# Supplementary material for: Chemerin Effect on the Endometrial Proteome of the Domestic Pig during Implantation Obtained by LC-MS/MS Analysis
Source: Cells. 2022 Mar 30;11(7):1161. doi: 10.3390/cells11071161 (PMC8997736; doi:10.3390/cells11071161)
Supplement: Supplementary file 1 [file cells-11-01161-s001.zip]

Archive with 3 entries (3 files):
- Table S1 15-16 CHEM LC-MS.xls
- Table S2 DRPs LC-MS CHEM400.xlsx
- Table S3 GO CHEM 400 LC-MS gProfiler.xlsx
