# Supplementary material for: Chemerin Effect on the Endometrial Proteome of the Domestic Pig during Implantation Obtained by LC-MS/MS Analysis
Source: Cells. 2022 Mar 30;11(7):1161. doi: 10.3390/cells11071161 (PMC8997736; doi:10.3390/cells11071161)
Supplement: Supplementary file 1 [file cells-11-01161-s001.zip › Table S1 15-16 CHEM LC-MS.xls]

## Sheet: intensities_S2_pvalues_suppl
K 1N Reporter intensity corrected 4 TMT1	CHEM 1N Reporter intensity corrected 5 TMT1	K 2N Reporter intensity corrected 6 TMT1	CHEM 2N Reporter intensity corrected 7 TMT1	CHEM 3N Reporter intensity corrected 2 TMT2	K 3N Reporter intensity corrected 5 TMT2	K 4N Reporter intensity corrected 8 TMT2	CHEM 4N Reporter intensity corrected 9 TMT2	C: Student's T-test p Significant S2_EX_S2_KO	N: Student's T-test p p-value S2_EX_S2_KO	N: Student's T-test p Difference S2_EX_S2_KO	Fold change	N: Student's T-test p Test statistic S2_EX_S2_KO	N: Razor + unique peptides	N: Unique + razor sequence coverage [%]	N: Score	N: MS/MS count	T: Majority protein IDs	T: id	T: Majority protein names	T: Genes
15.5279	15.1086	15.5504	15.2214	15.1515	15.4051	15.2677	15.0794	+	0.00613164	-0.297543	-1.22905	-4.13224	2	8	1.2488	5	tr|A0A5G2R2F6|A0A5G2R2F6_PIG;sp|A0A1S6M251|B4GT5_PIG;tr|A0A5S8MJ01|A0A5S8MJ01_PIG	203	Beta-1,4-galactosyltransferase 5	B4GALT5
15.8825	15.8515	15.7081	15.6908	18.6082	16.5907	14.8566	16.4977		0.280128	0.902535	1.86935	1.18689	3	3.7	14.232	9	sp|A0P8Z5|UIMC1_PIG;tr|I3LPV8|I3LPV8_PIG	205	BRCA1-A complex subunit RAP80	UIMC1
16.8945	17.001	16.9567	16.6673	16.6317	16.9444	16.8914	16.5673		0.0824704	-0.204919	-1.15262	-2.08231	3	6.4	24.368	11	sp|A1DWM3|MFSD6_PIG;tr|A0A287B068|A0A287B068_PIG	206	Major facilitator superfamily domain-containing protein 6	MFSD6
20.0058	19.3635	19.6227	19.9026	19.6708	19.5149	19.3874	19.8032		0.778139	0.0523257	1.03694	0.29472	6	18.2	180.68	38	sp|A1E295|CATB_PIG;tr|A0A287BF94|A0A287BF94_PIG;tr|A0A5S6GR81|A0A5S6GR81_PIG	207	Cathepsin B	CTSB
15.5188	15.8054	15.9769	15.5657	15.3727	15.6358	15.6403	15.5279		0.384411	-0.125008	-1.09051	-0.938081	3	22.9	4.2711	4	tr|F1SBU8|F1SBU8_PIG;sp|A1XQR7|MIC13_PIG	208	MICOS complex subunit MIC13	MICOS13
17.438	17.3687	17.4931	17.2964	17.6099	17.5506	17.4341	17.7793		0.772315	0.0346341	1.0243	0.302731	2	25	7.9403	33	sp|A1XQR9|RUXE_PIG;tr|I3LDW9|I3LDW9_PIG;tr|A0A286ZJ31|A0A286ZJ31_PIG	209	Small nuclear ribonucleoprotein E	SNRPE
18.232	18.2286	18.4045	17.8019	17.9754	18.2101	17.6618	17.4399		0.293855	-0.265691	-1.20221	-1.15014	4	50	5.1796	14	sp|A1XQT2|COX6C_PIG	210	Cytochrome c oxidase subunit 6C	COX6C
20.4438	20.0948	20.3898	20.3211	20.2056	20.3157	20.3721	20.1878	+	0.0157574	-0.178048	-1.13135	-3.33252	6	25.6	42.784	138	sp|A1XQU1|PSB7_PIG;tr|A0A5G2QPJ2|A0A5G2QPJ2_PIG	211	Proteasome subunit beta type-7;Proteasome subunit beta	PSMB7
14.7411	14.7758	15.4396	14.2083	14.2928	15.2648	14.2278	14.604		0.191326	-0.448105	-1.36425	-1.47243	2	9.5	29.198	4	tr|A0A286ZW72|A0A286ZW72_PIG;tr|F1SJQ6|F1SJQ6_PIG;sp|A1XQU3|RL14_PIG;tr|I3LIZ8|I3LIZ8_PIG	212	60S ribosomal protein L14	RPL14;LOC100739087
17.9564	17.7792	18.0497	17.4366	17.6773	17.9386	17.582	17.952		0.296023	-0.170393	-1.12537	-1.14447	6	41.9	69.49	25	sp|A1XQU5|RL27_PIG	213	60S ribosomal protein L27	RPL27
18.3174	18.2323	18.3957	18.1598	18.3726	18.1859	18.4436	18.0804		0.188258	-0.124383	-1.09004	-1.48432	4	31.9	35.355	38	tr|A0A287BQP4|A0A287BQP4_PIG;sp|A1XQU9|RS20_PIG;tr|F1SMQ1|F1SMQ1_PIG	214	40S ribosomal protein S20	RPS20
13.4883	13.8764	13.6733	13.5961	13.7941	13.8929	13.6381	13.9082		0.311308	0.120547	1.08715	1.10545	1	0.8	1.7341	4	tr|A0A287AAQ0|A0A287AAQ0_PIG;tr|K7GNM7|K7GNM7_PIG;tr|A0A5G2R7V2|A0A5G2R7V2_PIG;tr|F1RUI7|F1RUI7_PIG;sp|A1YVX4|KDM5C_PIG	217	[Histone H3]-trimethyl-L-lysine(4) demethylase;Lysine-specific demethylase 5C	KDM5D;KDM5C
18.3613	18.4502	18.5978	18.5169	18.3219	18.5933	18.3467	18.1948		0.338244	-0.103806	-1.0746	-1.04041	3	17.9	25.22	29	sp|A1Z623|SEP15_PIG	218	Selenoprotein F	SELENOF
15.8241	15.9433	15.8334	15.7799	15.5269	16.0876	15.8374	15.4377		0.142187	-0.223628	-1.16767	-1.68897	4	11.1	16.37	32	tr|A0A140TAK4|A0A140TAK4_PIG;sp|A2TF48|MYD88_PIG;tr|A0A5G2Q7F0|A0A5G2Q7F0_PIG	219	Myeloid differentiation primary response protein MyD88	MYD88
17.3061	16.8953	17.4231	17.2977	17.2529	17.5427	17.3041	17.0851		0.0514152	-0.261223	-1.19849	-2.42638	6	23.5	102.79	34	tr|F1STC1|F1STC1_PIG;sp|A2TLM1|RPIA_PIG	220	Ribose-5-phosphate isomerase	RPIA
19.1878	19.0007	19.4527	19.1706	19.0383	19.5806	19.3766	19.0407	+	0.00965878	-0.336872	-1.26302	-3.73681	12	33.8	129.33	64	sp|A4Z6H1|PURA2_PIG;tr|A0A287BAM7|A0A287BAM7_PIG	223	Adenylosuccinate synthetase isozyme 2;Adenylosuccinate synthetase	ADSS2
17.6278	17.9613	18.0565	17.6682	17.3936	17.4514	17.6252	17.2456		0.568183	-0.123016	-1.08901	-0.603646	5	18	47.253	13	sp|A5A761|SFXN1_PIG;tr|A0A287A7C0|A0A287A7C0_PIG;tr|A0A5G2QW82|A0A5G2QW82_PIG;tr|A0A287A4Y6|A0A287A4Y6_PIG	224	Sideroflexin-1;Sidoreflexin	SFXN1
15.5628	15.5001	15.0687	15.3697	15.3864	15.5478	15.1996	15.2495		0.821636	0.0317116	1.02222	0.235523	3	24.1	8.6716	3	sp|A5A769|BL1S3_PIG	225	Biogenesis of lysosome-related organelles complex 1 subunit 3	BLOC1S3
15.4095	15.0386	14.9399	15.13	14.9183	15.0995	14.7055	15.2604		0.779263	0.0482268	1.03399	0.293177	2	9.5	4.6521	3	tr|A0A286ZJX3|A0A286ZJX3_PIG;sp|A5A777|BL1S5_PIG;tr|A0A287ABU3|A0A287ABU3_PIG	226	Biogenesis of lysosome-related organelles complex 1 subunit 5	BLOC1S5
17.729	17.7858	17.8378	17.9062	17.5269	17.5806	17.7926	17.9741		0.596927	0.0632501	1.04482	0.558166	6	9.9	7.2233	13	sp|A5A779|PGTA_PIG;tr|A0A5G2R7L5|A0A5G2R7L5_PIG	227	Geranylgeranyl transferase type-2 subunit alpha;Geranylgeranyl transferase type II subunit alpha	RABGGTA
17.3424	16.8529	17.5498	17.3398	17.2283	17.3993	17.8686	17.434		0.109252	-0.326292	-1.25379	-1.87936	2	3.6	1.3999	8	sp|A5A8V7|HS71L_PIG	228	Heat shock 70 kDa protein 1-like	HSPA1L
18.6395	18.4734	18.627	18.4286	18.3687	18.4029	18.8151	18.7174		0.317924	-0.12412	-1.08984	-1.08906	14	16.5	89.992	57	sp|A5D9M6|BAG6_PIG;tr|A0A2C9F3H8|A0A2C9F3H8_PIG;tr|A0A2C9F389|A0A2C9F389_PIG;tr|A0A2C9F3E5|A0A2C9F3E5_PIG;tr|A0A5G2QAF4|A0A5G2QAF4_PIG	229	Large proline-rich protein BAG6;BCL2-associated athanogene 6	BAG6
16.9808	16.7633	16.8561	16.9771	16.7309	16.5343	16.7257	16.6908		0.891986	0.016274	1.01134	0.141659	6	25.8	47.928	9	tr|A0A5S6G321|A0A5S6G321_PIG;sp|A5GFN6|RAEL1_PIG	230	Rae1 protein homolog;mRNA export factor	RAE1
19.0908	19.1679	19.1466	19.12	18.8866	19.284	18.9837	18.9798		0.366449	-0.0877128	-1.06268	-0.976675	7	31.4	184.56	39	sp|A5GFQ5|CNPY3_PIG;tr|A0A5G2QSW5|A0A5G2QSW5_PIG	231	Protein canopy homolog 3	CNPY3
20.7987	20.1546	20.5835	20.4695	20.3161	20.2567	20.5516	20.1547		0.0880905	-0.273901	-1.20907	-2.03468	13	47.7	134.09	67	tr|A0A287B186|A0A287B186_PIG;sp|A5GFS8|VAPB_PIG;tr|A0A2C9F396|A0A2C9F396_PIG;tr|A0A5G2Q7S1|A0A5G2Q7S1_PIG	232	Vesicle-associated membrane protein-associated protein B	VAPB
22.7077	22.2183	23.0111	22.5173	22.432	22.7822	23.0478	22.3537	+	0.00294339	-0.506837	-1.42093	-4.81889	23	49.5	323.31	894	sp|A5GFY8|SERA_PIG;tr|K7GNA5|K7GNA5_PIG;tr|A0A5G2RHU2|A0A5G2RHU2_PIG;tr|A0A5G2R8P8|A0A5G2R8P8_PIG;tr|A0A5G2QBP3|A0A5G2QBP3_PIG	234	D-3-phosphoglycerate dehydrogenase	PHGDH
17.8456	17.865	18.18	17.6469	17.4742	17.8079	17.6195	17.5773		0.170723	-0.222401	-1.16667	-1.55595	5	22	14.689	19	sp|A5GFZ5|DPM1_PIG;tr|A0A2C9F373|A0A2C9F373_PIG	235	Dolichol-phosphate mannosyltransferase subunit 1	DPM1
13.8748	13.8498	13.2422	13.5395	13.2668	13.4868	13.3424	13.3012		0.98908	0.0027585	1.00191	0.0142669	2	8.2	7.7697	7	sp|A5PF10|NEUR1_PIG;tr|A0A5G2RH94|A0A5G2RH94_PIG;tr|F1RQX3|F1RQX3_PIG	238	Sialidase-1;Exo-alpha-sialidase	NEU1
20.2341	20.5672	20.6525	20.4091	20.6481	20.5517	20.5279	20.4163		0.867943	0.0186391	1.013	0.173528	16	32.6	156.75	137	tr|A0A5S8KY97|A0A5S8KY97_PIG;sp|A6M931|IF4A3_PIG;tr|A0A5G2QFK1|A0A5G2QFK1_PIG	239	Eukaryotic initiation factor 4A-III;RNA helicase	EIF4A3
17.5941	17.7267	17.4675	17.3852	17.727	17.573	17.4339	17.6194		0.318405	0.0974493	1.06988	1.08788	7	34.7	141.15	19	sp|A7TX81|CSN6_PIG;tr|A0A5G2R8M3|A0A5G2R8M3_PIG;tr|A0A287AB66|A0A287AB66_PIG	240	COP9 signalosome complex subunit 6	COPS6
20.6524	21.3843	20.8594	21.8268	20.981	20.8696	20.6255	20.9463	+	0.048945	0.53287	1.4468	2.46262	24	39.9	323.31	132	sp|A7VK00|MX2_PIG;tr|F1SG66|F1SG66_PIG;tr|A0A5S6I9M5|A0A5S6I9M5_PIG	241	Interferon-induced GTP-binding protein Mx2	MX2
17.0214	16.7152	16.6331	17.0074	16.7105	16.808	16.9131	16.7847		0.727869	-0.0394464	-1.02772	-0.364665	2	20	5.5754	7	tr|A0A5G2QLK1|A0A5G2QLK1_PIG;tr|A0A287BKM7|A0A287BKM7_PIG;sp|A7WLH8|SUMO1_PIG;tr|A0A5G2R0Q7|A0A5G2R0Q7_PIG;tr|A0A287BIY3|A0A287BIY3_PIG;tr|A0A5S6IAX0|A0A5S6IAX0_PIG;tr|A0A5G2QTH3|A0A5G2QTH3_PIG;tr|A0A5G2RJ95|A0A5G2RJ95_PIG	242	Small ubiquitin-related modifier;Small ubiquitin-related modifier 1	SUMO1;LOC100737265
19.394	19.5239	19.5471	19.5512	19.6976	19.5737	19.547	19.8221		0.14875	0.133241	1.09675	1.65625	13	37.9	214.38	55	sp|A7Y521|CSN4_PIG;tr|A0A287AXL6|A0A287AXL6_PIG;tr|A0A5S6HA01|A0A5S6HA01_PIG;tr|A0A5G2RKS0|A0A5G2RKS0_PIG	243	COP9 signalosome complex subunit 4	COPS4
15.3474	16.2247	15.9564	15.7406	15.8827	15.9141	15.522	15.9371		0.197747	0.261268	1.19853	1.44811	1	4.4	1.3095	3	tr|A0A5G2QKA6|A0A5G2QKA6_PIG;tr|A0A5G2QQN5|A0A5G2QQN5_PIG;tr|A0A5S6HHF9|A0A5S6HHF9_PIG;sp|A8WH75|CD302_PIG	244	CD302 antigen	CD302
18.822	18.791	18.8001	18.6623	18.8591	18.7268	18.6346	18.9462		0.384144	0.0688219	1.04886	0.938645	7	17.8	38.341	21	tr|A0A5S8LE56|A0A5S8LE56_PIG;tr|A0A5S8LD69|A0A5S8LD69_PIG;sp|A9QT41|NEMO_PIG;tr|K7GSZ7|K7GSZ7_PIG;tr|K7GQV6|K7GQV6_PIG	245	NF-kappa-B essential modulator	IKBKG
17.3989	17.088	17.8072	17.0043	16.7148	17.0219	17.7728	16.9645	+	0.032328	-0.557295	-1.47151	-2.77221	2	8.6	107.25	47	tr|F1DQZ7|F1DQZ7_PIG;sp|A9Y006|AQP3_PIG	246	Aquaglyceroporin-3;Aquaporin-3	AQP3
19.1524	18.6926	18.9793	19.087	18.8785	18.8266	19.4043	19.366		0.672347	-0.0846057	-1.0604	-0.444381	8	31	58.141	24	tr|A0A5G2RFG4|A0A5G2RFG4_PIG;tr|A0A5G2QMC4|A0A5G2QMC4_PIG;sp|A9YUB1|CHRD1_PIG	247	Cysteine and histidine-rich domain-containing protein 1	CHORDC1
17.5294	17.7418	17.9145	17.5436	17.8597	17.6896	16.4021	17.228		0.585971	0.209362	1.15618	0.575345	2	16.7	30.003	13	sp|B0FWK4|SPCS1_PIG;tr|A0A5S6G9F8|A0A5S6G9F8_PIG	248	Signal peptidase complex subunit 1;Microsomal signal peptidase 12 kDa subunit	SPCS1
20.5665	20.2706	20.1904	20.3829	20.4451	20.1456	20.6643	20.6553		0.771312	0.0468054	1.03298	0.304115	29	41.7	180.21	105	sp|B0KYV5|LIMA1_PIG	249	LIM domain and actin-binding protein 1	LIMA1
19.8247	19.6404	19.8094	19.5479	19.6979	19.6395	19.6972	19.5937		0.0670811	-0.122713	-1.08878	-2.232	17	19.9	216.63	89	tr|A0A287A2N8|A0A287A2N8_PIG;sp|B2DCZ9|ARHG2_PIG;tr|A0A287ATI0|A0A287ATI0_PIG;tr|A0A287B9P3|A0A287B9P3_PIG;tr|F1RLP5|F1RLP5_PIG;tr|A0A287B6A9|A0A287B6A9_PIG;tr|A0A286ZSG2|A0A286ZSG2_PIG;tr|A0A287APM0|A0A287APM0_PIG	251	Guanine nucleotide exchange factor H1;Rho guanine nucleotide exchange factor 2	ARHGEF2
19.1676	18.5441	18.276	18.8926	18.3958	18.3832	18.2295	17.9682		0.833931	-0.0638962	-1.04528	-0.218971	4	19.1	14.326	22	sp|B3SP85|GILT_PIG;tr|A0A5S6GE30|A0A5S6GE30_PIG;tr|A0A5G2R214|A0A5G2R214_PIG	252	Gamma-interferon-inducible-lysosomal thiol reductase	IFI30
15.2233	14.8916	14.9916	14.9328	15.1441	14.9345	15.2665	15.4045		0.942902	-0.0107327	-1.00747	-0.074674	2	1.6	1.1939	3	sp|B3VKQ2|IREB2_PIG;tr|F1RKU5|F1RKU5_PIG;REV__tr|I3LDL3|I3LDL3_PIG	253	Iron-responsive element-binding protein 2	IREB2
19.341	19.9188	19.5727	19.6401	19.5721	19.6418	19.2658	19.1727		0.524117	0.1206	1.08719	0.676186	12	32.1	323.31	85	tr|A0A5S6I475|A0A5S6I475_PIG;sp|B6CVD7|ERO1A_PIG;tr|A0A287BEL0|A0A287BEL0_PIG	255	ERO1-like protein alpha	ERO1A
13.529	14.0148	13.6376	13.9058	13.4573	14.0302	13.3329	14.2538		0.261412	0.275511	1.21042	1.23958	1	4.5	1.263	2	sp|B8XX90|STING_PIG	256	Stimulator of interferon genes protein	STING1
16.747	16.6272	16.8107	16.4404	16.7838	16.4568	16.5931	16.7308		0.955403	-0.00639915	-1.00445	-0.0582994	4	17.6	17.056	16	sp|C5HGF3|TMCO1_PIG;tr|A0A5G2R956|A0A5G2R956_PIG;tr|A0A287B8X5|A0A287B8X5_PIG	258	Calcium load-activated calcium channel	TMCO1
15.7092	16.4326	16.2665	15.9219	15.921	15.7783	15.9825	15.0982		0.774826	-0.0907063	-1.06489	-0.299275	1	6.9	2.1665	3	tr|A0A5G2QKK1|A0A5G2QKK1_PIG;tr|A0A5G2RGE7|A0A5G2RGE7_PIG;sp|D0VWV4|C560_PIG;tr|A0A5G2R8V0|A0A5G2R8V0_PIG;tr|A0A5G2R9Z8|A0A5G2R9Z8_PIG	259	Succinate dehydrogenase cytochrome b560 subunit, mitochondrial	SDHC
17.1767	17.9954	17.8089	17.6259	18.5186	17.6577	17.737	18.0633		0.0974118	0.45572	1.37147	1.9621	7	8.1	16.948	15	tr|A0A287BCY9|A0A287BCY9_PIG;tr|A0A287AVW1|A0A287AVW1_PIG;tr|A0A286ZRG2|A0A286ZRG2_PIG;sp|D2WKD8|AT1A2_PIG;tr|A0A5S6G1Z7|A0A5S6G1Z7_PIG	260	Sodium/potassium-transporting ATPase subunit alpha;Sodium/potassium-transporting ATPase subunit alpha-2	ATP1A4;ATP1A2
18.1822	18.0002	18.0741	17.8957	18.0439	18.2547	18.384	17.857	+	0.0127694	-0.274533	-1.2096	-3.50366	6	11.8	35.107	17	tr|A0A5G2QVZ5|A0A5G2QVZ5_PIG;sp|D5K8A2|MIEAP_PIG;tr|F1SE68|F1SE68_PIG;tr|A0A5G2R8N5|A0A5G2R8N5_PIG;tr|A0A287AI51|A0A287AI51_PIG	262	Mitochondria-eating protein	SPATA18
15.1899	15.3058	15.1923	15.1109	15.5503	15.4509	15.292	15.5613		0.447712	0.100805	1.07237	0.812166	8	7	13.468	13	tr|A0A5G2RAE7|A0A5G2RAE7_PIG;sp|D7PF45|SHIP2_PIG;tr|A0A5S8KUV5|A0A5S8KUV5_PIG;tr|A0A5G2QW97|A0A5G2QW97_PIG	263	Phosphatidylinositol-3,4,5-trisphosphate 5-phosphatase;Phosphatidylinositol 3,4,5-trisphosphate 5-phosphatase 2	INPPL1
19.2766	19.0573	19.327	19.0927	19.0575	19.0321	19.6386	18.9258		0.0705476	-0.285253	-1.21862	-2.1954	18	40.4	60.603	53	sp|F1RKQ4|TKFC_PIG	264	Triokinase/FMN cyclase	TKFC
20.6688	20.0769	20.7694	20.6518	20.2754	20.7952	20.8976	20.6613		0.0524649	-0.366407	-1.28914	-2.41152	18	49.6	323.31	142	tr|A0A5G2QST2|A0A5G2QST2_PIG;tr|A0A5G2QWV3|A0A5G2QWV3_PIG;sp|F1RQM2|AGM1_PIG;tr|A0A2C9F380|A0A2C9F380_PIG	265	Phosphoacetylglucosamine mutase	PGM3
17.1403	17.3232	17.5708	17.0521	17.0384	16.9464	17.1028	16.9066		0.516665	-0.110017	-1.07924	-0.688833	8	23.1	24.554	24	sp|F1RT67|IMPA3_PIG	266	Golgi-resident adenosine 3',5'-bisphosphate 3'-phosphatase	BPNT2
17.9953	18.0822	18.1938	17.9085	17.7145	18.1982	17.8379	17.7342		0.158954	-0.196488	-1.14591	-1.60802	8	13.1	14.934	19	tr|A0A2C9F3E8|A0A2C9F3E8_PIG;sp|F1S584|CTL2_PIG;tr|A0A286ZZB8|A0A286ZZB8_PIG;tr|A0A287AZM6|A0A287AZM6_PIG;tr|A0A5G2QTD4|A0A5G2QTD4_PIG;tr|A0A286ZK56|A0A286ZK56_PIG	267	Choline transporter-like protein 2	SLC44A2
16.8943	16.6651	17.0094	16.8426	16.8944	17.0655	17.1444	16.8437	+	0.0245585	-0.216938	-1.16226	-2.98246	3	22.1	9.2285	8	sp|F1SR90|SELS_PIG	269	Selenoprotein S	SELENOS
17.6959	18.2047	17.9089	18.0872	17.9547	17.8639	17.7651	18.0511	+	0.00929303	0.26596	1.20244	3.76961	7	11.7	51.846	21	sp|I3L5V6|SARM1_PIG;tr|I3LNN4|I3LNN4_PIG	270	NAD(+) hydrolase SARM1;ADP-ribosyl cyclase/cyclic ADP-ribose hydrolase	SARM1
15.821	15.9308	15.6059	16.0342	16.0068	15.9196	15.981	16.2643		0.0826657	0.227159	1.17053	2.0806	2	4.2	39.459	6	tr|A0A5G2QYE2|A0A5G2QYE2_PIG;tr|A0A5G2QF51|A0A5G2QF51_PIG;tr|A0A5G2RF90|A0A5G2RF90_PIG;tr|A0A5G2QFQ6|A0A5G2QFQ6_PIG;sp|I3LHS8|DCP1A_PIG	271	mRNA-decapping enzyme 1A	DCP1A
15.9983	16.0403	16.3666	15.9206	15.6721	15.7772	16.0398	15.9467		0.338327	-0.150576	-1.11001	-1.04022	2	4.2	4.6797	7	sp|I3LM39|CGAS_PIG	272	Cyclic GMP-AMP synthase	CGAS
17.1795	17.2991	17.2927	17.4948	17.0679	17.4809	17.3641	17.2313		0.624511	-0.0560203	-1.03959	-0.515695	6	16.2	20.044	25	sp|I3LUP1|GMPPA_PIG;tr|A0A140TAL0|A0A140TAL0_PIG	273	Mannose-1-phosphate guanyltransferase alpha	GMPPA
20.9382	20.8253	20.7234	20.9304	21.0281	20.6904	20.7447	20.9605		0.0599386	0.161929	1.11878	2.31401	32	23.9	191.52	100	tr|A0A5G2R0J3|A0A5G2R0J3_PIG;tr|A0A5S8KLP7|A0A5S8KLP7_PIG;sp|M3TYT0|ROCK2_PIG;tr|A0A5G2QP74|A0A5G2QP74_PIG;tr|A0A5G2R027|A0A5G2R027_PIG;tr|A0A5G2RB41|A0A5G2RB41_PIG	274	Rho-associated protein kinase;Rho-associated protein kinase 2	ROCK2
18.2658	17.9952	17.9449	18.3236	18.2196	18.2119	18.1113	18.4879		0.362547	0.123122	1.08909	0.985253	9	13.2	46.988	21	tr|A0A5G2QEV5|A0A5G2QEV5_PIG;tr|A0A5G2R080|A0A5G2R080_PIG;tr|F1RUM4|F1RUM4_PIG;sp|O02668|ITIH2_PIG	275	Inter-alpha-trypsin inhibitor heavy chain H2	ITIH2
24.4126	24.1944	24.4146	24.391	24.318	24.3945	24.5108	24.3863		0.0809805	-0.110724	-1.07977	-2.0955	50	67.7	323.31	2486	sp|O02705|HS90A_PIG;tr|A0A287B8J5|A0A287B8J5_PIG;tr|A0A287AQK7|A0A287AQK7_PIG	276	Heat shock protein HSP 90-alpha	HSP90AA1
18.2061	17.978	17.6654	18.164	18.0771	17.4043	18.7403	18.9442		0.467851	0.286787	1.21992	0.774858	5	33.1	155.37	21	sp|O02772|FABPH_PIG	277	Fatty acid-binding protein, heart	FABP3
17.7563	18.6326	18.3897	17.9397	18.2095	17.7445	17.7888	17.9489		0.288779	0.262807	1.19981	1.16356	4	7	34.071	13	sp|O02773|MA1A1_PIG;tr|A0A481C5C8|A0A481C5C8_PIG;tr|F1SF40|F1SF40_PIG	278	Mannosyl-oligosaccharide 1,2-alpha-mannosidase IA;alpha-1,2-Mannosidase	MAN1A1
17.2647	17.3391	17.1478	17.1813	17.2054	17.2532	16.8818	17.1261		0.474509	0.0761418	1.0542	0.762773	6	10.2	84.855	13	sp|O02799|STAT2_PIG;tr|A0A5G2QWQ2|A0A5G2QWQ2_PIG	279	Signal transducer and activator of transcription 2;Signal transducer and activator of transcription	STAT2
19.447	19.6824	19.1363	19.2012	19.7217	18.9812	19.4473	19.7818		0.1003	0.343813	1.26911	1.94102	14	17.3	114.32	48	tr|A0A287AGS7|A0A287AGS7_PIG;tr|Q8WNW5|Q8WNW5_PIG;sp|O02840|CADH5_PIG;tr|A0A287A3M3|A0A287A3M3_PIG	280	Cadherin-5	CDH5
13.7866	13.4388	13.2926	13.7502	13.5047	12.9828	14.2312	12.4288		0.492696	-0.292679	-1.22491	-0.73035	2	26.4	32.97	39	tr|A0A5G2QXU9|A0A5G2QXU9_PIG;tr|A0A287A3G0|A0A287A3G0_PIG;sp|O18734|PP14A_PIG;tr|A0A5G2R9U5|A0A5G2R9U5_PIG;tr|A0A5G2QDW3|A0A5G2QDW3_PIG	281	Uncharacterized protein;Protein phosphatase 1 regulatory subunit 14A	PPP1R14A;CPI17
13.5357	14.0067	13.8284	13.738	14.1015	13.9841	13.6489	14.3101		0.109688	0.289767	1.22244	1.87649	1	2	10.873	4	tr|A0A5S6HL78|A0A5S6HL78_PIG;tr|A0A287AK34|A0A287AK34_PIG;sp|O18866|KCMA1_PIG;tr|A0A287AT80|A0A287AT80_PIG;tr|A0A286ZQY0|A0A286ZQY0_PIG;tr|A0A5G2R3K3|A0A5G2R3K3_PIG;tr|F1S2E7|F1S2E7_PIG;tr|A0A286ZMQ0|A0A286ZMQ0_PIG	282	BK channel;Calcium-activated potassium channel subunit alpha-1 (Fragment)	KCNMA1
17.0827	16.7631	17.2642	17.0047	16.9767	17.1097	17.3155	17.1037	+	0.0453533	-0.230966	-1.17362	-2.51892	7	12.2	21.077	10	sp|O19004|ARAF_PIG;tr|A0A5S6GYA9|A0A5S6GYA9_PIG	283	Serine/threonine-protein kinase A-Raf;Non-specific serine/threonine protein kinase	ARAF
14.5001	15.1336	14.6093	15.4912	14.6039	15.0226	14.0929	15.1074		0.0927081	0.527805	1.44173	1.9978	2	6.7	1.6273	3	sp|O19063|SAMP_PIG	284	Serum amyloid P-component	APCS
18.883	19.0018	19.1294	19.0302	19.19	19.0645	18.9463	18.6906		0.823009	-0.0276623	-1.01936	-0.233671	9	40.6	99.165	60	tr|A0A287B574|A0A287B574_PIG;tr|A0A5G2R4W7|A0A5G2R4W7_PIG;tr|F1SNZ6|F1SNZ6_PIG;tr|A0A480U8Y2|A0A480U8Y2_PIG;sp|O19069|SUCA_PIG;tr|A0A287BA50|A0A287BA50_PIG;tr|A0A5G2QKE5|A0A5G2QKE5_PIG;tr|F1SNZ7|F1SNZ7_PIG	285	Succinate--CoA ligase [ADP/GDP-forming] subunit alpha, mitochondrial	SUCLG1
17.4418	16.4441	17.5431	16.8525	16.3793	17.0106	17.7554	16.6463	+	0.00402481	-0.857213	-1.81154	-4.5183	7	18.9	7.5611	9	tr|F1S3P6|F1S3P6_PIG;sp|O19113|CCN2_PIG;tr|A0A287A0A9|A0A287A0A9_PIG	287	CCN family member 2	CCN2
17.7982	17.5978	17.8058	18.2405	17.8836	17.8699	17.7499	18.2758		0.278574	0.193453	1.1435	1.19115	8	19.4	39.35	14	sp|O46409|APOA4_PIG;tr|F1SJT7|F1SJT7_PIG;tr|A0A287BM29|A0A287BM29_PIG	288	Apolipoprotein A-IV	APOA4
19.3796	18.4628	18.7281	18.9443	18.6869	18.5655	18.227	18.9453		0.901079	0.0347896	1.02441	0.129652	5	12.1	70.282	16	tr|F1RKR7|F1RKR7_PIG;tr|A0A5G2QT38|A0A5G2QT38_PIG;sp|O46427|CATH_PIG	290	Pro-cathepsin H	CTSH
20.6854	20.1171	20.6045	20.7555	20.2087	20.4508	20.4696	20.1834		0.185053	-0.236436	-1.17808	-1.49693	15	56.8	323.31	232	sp|O46560|PDXK_PIG	291	Pyridoxal kinase	PDXK
16.6764	17.5627	17.0004	17.1827	17.3492	16.8855	17.0354	17.1489	+	0.0163469	0.411433	1.33001	3.30299	4	5.5	3.9161	12	sp|O62787|GTR3_PIG;tr|I3LG15|I3LG15_PIG	292	Solute carrier family 2, facilitated glucose transporter member 3	SLC2A3
16.7527	16.8913	16.9583	16.8232	16.9994	16.9979	16.8178	17.2085		0.370061	0.0989299	1.07098	0.968797	6	16	6.7941	10	tr|F1SDY3|F1SDY3_PIG;sp|O62855|DNS2A_PIG	293	Deoxyribonuclease II;Deoxyribonuclease-2-alpha	DNASE2
16.8216	17.8539	17.8237	17.0906	17.8521	17.548	17.4392	17.445		0.606432	0.152296	1.11134	0.543409	5	10.2	16.809	11	tr|A0A5G2RJE2|A0A5G2RJE2_PIG;tr|I3LTL9|I3LTL9_PIG;tr|A0A287BBW9|A0A287BBW9_PIG;sp|O77564|FOLH1_PIG	294	Uncharacterized protein;Glutamate carboxypeptidase 2	FOLH1B;FOLH1
18.3497	17.8992	17.9989	18.3423	18.1264	18.2945	18.1364	18.1375		0.589857	-0.0685592	-1.04867	-0.569231	9	29.7	85.616	22	tr|A0A5G2Q9Z0|A0A5G2Q9Z0_PIG;tr|A0A287AVN0|A0A287AVN0_PIG;sp|O77591|IMPA1_PIG;tr|I3LTC6|I3LTC6_PIG;tr|A0A5G2QFA4|A0A5G2QFA4_PIG	295	Inositol-1-monophosphatase;Inositol monophosphatase 1	IMPA1
18.6299	18.643	18.6949	18.323	18.6015	18.7786	18.6255	18.5902		0.12973	-0.14278	-1.10403	-1.75534	9	15.7	45.885	24	tr|A0A5S6GW78|A0A5S6GW78_PIG;tr|F1RZH3|F1RZH3_PIG;sp|O77633|ADA10_PIG;tr|A0A5G2QZ05|A0A5G2QZ05_PIG;tr|A0A5G2RGQ5|A0A5G2RGQ5_PIG	296	Disintegrin and metalloproteinase domain-containing protein 10	ADAM10
17.7126	17.7502	17.313	17.5603	17.3986	17.6315	17.1429	17.3908		0.652525	0.0749974	1.05336	0.473601	6	11.1	11.527	12	tr|A0A5G2Q9Z7|A0A5G2Q9Z7_PIG;tr|F1RZ52|F1RZ52_PIG;sp|O77666|TRI26_PIG	297	Tripartite motif-containing protein 26	TRIM26
17.7084	17.7341	17.8898	17.5382	17.4921	17.778	17.6399	17.5138		0.0537729	-0.184454	-1.13639	-2.39345	4	13.5	13.488	13	tr|A0A5G2RK60|A0A5G2RK60_PIG;tr|A0A5S6IEX5|A0A5S6IEX5_PIG;sp|O77735|SCAM1_PIG	298	Secretory carrier-associated membrane protein;Secretory carrier-associated membrane protein 1	SCAMP1
14.945	15.2977	14.9825	15.0297	15.3899	15.1236	14.9627	14.9472		0.200949	0.162649	1.11934	1.43626	3	13	9.5492	6	tr|A0A5G2R2H2|A0A5G2R2H2_PIG;tr|A0A5G2R5K7|A0A5G2R5K7_PIG;tr|A0A5G2RGW9|A0A5G2RGW9_PIG;tr|A0A5G2R6Y2|A0A5G2R6Y2_PIG;sp|O77736|TNR6_PIG;tr|F1SCY7|F1SCY7_PIG;tr|A0A5G2QRG0|A0A5G2QRG0_PIG	299	Apo-1 antigen;Tumor necrosis factor receptor superfamily member 6	FAS
16.4177	16.0928	16.5049	16.0765	16.1256	16.0867	16.2151	16.385		0.29788	-0.136165	-1.09898	-1.13964	1	5.3	10.464	7	tr|A0A5K1VBL9|A0A5K1VBL9_PIG;tr|A0A287AAC6|A0A287AAC6_PIG;tr|Q9N1A2|Q9N1A2_PIG;sp|O77737|B2CL1_PIG	300	Apoptosis regulator Bcl-X;Bcl-2-like protein 1	BCL2L1
15.1088	15.6762	15.602	15.4759	15.2856	15.3674	15.1849	15.1374		0.644043	0.0779662	1.05553	0.486244	2	8.8	12.843	7	tr|A0A0U1RS44|A0A0U1RS44_PIG;sp|O79874|NU1M_PIG	301	NADH-ubiquinone oxidoreductase chain 1	MT-ND1
15.1312	15.2197	15.2568	14.9578	14.7586	15.164	14.7111	14.216		0.29994	-0.27775	-1.2123	-1.13431	2	8.2	63.907	12	sp|O79876|COX1_PIG	302	Cytochrome c oxidase subunit 1	MT-CO1
13.1909	13.245	13.3891	12.9532	13.2062	13.3223	13.2878	13.5884		0.731164	-0.0492976	-1.03476	-0.360022	2	5	1.9497	4	sp|O79881|NU4M_PIG	304	NADH-ubiquinone oxidoreductase chain 4	MT-ND4
18.4432	18.942	18.5497	18.6667	18.8405	18.5135	18.6389	18.5291		0.0829853	0.208251	1.15529	2.07782	9	25.4	75.853	24	tr|F1RK10|F1RK10_PIG;sp|O97580|SUCB1_PIG;tr|A0A287AR48|A0A287AR48_PIG	305	Succinate--CoA ligase [ADP-forming] subunit beta, mitochondrial;Succinate--CoA ligase [ADP-forming] subunit beta, mitochondrial (Fragment)	SUCLA2
18.1891	18.1727	18.3676	18.3715	18.0423	18.6979	18.1422	17.8416		0.199824	-0.242189	-1.18279	-1.44041	4	25	113.92	12	sp|O97788|FABP4_PIG	307	Fatty acid-binding protein, adipocyte	FABP4
15.0258	15.2696	15.1763	15.2582	14.7241	14.7926	15.2971	15.1954		0.82635	0.0388794	1.02732	0.229168	1	4.5	48.893	7	sp|O97930|FOS_PIG;tr|A0A140TAJ8|A0A140TAJ8_PIG;tr|A0A5G2RHQ3|A0A5G2RHQ3_PIG	308	Proto-oncogene c-Fos;Cellular oncogene fos	FOS
20.1205	19.925	20.0236	20.0182	19.4971	19.5738	20.3256	19.6695		0.283926	-0.233424	-1.17562	-1.17657	5	50	232.03	146	tr|A0A5G2RAT8|A0A5G2RAT8_PIG;sp|P00172|CYB5_PIG;tr|A0A5G2QYD9|A0A5G2QYD9_PIG;tr|A0A5G2QFV0|A0A5G2QFV0_PIG	309	Cytochrome b5	CYB5A
16.905	16.9516	16.8193	16.8711	16.7894	16.7304	16.5804	16.802		0.274079	0.0947447	1.06788	1.20358	4	24.2	11.741	21	sp|P00258|ADX_PIG	310	Adrenodoxin, mitochondrial	FDX1
23.4916	22.6702	23.6581	23.2689	22.7746	23.2752	23.584	22.9877	+	0.0101384	-0.576893	-1.49163	-3.69583	18	54.2	323.31	873	sp|P00336|LDHB_PIG;tr|F1SR05|F1SR05_PIG;tr|A0A287AQS1|A0A287AQS1_PIG;tr|A0A5G2QHL7|A0A5G2QHL7_PIG	311	L-lactate dehydrogenase B chain;L-lactate dehydrogenase	LDHB
21.0416	20.7823	20.9909	20.7189	20.8648	20.9478	21.3531	20.8194	+	0.025289	-0.286991	-1.22009	-2.95981	15	45.8	210.61	204	sp|P00339|LDHA_PIG;tr|A0A287AFC1|A0A287AFC1_PIG;tr|A0A287B2H7|A0A287B2H7_PIG;tr|A0A5S6GD60|A0A5S6GD60_PIG;tr|A0A286ZNX3|A0A286ZNX3_PIG;tr|A0A286ZXT7|A0A286ZXT7_PIG	312	L-lactate dehydrogenase A chain;L-lactate dehydrogenase	LDHA
21.8867	22.0552	21.9072	22.0268	21.923	21.8346	21.7134	21.773		0.207726	0.109039	1.07851	1.41173	17	62.1	269.76	339	sp|P00346|MDHM_PIG;tr|A0A5G2RGL7|A0A5G2RGL7_PIG;tr|I3LP41|I3LP41_PIG	313	Malate dehydrogenase, mitochondrial;Malate dehydrogenase	MDH2
20.8952	21.3603	21.2042	21.1096	21.0476	21.1676	20.6252	20.7461		0.633002	0.092885	1.0665	0.502833	14	43	70.79	127	sp|P00348|HCDH_PIG;tr|A0A2C9F3C3|A0A2C9F3C3_PIG;tr|A0A5S6HDE4|A0A5S6HDE4_PIG;tr|A0A5G2QZU9|A0A5G2QZU9_PIG	314	Hydroxyacyl-coenzyme A dehydrogenase, mitochondrial	HADH
22.4075	22.5436	22.7748	22.6606	22.5774	22.84	22.7003	22.3448		0.248152	-0.149067	-1.10885	-1.27894	17	69.7	323.31	815	sp|P00355|G3P_PIG;tr|A0A287BG23|A0A287BG23_PIG;tr|A0A286ZVK5|A0A286ZVK5_PIG;tr|A0A286ZQE4|A0A286ZQE4_PIG;tr|A0A5S8K8F1|A0A5S8K8F1_PIG	315	Glyceraldehyde-3-phosphate dehydrogenase	GAPDH
19.3432	18.4117	19.4918	19.4586	19.112	19.944	19.0433	19.1241		0.188571	-0.428997	-1.3463	-1.4831	8	45.5	92.903	62	tr|A0A287ABU6|A0A287ABU6_PIG;sp|P00377|DYR_PIG;tr|A0A5G2QSC9|A0A5G2QSC9_PIG	316	Dihydrofolate reductase	DHFR
20.44	19.7776	20.1432	19.9968	19.8322	19.9657	20.2209	20.3804		0.28802	-0.195684	-1.14527	-1.16558	17	49.4	151.54	98	sp|P00503|AATC_PIG	317	Aspartate aminotransferase, cytoplasmic	GOT1
21.174	21.5576	21.2966	21.314	21.127	21.3616	21.0506	21.0007		0.841076	0.0291572	1.02042	0.209385	21	54.2	323.31	212	sp|P00506|AATM_PIG;tr|A0A287BH33|A0A287BH33_PIG;tr|A0A5G2Q7P6|A0A5G2Q7P6_PIG;tr|A0A5G2R2E7|A0A5G2R2E7_PIG;tr|A0A5S6HCM2|A0A5S6HCM2_PIG	318	Aspartate aminotransferase, mitochondrial;Aspartate aminotransferase	GOT2
18.1744	17.8672	17.9862	18.1586	18.1341	18.1492	18.0527	18.381		0.709095	0.0445557	1.03137	0.391298	8	35.8	30.606	16	tr|A0A5S6G079|A0A5S6G079_PIG;sp|P00571|KAD1_PIG;tr|A0A286ZQ79|A0A286ZQ79_PIG	319	Adenylate kinase isoenzyme 1	AK1
17.4248	17.2879	17.6812	17.475	17.4138	17.6181	17.8258	17.5149		0.0684712	-0.214592	-1.16038	-2.21709	4	16.8	16.524	11	tr|A0A287BJI2|A0A287BJI2_PIG;sp|P00636|F16P1_PIG;tr|A0A286ZVB2|A0A286ZVB2_PIG	320	Fructose-bisphosphatase;Fructose-1,6-bisphosphatase 1	FBP1
15.8307	15.8586	15.7501	15.9492	15.8363	15.9421	15.6192	16.1415		0.14901	0.160883	1.11797	1.65498	2	17.2	1.3072	3	tr|A0A5G2RBE9|A0A5G2RBE9_PIG;sp|P00819|ACYP2_PIG;tr|A0A5G2R9Q8|A0A5G2R9Q8_PIG;tr|I3LC10|I3LC10_PIG	321	Acylphosphatase;Acylphosphatase-2	ACYP2
20.43	20.7808	20.7308	20.4695	20.5957	20.4059	20.3234	20.1751		0.840016	0.0327463	1.02296	0.210806	16	38.4	277.75	124	sp|P00889|CISY_PIG;tr|A0A286ZKX2|A0A286ZKX2_PIG	322	Citrate synthase, mitochondrial;Citrate synthase	CS
16.4294	16.697	16.5949	16.3766	15.2586	13.9706	13.3949	13.9912		0.654967	0.483395	1.39803	0.469977	5	30.1	30.3	17	tr|A0A287A295|A0A287A295_PIG;tr|A0A286ZMS9|A0A286ZMS9_PIG;sp|P01238|PRL_PIG	324	Prolactin	PRL
16.7869	17.1499	17.1185	16.8482	16.8447	16.1976	16.0798	16.5816		0.296873	0.310425	1.24007	1.14226	6	25.9	47.905	16	sp|P01248|SOMA_PIG;tr|A0A5S6I4D7|A0A5S6I4D7_PIG;tr|A0A5G2QQX4|A0A5G2QQX4_PIG;tr|A0A5G2RAC6|A0A5G2RAC6_PIG	325	Somatotropin;Growth hormone	GH1
21.4168	19.9376	20.1539	20.8129	20.6395	20.645	20.1699	21.1571		0.921306	0.040381	1.02839	0.103018	6	73.3	206.08	148	sp|P01846|LAC_PIG;tr|A0A286ZNH4|A0A286ZNH4_PIG;tr|A0A287ARX1|A0A287ARX1_PIG;tr|A0A0A0MY58|A0A0A0MY58_PIG;tr|A0A287A1M4|A0A287A1M4_PIG;tr|A0A287BP38|A0A287BP38_PIG	327	Ig lambda chain C region;Uncharacterized protein	0
25.7063	25.104	24.9707	25.7031	25.6404	25.2303	25.6786	26.036		0.426529	0.224405	1.1683	0.852736	15	96.5	323.31	7307	sp|P01965|HBA_PIG;tr|F1RGX4|F1RGX4_PIG	328	Hemoglobin subunit alpha;GLOBIN domain-containing protein	HBA;LOC100737768
20.5729	20.8763	20.8067	20.9169	21.1027	22.1579	20.4825	21.0444		0.961296	-0.019928	-1.01391	-0.050588	22	49.9	323.31	151	sp|P02540|DESM_PIG;tr|A0A287BSR0|A0A287BSR0_PIG	330	Desmin	DES
25.3809	25.6564	24.9942	25.5549	25.9655	25.0467	25.4004	25.774	+	0.00866926	0.532181	1.44611	3.829	45	84.3	323.31	4666	sp|P02543|VIME_PIG;tr|A0A5G2QE62|A0A5G2QE62_PIG;tr|A0A5S6H025|A0A5S6H025_PIG	331	Vimentin	VIM
17.9752	17.4768	17.5593	18.4261	17.6321	17.7487	17.544	17.6613		0.708887	0.0922513	1.06603	0.391595	1	4	3.3488	14	sp|P02550|TBA1A_PIG	332	Tubulin alpha-1A chain	TUBA1A
17.2354	16.9702	16.7173	17.4061	16.4064	17.0074	16.5042	16.531		0.896841	-0.0376468	-1.02644	-0.135245	2	8.8	206.39	24	sp|P02554|TBB_PIG	333	Tubulin beta chain	0
16.9796	16.1629	16.0372	16.3425	16.1645	16.817	18.1595	17.0596		0.289745	-0.565908	-1.48032	-1.16099	3	31.6	7.109	10	sp|P02632|S100G_PIG;tr|F1SQR2|F1SQR2_PIG	334	Protein S100-G;Protein S100	S100G
14.6929	15.2115	16.0667	14.7586	14.8517	15.7323	14.4656	14.8908		0.468399	-0.311235	-1.24077	-0.773859	2	7.3	8.8572	5	sp|P03970|INHBA_PIG	335	Inhibin beta A chain	INHBA
20.7186	21.1562	20.771	20.8603	21.4028	20.7253	20.7407	20.8203		0.0578178	0.320988	1.24919	2.34033	3	17.7	76.526	72	sp|P04163|S10AA_PIG;tr|F2Z5M2|F2Z5M2_PIG	336	Protein S100-A10;Calpactin I light chain	S100A10
21.7069	21.6454	21.6297	21.9418	21.6319	21.8862	21.824	21.9142		0.838852	0.0215869	1.01508	0.212366	8	80.4	323.31	438	sp|P04178|SODC_PIG;tr|A0A2C9F3F0|A0A2C9F3F0_PIG	337	Superoxide dismutase [Cu-Zn]	SOD1
17.4929	18.0131	18.4692	17.9832	18.0389	18.3	17.5651	17.8353		0.967322	0.0108452	1.00755	0.0427053	5	16.1	35.478	20	sp|P04185|UROK_PIG	338	Urokinase-type plasminogen activator	PLAU
17.6222	15.5784	15.8998	16.9477	16.409	16.3026	16.2354	17.2044		0.970879	0.0198863	1.01388	0.0380546	4	19.3	62.527	13	sp|P04366|AMBP_PIG	339	Protein AMBP (Fragment)	AMBP
19.7226	19.6504	19.8402	19.9014	19.7012	19.7827	19.8029	19.8057		0.725872	-0.0224347	-1.01567	-0.367484	9	59	323.31	67	sp|P04574|CPNS1_PIG;tr|A0A5S6GT88|A0A5S6GT88_PIG	341	Calpain small subunit 1;Calcium-activated neutral proteinase small subunit	CAPNS1
20.7256	20.0395	21.542	20.4862	19.9753	20.9376	20.6087	20.0415	+	0.0140474	-0.817873	-1.76281	-3.42557	12	39.9	153.71	125	sp|P05027|AT1B1_PIG;tr|A0A5S6HMA0|A0A5S6HMA0_PIG	342	Sodium/potassium-transporting ATPase subunit beta-1;Sodium/potassium-transporting ATPase subunit beta	ATP1B1
16.5818	16.4516	16.2707	16.4343	16.3768	16.4533	16.4526	16.7094		0.604223	0.0534291	1.03773	0.546827	2	13.5	135.72	20	sp|P05207|KAP2_PIG	343	cAMP-dependent protein kinase type II-alpha regulatory subunit (Fragment)	PRKAR2A
16.1684	16.6866	16.1719	15.9001	16.5394	15.5877	16.0612	15.9594		0.303283	0.274044	1.20919	1.12573	2	8.6	161.26	17	tr|A0A287AGH7|A0A287AGH7_PIG;tr|A0A287A4E7|A0A287A4E7_PIG;sp|P05383|KAPCB_PIG;tr|A0A286ZNG3|A0A286ZNG3_PIG;tr|A0A287AGL2|A0A287AGL2_PIG;tr|A0A287BQL5|A0A287BQL5_PIG	344	cAMP-dependent protein kinase catalytic subunit beta	PRKACB
21.0307	20.9681	21.6071	21.4773	21.2049	21.7593	20.6584	20.9832		0.721268	-0.105502	-1.07587	-0.373994	26	34.1	204.06	122	sp|P06867|PLMN_PIG	345	Plasminogen	PLG
15.9041	16.4997	16.2736	16.3376	16.4149	15.8164	15.5249	16.4259	+	0.0141365	0.539772	1.45374	3.42042	3	9.5	62.972	4	sp|P07200|TGFB1_PIG	346	Transforming growth factor beta-1 proprotein	TGFB1
19.4702	19.591	19.1911	19.4167	19.6076	19.495	19.5853	19.8394		0.192799	0.17826	1.13152	1.46679	12	30.5	154.94	83	tr|A0A287AKY1|A0A287AKY1_PIG;sp|P07802|KAP0_PIG;tr|A0A287AJA4|A0A287AJA4_PIG	347	cAMP-dependent protein kinase type I-alpha regulatory subunit	PRKAR1A
21.1278	21.0994	21.2378	21.206	21.1787	21.1411	21.6459	21.236		0.421083	-0.108126	-1.07783	-0.863404	24	48.4	323.31	211	sp|P08059|G6PI_PIG;tr|F1RNV1|F1RNV1_PIG	348	Glucose-6-phosphate isomerase	GPI
24.389	24.2026	25.0441	24.1709	23.7636	24.6416	24.5936	23.7401	+	0.0095086	-0.697787	-1.62201	-3.7501	28	77.1	323.31	2264	sp|P08132|ANXA4_PIG;tr|A0A287B583|A0A287B583_PIG;tr|A0A287AYJ2|A0A287AYJ2_PIG;tr|F1SLC4|F1SLC4_PIG	349	Annexin A4;Annexin	ANXA4
22.6979	21.3479	21.8823	22.3612	22.0003	21.9098	22.027	22.2818		0.676316	-0.131461	-1.0954	-0.438582	36	52.7	323.31	372	sp|P09571|TRFE_PIG;tr|A0A288CFV5|A0A288CFV5_PIG;tr|A0A5G2R5N9|A0A5G2R5N9_PIG;tr|A0A5G2RBB4|A0A5G2RBB4_PIG	350	Serotransferrin;Beta-1 metal-binding globulin	TF
20.6836	19.9034	20.3637	20.0672	19.9689	20.8436	20.3541	19.8144	+	0.00332703	-0.622765	-1.53982	-4.69975	11	35.6	313.05	131	sp|P09889|PPA5_PIG;tr|A0A5S8KUU6|A0A5S8KUU6_PIG	351	Tartrate-resistant acid phosphatase type 5	ACP5
16.7871	17.2183	17.2225	16.6155	16.7793	16.8134	16.8725	16.4874		0.460558	-0.14875	-1.10861	-0.788234	2	6.2	1.9386	9	sp|P0C267|CC127_PIG	352	Coiled-coil domain-containing protein 127	CCDC127
18.2657	18.1161	18.5397	18.3442	18.304	18.5083	18.4872	18.4646		0.184924	-0.14303	-1.10422	-1.49744	6	21.4	22.918	20	sp|P0C5I2|GMPPB_PIG	353	Mannose-1-phosphate guanyltransferase beta	GMPPB
15.6826	15.162	15.2267	15.5031	15.4381	15.675	16.3124	15.7111		0.321182	-0.270583	-1.2063	-1.08109	2	35	181.95	29	sp|P0C8B5|GON7_PIG;tr|A0A5S6FUH2|A0A5S6FUH2_PIG;tr|A0A5G2RAS8|A0A5G2RAS8_PIG	354	EKC/KEOPS complex subunit GON7;Uncharacterized protein	GON7
17.2975	14.277	13.8879	16.1575	13.6783	14.5938	14.2805	13.752		0.591034	-0.548741	-1.46281	-0.567383	2	16.9	47.273	9	tr|F6Q5X1|F6Q5X1_PIG;tr|A0A287AKL0|A0A287AKL0_PIG;tr|A0A480KNV0|A0A480KNV0_PIG;sp|P0DSO0|SAA2_PIG;tr|Q2HXZ9|Q2HXZ9_PIG;tr|F1S9C0|F1S9C0_PIG;tr|A0A5G2QFI9|A0A5G2QFI9_PIG;tr|A0A5G2R2X7|A0A5G2R2X7_PIG	355	Serum amyloid A protein;Serum amyloid A-2 protein	SAA2
19.5135	20.0158	19.8577	19.6625	19.5865	19.7653	19.5801	19.6216		0.750231	0.042469	1.02987	0.333322	18	29.5	286.18	78	tr|A0A287BRL7|A0A287BRL7_PIG;tr|A0A287AQ80|A0A287AQ80_PIG;tr|A0A287A1V2|A0A287A1V2_PIG;tr|A0A5G2QVM6|A0A5G2QVM6_PIG;tr|A0A5G2QRU3|A0A5G2QRU3_PIG;tr|A0A287ALU0|A0A287ALU0_PIG;sp|P0DTA4|PCCA_PIG;tr|F1RP22|F1RP22_PIG;tr|A0A5G2RB50|A0A5G2RB50_PIG	356	Propionyl-CoA carboxylase alpha chain, mitochondrial;Propanoyl-CoA:carbon dioxide ligase subunit alpha	PCCA
21.0848	21.2902	21.2744	21.2193	21.0102	21.5474	21.1198	20.8001		0.291331	-0.17666	-1.13026	-1.15678	17	44.4	191.17	144	tr|A0A5S8M9X9|A0A5S8M9X9_PIG;sp|P10173|FUMH_PIG;tr|I3LPP1|I3LPP1_PIG;tr|A0A286ZIY0|A0A286ZIY0_PIG	357	Fumarate hydratase, mitochondrial	FH
22.9825	22.4465	22.7182	22.9686	22.7601	22.7642	22.7372	22.6386		0.468671	-0.0970459	-1.06958	-0.773363	18	72.3	309.47	556	sp|P10668|COF1_PIG;tr|A0A286ZVE7|A0A286ZVE7_PIG;tr|K7GK75|K7GK75_PIG	358	Cofilin-1;Cofilin, non-muscle isoform	CFL1
20.8101	20.3982	20.585	20.7445	20.6478	20.5969	20.6865	20.6915		0.614873	-0.0491524	-1.03466	-0.530414	18	50	303.82	138	sp|P10775|RINI_PIG;tr|A0A5S6IIV1|A0A5S6IIV1_PIG;tr|A0A5S6HM99|A0A5S6HM99_PIG;tr|A0A5S6HMU1|A0A5S6HMU1_PIG	359	Ribonuclease inhibitor	RNH1
17.7008	17.9494	17.9608	18.3828	18.1618	18.9282	17.5248	18.3657		0.59179	0.186311	1.13785	0.566198	6	18.9	99.002	28	tr|F1REZ1|F1REZ1_PIG;sp|P10859|HPLN1_PIG	360	Hyaluronan and proteoglycan link protein 1	HAPLN1
21.4574	21.575	21.7119	21.2628	21.2926	21.4412	21.6351	21.2615		0.0792682	-0.213442	-1.15945	-2.11095	30	28.7	230.31	233	sp|P11607|AT2A2_PIG;tr|A0A5S6HET4|A0A5S6HET4_PIG;tr|A0A5S6HSJ6|A0A5S6HSJ6_PIG	361	Sarcoplasmic/endoplasmic reticulum calcium ATPase 2;Calcium-transporting ATPase	ATP2A2
22.1517	21.8311	22.1766	21.9797	21.9142	21.9847	22.3333	21.947	+	0.0206915	-0.243553	-1.1839	-3.11594	17	47	181.3	280	sp|P11708|MDHC_PIG;tr|A0A5G2QPX2|A0A5G2QPX2_PIG;tr|A0A5G2QFC2|A0A5G2QFC2_PIG;tr|A0A5S8KKT9|A0A5S8KKT9_PIG;tr|A0A5G2QP21|A0A5G2QP21_PIG;tr|A0A5G2QP84|A0A5G2QP84_PIG	362	Malate dehydrogenase, cytoplasmic;Malate dehydrogenase;Cytosolic malate dehydrogenase	MDH1
20.037	19.576	19.6622	20.0416	19.6276	19.8515	20.3937	20.3429		0.722465	-0.0890908	-1.0637	-0.372301	6	69	81.122	39	sp|P12026|ACBP_PIG;tr|A0A5S6I0G9|A0A5S6I0G9_PIG	363	Acyl-CoA-binding protein	DBI
18.5434	17.8012	18.3674	18.4663	17.9268	17.7498	18.4803	18.2624		0.498538	-0.171073	-1.1259	-0.720108	3	31.1	8.9747	17	sp|P12309|GLRX1_PIG	364	Glutaredoxin-1	GLRX
19.1311	19.8034	19.5253	19.4434	19.4368	19.3914	19.5282	19.701		0.174772	0.202142	1.15041	1.53881	7	72.4	323.31	61	sp|P13618|ATP5J_PIG;tr|A0A287ACM8|A0A287ACM8_PIG;tr|A0A287B441|A0A287B441_PIG	365	ATP synthase-coupling factor 6, mitochondrial	ATP5PF
14.9044	15.0708	14.4069	14.3202	14.8738	14.4517	14.376	15.1521		0.205037	0.319504	1.2479	1.42138	5	32.2	65.422	19	tr|A0A5G2QRP9|A0A5G2QRP9_PIG;tr|A0A5G2RF47|A0A5G2RF47_PIG;sp|P14287|OSTP_PIG	366	Osteopontin	SPP1
17.8482	16.7126	17.3729	16.8053	16.8025	17.2935	15.8454	16.7406		0.481805	-0.324741	-1.25244	-0.749665	1	100	3.9979	4	sp|P14460|FIBA_PIG	367	Fibrinogen alpha chain (Fragment)	FGA
16.3528	15.8314	16.1871	16.5825	16.659	16.3176	16.2876	16.547		0.566825	0.118678	1.08574	0.605828	4	6.5	8.408	6	tr|A0A5G2QUQ4|A0A5G2QUQ4_PIG;tr|Q6YT39|Q6YT39_PIG;sp|P14632|TRFL_PIG	369	Lactotransferrin	LTF
13.3863	14.4912	13.8356	14.0431	14.7095	13.8576	14.4045	14.0016		0.154989	0.440381	1.35696	1.6264	2	4.9	2.9816	4	sp|P15203|TGFB3_PIG;tr|A0A2C9F394|A0A2C9F394_PIG;tr|K7GSJ9|K7GSJ9_PIG	370	Transforming growth factor beta-3 proprotein;Transforming growth factor beta;Latency-associated peptide	TGFB3
15.706	18.8327	15.7984	15.9334	18.2825	18.1283	17.1046	17.6498		0.290154	0.990276	1.98657	1.1599	2	10.6	5.7824	11	sp|P15980|HA2C_PIG	371	SLA class II histocompatibility antigen, DQ haplotype C alpha chain	0
19.8397	20.9741	19.6748	20.7669	20.5367	20.5568	19.089	19.4462		0.208592	0.640892	1.55929	1.40865	8	25.5	89.576	60	tr|Q7YQ94|Q7YQ94_PIG;sp|P15981|HA2D_PIG;tr|A0A287BMG0|A0A287BMG0_PIG;tr|A0A287B797|A0A287B797_PIG;tr|A0A286ZN51|A0A286ZN51_PIG	372	MHC class II antigen;SLA class II histocompatibility antigen, DQ haplotype D alpha chain;Ig-like domain-containing protein	SLA-DQA1
15.4594	15.7734	17.8405	18.8734	18.9126	15.9033	15.5821	17.6398		0.133151	1.60351	3.03882	1.73651	2	10.3	10.133	8	sp|P15982|HB2C_PIG	373	SLA class II histocompatibility antigen, DQ haplotype C beta chain	0
17.566	19.8996	18.6587	19.8278	19.7521	18.1839	17.6606	18.9478	+	0.00325234	1.58953	3.00951	4.72168	5	17.1	33.741	19	sp|P15983|HB2D_PIG	374	SLA class II histocompatibility antigen, DQ haplotype D beta chain	0
21.6232	21.7029	21.6821	21.7152	21.6865	21.5349	21.6873	21.623		0.267597	0.0500159	1.03528	1.22182	31	46.4	323.31	254	sp|P16276|ACON_PIG	375	Aconitate hydratase, mitochondrial	ACO2
16.1689	16.0362	16.5806	16.2569	16.0762	16.7113	16.0083	16.5427		0.517155	-0.139286	-1.10136	-0.687998	1	2.2	1.4892	4	sp|P16293|FA9_PIG;tr|A0A287BHR3|A0A287BHR3_PIG;tr|A0A5G2QQB8|A0A5G2QQB8_PIG;tr|F1RQ75|F1RQ75_PIG	376	Coagulation factor IX (Fragment);Christmas factor	F9
15.7861	16.8209	16.3048	17.0376	16.5258	16.6863	17.8144	16.1377		0.971832	-0.0173895	-1.01213	-0.036808	7	10.7	39.085	13	tr|A0A286ZLQ7|A0A286ZLQ7_PIG;sp|P16469|LOX15_PIG;tr|A0A2C9F3G7|A0A2C9F3G7_PIG;tr|K7GQF9|K7GQF9_PIG;tr|A0A286ZSH7|A0A286ZSH7_PIG	377	Polyunsaturated fatty acid lipoxygenase ALOX15	ALOX15
18.5859	19.6465	19.1443	18.7	20.0984	19.257	19.4521	19.4814		0.323409	0.371734	1.29391	1.07569	7	13	31.349	32	tr|A0A5S6I6E9|A0A5S6I6E9_PIG;sp|P16549|FMO1_PIG;tr|A0A5S6H998|A0A5S6H998_PIG	378	Dimethylaniline monooxygenase [N-oxide-forming];Dimethylaniline monooxygenase [N-oxide-forming] 1;Flavin-containing monooxygenase	FMO1
18.0113	16.8005	17.0374	16.4634	17.0041	16.7181	16.9184	17.3543		0.46778	-0.265707	-1.20223	-0.774989	2	7.2	5.7745	7	sp|P16611|IBP3_PIG	379	Insulin-like growth factor-binding protein 3	IGFBP3
15.5648	15.577	15.5831	15.5679	15.4957	15.6131	15.7473	15.4951		0.0944415	-0.0931466	-1.06669	-1.98444	5	16.4	49.096	15	sp|P17560|RENBP_PIG;tr|K7GM22|K7GM22_PIG;tr|F1RZU4|F1RZU4_PIG;tr|K7GM41|K7GM41_PIG;tr|A0A5G2QSY3|A0A5G2QSY3_PIG	380	N-acylglucosamine 2-epimerase;GlcNAc 2-epimerase	RENBP
19.9098	19.5639	19.5179	19.788	19.6527	19.9496	19.7956	19.6689		0.29066	-0.124857	-1.0904	-1.15856	8	30.5	72.3	40	tr|F1RJ01|F1RJ01_PIG;sp|P17741|HMGB2_PIG	381	High mobility group protein B2	HMGB2
20.0325	19.814	19.798	19.6681	19.6384	19.9368	19.6884	20.2037		0.834323	-0.0328679	-1.02304	-0.218445	12	42	48.948	61	sp|P18650|APOE_PIG;tr|F1RM45|F1RM45_PIG	382	Apolipoprotein E	APOE
15.2142	16.5528	15.8171	15.1461	15.7532	15.804	15.8402	16.0751		0.544874	0.212914	1.15903	0.641557	4	14.8	31.2	7	sp|P18871|ADA2A_PIG	383	Alpha-2A adrenergic receptor	ADRA2A
20.4713	20.1443	20.4031	20.3542	20.2604	20.3811	20.3769	20.3205	+	0.0351873	-0.138238	-1.10056	-2.70826	12	19.3	323.31	114	sp|P19205|ACPH_PIG;tr|F1SPS7|F1SPS7_PIG;tr|A0A5G2R1R6|A0A5G2R1R6_PIG;tr|I3LFX8|I3LFX8_PIG	384	Acylamino-acid-releasing enzyme;Acyl-peptide hydrolase	APEH
23.8701	24.6342	24.4026	23.97	24.4093	24.3555	23.818	23.4827		0.96796	0.012476	1.00869	0.0418711	28	67.3	323.31	1651	tr|K7GKR6|K7GKR6_PIG;sp|P19620|ANXA2_PIG;tr|A0A286ZJV6|A0A286ZJV6_PIG;tr|A0A5G2QCF9|A0A5G2QCF9_PIG;tr|F1S073|F1S073_PIG;tr|A0A287BI04|A0A287BI04_PIG	385	Annexin;Annexin A2	ANXA2
18.7397	19.1026	19.3241	18.8295	18.8693	18.8172	18.9971	19.0202		0.925599	-0.0141001	-1.00982	-0.0973764	6	20.7	33.18	35	sp|P20112|SPRC_PIG;tr|F1RQB3|F1RQB3_PIG;tr|A0A5G2QK28|A0A5G2QK28_PIG;tr|A0A5G2R6P1|A0A5G2R6P1_PIG	386	SPARC;Osteonectin	SPARC
18.0337	18.514	18.5238	18.0361	18.0505	18.2534	18.468	17.9085		0.309952	-0.192426	-1.14268	-1.10885	6	11.5	8.5839	14	tr|A0A5G2QJL2|A0A5G2QJL2_PIG;tr|A0A5K1UGB8|A0A5K1UGB8_PIG;sp|P20735|GGT1_PIG;tr|A0A5K1UGB9|A0A5K1UGB9_PIG;tr|K7GKE3|K7GKE3_PIG;tr|J9JIM2|J9JIM2_PIG	388	Glutathione hydrolase 1 proenzyme	GGT1
13.2465	12.7004	14.1471	14.5881	13.1147	12.9137	12.6473	13.2341		0.75559	0.170636	1.12555	0.325867	2	6	3.9908	3	tr|A0A2C9F3F2|A0A2C9F3F2_PIG;sp|P21692|MMP1_PIG	389	Interstitial collagenase	MMP1
17.0056	16.782	17.3581	16.8079	16.8999	16.9876	17.4472	16.9225	+	0.0309513	-0.346536	-1.2715	-2.8052	6	10.7	6.407	10	tr|A0A287A1N0|A0A287A1N0_PIG;sp|P21999|NFIC_PIG;tr|A0A287ACY0|A0A287ACY0_PIG;tr|A0A287A4G7|A0A287A4G7_PIG;tr|A0A287A710|A0A287A710_PIG;tr|A0A287AZ11|A0A287AZ11_PIG;tr|A0A286ZVU3|A0A286ZVU3_PIG;sp|P14057|NFIL_PIG	390	Nuclear factor 1;Nuclear factor 1 C-type;Nuclear factor 1 (Fragment)	NFIC;NFI
19.4537	17.8119	18.681	18.3743	17.7381	19.215	17.7077	17.7127		0.0866996	-0.855075	-1.80885	-2.04618	5	28.7	32.352	21	sp|P22298|SLPI_PIG;tr|A0A480MVF5|A0A480MVF5_PIG;tr|A0A287A5Z2|A0A287A5Z2_PIG	391	Antileukoproteinase (Fragment);Antileukoproteinase	SLPI
19.0082	19.8305	19.172	19.2208	19.5697	19.1459	19.2538	19.5086	+	0.028538	0.387423	1.30805	2.86703	8	11.2	55.514	30	sp|P22411|DPP4_PIG;tr|A0A5G2QXK4|A0A5G2QXK4_PIG;tr|A0A5G2Q7G7|A0A5G2Q7G7_PIG;tr|A0A2C9F3H7|A0A2C9F3H7_PIG;tr|A0A5S6GG63|A0A5S6GG63_PIG	392	Dipeptidyl peptidase 4	DPP4
21.5942	21.3978	21.7085	21.5919	21.4622	21.7452	21.6974	21.5396	+	0.0125433	-0.188478	-1.13956	-3.51837	32	50.8	323.31	247	sp|P23687|PPCE_PIG;tr|A0A287AZX9|A0A287AZX9_PIG;tr|F1RYQ0|F1RYQ0_PIG;tr|A0A5S6HMR6|A0A5S6HMR6_PIG	393	Prolyl endopeptidase;Post-proline cleaving enzyme	PREP
17.6211	17.4469	17.6197	17.8132	17.691	17.8781	18.0348	17.9406		0.670604	-0.065527	-1.04647	-0.446932	4	32.7	4.5708	11	sp|P24540|ACYP1_PIG;tr|J9JIK5|J9JIK5_PIG	394	Acylphosphatase-1;Acylphosphatase	ACYP1
14.7399	13.728	13.6766	14.1082	13.8001	14.1855	13.7157	14.6018		0.95218	-0.0198994	-1.01389	-0.0625195	1	5.4	5.1529	2	tr|E9KYT3|E9KYT3_PIG;sp|P24854|IBP4_PIG	395	Insulin-like growth factor-binding protein 4	IGFBP4
23.0324	23.3676	23.1284	23.2499	23.6451	23.4271	23.48	23.3362		0.377585	0.132716	1.09636	0.952578	74	68.5	323.31	810	sp|P26234|VINC_PIG;tr|A0A2C9F393|A0A2C9F393_PIG;tr|A0A5G2RBX6|A0A5G2RBX6_PIG;tr|A0A287BSL4|A0A287BSL4_PIG	396	Vinculin;Metavinculin	VCL
14.4816	14.841	14.4415	16.1958	14.7184	15.0726	14.7042	14.8957		0.241484	0.487693	1.4022	1.29944	2	8.2	4.9886	3	sp|P26889|IL1B_PIG;tr|A0A287AFR7|A0A287AFR7_PIG;tr|A0A287A4B5|A0A287A4B5_PIG;tr|F1SUB9|F1SUB9_PIG;tr|A0A5G2R5P4|A0A5G2R5P4_PIG;tr|A0A2C9F3A1|A0A2C9F3A1_PIG;tr|A0A287BRB4|A0A287BRB4_PIG;tr|A0A287B6X4|A0A287B6X4_PIG;tr|A0A286ZMX3|A0A286ZMX3_PIG;tr|A0A287AKL5|A0A287AKL5_PIG	398	#ARG!	#ARG!
16.66	16.4844	17.7087	18.1163	16.9699	17.708	16.0434	16.2404		0.899303	-0.0772648	-1.05502	-0.131996	2	24.2	4.1524	6	tr|A0A5G2QBL8|A0A5G2QBL8_PIG;sp|P26894|IL8_PIG;sp|P22952|AMC2_PIG	399	Multifunctional fusion protein;Interleukin-8;Alveolar macrophage chemotactic factor 2	CXCL8
20.9611	20.0382	20.4262	20.8619	19.9095	21.1369	20.3111	19.833		0.128607	-0.548204	-1.46226	-1.76162	9	60.7	78.41	128	tr|F1SC80|F1SC80_PIG;sp|P27485|RET4_PIG;tr|A0A287A3Z4|A0A287A3Z4_PIG	400	Retinol-binding protein;Retinol-binding protein 4;Plasma retinol-binding protein	RBP4
18.4088	18.3561	18.8126	18.6974	18.1877	18.7101	18.213	18.6874		0.782124	-0.054009	-1.03815	-0.289251	5	26.6	29.585	28	tr|A0A5G2QLU1|A0A5G2QLU1_PIG;sp|P27917|APOC3_PIG;tr|A0A5S6HRA3|A0A5S6HRA3_PIG	402	Apolipoprotein C-III	APOC3
23.964	24.0548	24.2424	24.139	23.7864	24.3239	23.9075	23.7362		0.251979	-0.180382	-1.13318	-1.2674	32	75.5	323.31	1261	sp|P28491|CALR_PIG;tr|A0A287B0P6|A0A287B0P6_PIG;tr|A0A287AG29|A0A287AG29_PIG	403	Calreticulin	CALR
22.8873	22.8911	22.7255	23.1147	22.8363	23.275	22.6576	22.7527		0.940216	0.0123882	1.00862	0.0781946	31	62.6	323.31	449	sp|P28839|AMPL_PIG;tr|A0A5G2QA84|A0A5G2QA84_PIG;tr|A0A5G2QAG3|A0A5G2QAG3_PIG;tr|A0A5G2R3A2|A0A5G2R3A2_PIG	404	Cytosol aminopeptidase	LAP3
19.4563	19.531	19.3548	19.4521	19.8126	20.3208	19.1983	19.5149		0.985833	-0.00488997	-1.0034	-0.0185091	4	24.4	102.98	72	sp|P29269|MYL9_PIG;tr|A0A5G2R5L7|A0A5G2R5L7_PIG	405	Myosin regulatory light polypeptide 9	MYL9
19.7255	19.8465	19.6396	19.6146	19.8797	19.5442	20.0953	19.8273		0.771863	0.0408654	1.02873	0.303355	18	45.4	160.94	101	tr|A0A5G2QMB8|A0A5G2QMB8_PIG;sp|P29804|ODPA_PIG;tr|A0A5K1VBH1|A0A5K1VBH1_PIG;tr|I3LCI2|I3LCI2_PIG	406	Pyruvate dehydrogenase E1 component subunit alpha, somatic form, mitochondrial;Pyruvate dehydrogenase E1 component subunit alpha, somatic form, mitochondrial (Fragment);Pyruvate dehydrogenase E1 component subunit alpha	PDHA1
18.2	17.7904	17.9875	17.8269	17.7108	17.8022	18.0536	17.8043	+	0.0385747	-0.227729	-1.17099	-2.63934	4	44.4	22.558	37	sp|P31950|S10AB_PIG;tr|A0A5G2QTA1|A0A5G2QTA1_PIG;tr|A0A5G2QQA2|A0A5G2QQA2_PIG;tr|A0A5G2QR31|A0A5G2QR31_PIG	408	Protein S100-A11;Protein S100	S100A11
17.4884	17.203	16.9216	17.0425	17.157	16.8432	16.8149	17.1275		0.503608	0.115443	1.08331	0.711286	3	13.9	8.6541	9	sp|P32394|HMOX1_PIG	409	Heme oxygenase 1	HMOX1
21.6074	21.8042	22.2111	21.9126	21.5497	21.8253	21.6197	21.3876		0.440961	-0.152333	-1.11137	-0.824942	25	52.5	256.45	300	sp|P33198|IDHP_PIG;tr|A0A287BL23|A0A287BL23_PIG;tr|A0A286ZYE6|A0A286ZYE6_PIG	410	Isocitrate dehydrogenase [NADP], mitochondrial (Fragment);Isocitrate dehydrogenase [NADP]	IDH2
17.2499	16.883	16.8403	16.8639	16.6539	16.8048	17.1291	16.7098		0.112386	-0.228344	-1.17149	-1.85896	4	8.8	6.2226	8	sp|P35463|EDNRB_PIG;tr|A0A5G2RDN6|A0A5G2RDN6_PIG;tr|A0A5G2RJD2|A0A5G2RJD2_PIG	411	Endothelin receptor type B;Endothelin receptor non-selective type	EDNRB
13.8216	14.9283	13.933	14.1985	13.158	14.7399	15.5311	14.7022		0.659146	-0.259679	-1.19721	-0.463792	2	18.4	2.9149	7	tr|A0A5S8LC35|A0A5S8LC35_PIG;tr|A0A286ZTM6|A0A286ZTM6_PIG;sp|Q28987|CYTA8_PIG;sp|P35479|CPI1_PIG;tr|I3LDP2|I3LDP2_PIG;sp|Q28988|CYTA1_PIG	412	Cystatin domain-containing protein;Cystatin-A8;Leukocyte cysteine proteinase inhibitor 1;Cystatin-A1	CSTA
19.7909	19.8256	19.7221	19.7533	19.9332	19.7609	19.8298	20.0215		0.140398	0.107492	1.07735	1.69815	21	33.9	301.98	119	sp|P35750|CAN1_PIG;tr|A0A5S6GBZ7|A0A5S6GBZ7_PIG;tr|A0A5S6H4P7|A0A5S6H4P7_PIG;tr|A0A5G2QYC6|A0A5G2QYC6_PIG	414	Calpain-1 catalytic subunit;Calcium-activated neutral proteinase 1	CAPN1
18.5903	18.7621	18.5117	18.5249	19.0894	18.4176	18.9885	18.8111		0.358556	0.169806	1.12491	0.994105	13	31.3	113.55	38	tr|F1SD45|F1SD45_PIG;sp|P36887|KAPCA_PIG;tr|A0A287ACC3|A0A287ACC3_PIG;tr|A0A286ZUD6|A0A286ZUD6_PIG	415	cAMP-dependent protein kinase catalytic subunit alpha	PRKACA
18.9716	18.8786	18.8991	19.0442	18.8599	19.0277	19.0208	18.9866		0.50665	-0.0374446	-1.02629	-0.70602	8	35.5	12.566	24	sp|P36968|GPX4_PIG	416	Phospholipid hydroperoxide glutathione peroxidase	GPX4
20.748	20.4714	20.5998	20.7284	20.42	20.8165	20.6328	20.6579		0.195665	-0.129874	-1.0942	-1.45592	14	51.3	161.97	131	tr|A0A287B8H8|A0A287B8H8_PIG;sp|P37111|ACY1_PIG;tr|A0A2C9F3H3|A0A2C9F3H3_PIG;tr|A0A5G2RAG0|A0A5G2RAG0_PIG;tr|A0A5G2QBD8|A0A5G2QBD8_PIG;tr|A0A5G2RIA6|A0A5G2RIA6_PIG;tr|A0A5S6IH59|A0A5S6IH59_PIG;tr|A0A287BCN4|A0A287BCN4_PIG;tr|I3LAP5|I3LAP5_PIG;tr|A0A286ZX40|A0A286ZX40_PIG	417	#ARG!	#ARG!
17.3958	18.0815	17.5187	17.6571	17.9517	17.4436	17.5209	17.7352	+	0.00914316	0.386628	1.30733	3.78346	7	13.4	17.931	13	tr|K7GQF2|K7GQF2_PIG;sp|P37176|EGLN_PIG	418	Endoglin	ENG
19.8416	20.0246	19.5003	19.9364	19.9581	19.6151	19.4884	19.7489	+	0.0231985	0.30564	1.23597	3.02662	10	25.4	54.727	63	tr|A0A5S6HU82|A0A5S6HU82_PIG;tr|A0A2C9F350|A0A2C9F350_PIG;sp|P41367|ACADM_PIG;tr|A0A5G2QVK0|A0A5G2QVK0_PIG;tr|A0A5G2R006|A0A5G2R006_PIG	420	Medium-chain-specific acyl-CoA dehydrogenase, mitochondrial;Medium-chain specific acyl-CoA dehydrogenase, mitochondrial	ACADM
21.3966	22.0575	21.5911	21.8988	21.7962	21.8397	21.3215	21.5986		0.0927094	0.300572	1.23163	1.99779	24	46.6	323.31	214	tr|F1SEN2|F1SEN2_PIG;sp|P42174|DHE3_PIG;tr|A0A5G2R3R8|A0A5G2R3R8_PIG;tr|A0A287ATW3|A0A287ATW3_PIG	421	Glutamate dehydrogenase (NAD(P)(+));Glutamate dehydrogenase 1, mitochondrial;Glutamate dehydrogenase	GLUD1
15.2041	15.5498	15.1222	15.3566	15.233	15.261	14.9036	14.8972		0.421092	0.136389	1.09915	0.863386	1	5.6	3.6493	17	sp|P42639|TPM1_PIG	422	Tropomyosin alpha-1 chain	TPM1
20.2498	21.137	20.7393	20.6318	21.1563	20.8319	20.3392	20.7453		0.103875	0.377525	1.29911	1.91576	4	25.7	30.001	159	sp|P45846|DERM_PIG;tr|A0A286ZVB7|A0A286ZVB7_PIG	423	Dermatopontin	DPT
19.9028	19.4287	19.5665	19.6626	19.7891	19.417	19.4397	19.4892		0.939877	0.0109272	1.0076	0.0786383	4	31.8	9.0216	47	sp|P46405|RS12_PIG	424	40S ribosomal protein S12	RPS12
17.0228	17.0806	16.9751	17.0463	17.1372	16.8722	17.0488	17.2406	+	0.0440874	0.146445	1.10684	2.53989	5	10.5	4.6019	9	sp|P46410|GLNA_PIG;tr|F6Q109|F6Q109_PIG;tr|A0A287AFJ1|A0A287AFJ1_PIG	425	Glutamine synthetase	GLUL
17.236	17.9495	17.1596	17.4137	17.0043	18.0299	16.6483	16.1859		0.79065	-0.130105	-1.09437	-0.277582	3	5.4	5.7468	9	tr|A0A5G2QU94|A0A5G2QU94_PIG;tr|A0A5G2QUU3|A0A5G2QUU3_PIG;sp|P47787|THAS_PIG;tr|A0A5S8KXH7|A0A5S8KXH7_PIG	426	Thromboxane-A synthase	TBXAS1
19.6042	19.3729	19.5848	19.6291	19.5877	19.7052	19.7834	19.7313		0.352705	-0.0891404	-1.06374	-1.00722	15	23	99.517	72	tr|F1S8G5|F1S8G5_PIG;tr|A0A5G2R9X5|A0A5G2R9X5_PIG;sp|P47788|THOP1_PIG;tr|A0A287AJM8|A0A287AJM8_PIG;tr|A0A287AV25|A0A287AV25_PIG;tr|A0A5G2QLW8|A0A5G2QLW8_PIG;tr|A0A5G2RNL7|A0A5G2RNL7_PIG	427	Thimet oligopeptidase	THOP1
17.1766	17.043	17.1805	16.8681	16.7916	17.0706	16.9121	16.9185		0.0715047	-0.179637	-1.1326	-2.18563	4	7.3	169.45	30	tr|F1STQ3|F1STQ3_PIG;sp|P48762|SL9A1_PIG	428	Sodium/hydrogen exchanger;Sodium/hydrogen exchanger 1	SLC9A1
20.814	21.2295	21.1249	21.4459	21.0604	21.4364	20.5622	20.8275		0.522539	0.156406	1.11451	0.678855	13	32	132.75	169	sp|P48819|VTNC_PIG;tr|I3L638|I3L638_PIG;tr|I3L9F8|I3L9F8_PIG	429	Vitronectin	VTN
14.0314	14.1753	14.2975	13.8525	13.9887	13.9765	13.9769	14.0194		0.565797	-0.06159	-1.04362	-0.607482	2	20.9	1.1992	3	sp|P49171|RS26_PIG	430	40S ribosomal protein S26	RPS26
17.6732	17.61	17.8537	17.1417	17.7454	17.7709	17.5851	17.8917		0.500973	-0.123508	-1.08938	-0.715863	4	25	7.2697	13	sp|P49666|RL21_PIG;tr|A0A287AF12|A0A287AF12_PIG	431	60S ribosomal protein L21	RPL21
15.0628	16.1214	15.7329	15.3633	15.989	15.724	15.8791	15.5859		0.53848	0.165205	1.12133	0.652133	2	7	1.6231	3	tr|A0A2C9F391|A0A2C9F391_PIG;sp|P49927|PRIO_PIG	432	Major prion protein	PRNP
15.1934	15.2145	14.9719	14.9813	15.0063	14.9899	14.753	15.1135		0.368219	0.101878	1.07317	0.972808	2	9.5	38.046	4	tr|A0A287B7Q1|A0A287B7Q1_PIG;tr|A0A286ZY00|A0A286ZY00_PIG;sp|P50127|GGTA1_PIG	433	Uncharacterized protein;N-acetyllactosaminide alpha-1,3-galactosyltransferase	GGTA1P;GGTA1
19.2894	19.1768	19.1246	19.4295	19.0222	19.6004	19.0356	19.5533		0.855118	0.032949	1.0231	0.190609	5	45.9	67.276	25	tr|A0A5G2QIE9|A0A5G2QIE9_PIG;sp|P50390|TTHY_PIG;tr|A0A5S6GPG9|A0A5S6GPG9_PIG;tr|A0A5G2R5I8|A0A5G2R5I8_PIG	434	Transthyretin;Prealbumin	TTR
17.1276	17.8174	18.0471	17.5728	17.4885	17.5923	17.6983	17.6928		0.90012	0.026547	1.01857	0.130917	8	24.6	65.585	22	sp|P50441|GATM_PIG	435	Glycine amidinotransferase, mitochondrial	GATM
18.3005	18.0363	18.1252	18.1027	18.0096	18.1591	18.038	18.4838		0.984953	0.00241995	1.00168	0.0196593	7	22.6	178.9	40	tr|F1SCF0|F1SCF0_PIG;sp|P50447|A1AT_PIG	436	Alpha-1-antitrypsin	SERPINA1
21.6917	21.2902	21.671	21.6573	21.4104	21.8083	21.628	21.5328	+	0.0415569	-0.227088	-1.17047	-2.58379	19	58.8	158.14	312	sp|P50578|AK1A1_PIG;tr|A0A287A3Y9|A0A287A3Y9_PIG;tr|A0A5S6GLX4|A0A5S6GLX4_PIG;tr|A0A287BMP7|A0A287BMP7_PIG	437	Aldo-keto reductase family 1 member A1	AKR1A1
17.9581	17.9805	18.039	18.1674	17.9215	18.2192	18.1713	18.2305		0.825093	-0.0219321	-1.01532	-0.230862	6	52.4	48.147	24	sp|P50584|AP4A_PIG	438	Bis(5'-nucleosyl)-tetraphosphatase [asymmetrical]	NUDT2
18.0991	18.5426	18.4726	18.0288	18.113	18.4442	17.9802	17.9096		0.606436	-0.100539	-1.07217	-0.543403	5	23.7	21.709	31	sp|P50667|COX2_PIG;tr|Q69GF7|Q69GF7_PIG	439	Cytochrome c oxidase subunit 2	MT-CO2
19.2537	18.9947	19.202	19.4508	19.526	19.446	19.1807	19.6104		0.437594	0.124883	1.09042	0.831366	11	36.9	99.559	53	tr|A0A5G2QGR8|A0A5G2QGR8_PIG;tr|F1RMN7|F1RMN7_PIG;sp|P50828|HEMO_PIG	440	Hemopexin	HPX
18.6062	17.5679	18.2559	19.3393	18.891	18.5365	18.4825	18.6192		0.738672	0.134059	1.09738	0.349474	6	48.8	89.981	36	tr|A0A287AFU9|A0A287AFU9_PIG;sp|P51524|PF11_PIG;sp|P49933|PG4_PIG;sp|P51525|PF12_PIG;tr|A0A286ZKJ1|A0A286ZKJ1_PIG;tr|A0A286ZRJ1|A0A286ZRJ1_PIG;sp|P80054|PR39_PIG;tr|A0A287BPW3|A0A287BPW3_PIG;sp|P15175|ICTL_PIG;sp|P32196|PG3_PIG;sp|P49934|PG5_PIG;sp|P32194|PG1_PIG;sp|P32195|PG2_PIG;sp|P49930|PMP23_PIG;tr|A0A287AXS4|A0A287AXS4_PIG;tr|A0A5G2QDH1|A0A5G2QDH1_PIG;tr|A0A5G2R7I0|A0A5G2R7I0_PIG;tr|A0A5G2Q…	441	#ARG!	#ARG!
18.5064	17.3827	17.4196	17.829	16.9036	17.8762	17.2308	17.5601		0.362154	-0.339403	-1.26523	-0.986123	4	21.2	87.874	15	sp|P51779|CFAD_PIG	442	Complement factor D	CFD
20.2319	20.054	21.2801	20.7591	20.1326	20.4708	20.9526	20.4804		0.236269	-0.377279	-1.29889	-1.31583	11	50.9	69.543	68	sp|P51781|GSTA1_PIG;tr|A0A5K1VST3|A0A5K1VST3_PIG;tr|F1S7C9|F1S7C9_PIG;tr|A0A287AK88|A0A287AK88_PIG;tr|A0A287AGX6|A0A287AGX6_PIG	443	Glutathione S-transferase alpha M14;Glutathione transferase;Glutathione S-transferase	GSTA1
21.0395	21.4679	21.2312	21.37	21.2851	21.1609	21.1425	21.1025		0.11056	0.162856	1.1195	1.87077	19	48.9	306.75	159	tr|A0A287BA45|A0A287BA45_PIG;sp|P53590|SUCB2_PIG;tr|A0A286ZWJ9|A0A286ZWJ9_PIG;tr|F1SFR6|F1SFR6_PIG;tr|A0A287ABW8|A0A287ABW8_PIG	444	Succinate--CoA ligase [GDP-forming] subunit beta, mitochondrial;Succinate--CoA ligase [GDP-forming] subunit beta, mitochondrial (Fragment)	SUCLG2
21.1057	21.0898	21.0357	21.1907	21.0334	21.0415	21.1891	21.0992		0.83871	0.0102758	1.00715	0.212557	25	49.6	200.19	165	sp|P54612|2AAA_PIG;tr|A0A287BB72|A0A287BB72_PIG;tr|A0A5G2QGH9|A0A5G2QGH9_PIG;tr|A0A480F350|A0A480F350_PIG;tr|A0A5S6GQX9|A0A5S6GQX9_PIG	445	Serine/threonine-protein phosphatase 2A 65 kDa regulatory subunit A alpha isoform	PPP2R1A
16.6887	16.3813	16.5338	16.5613	16.7702	16.5803	16.6777	15.8415		0.296313	-0.231544	-1.17409	-1.14371	3	4.8	1.52	4	sp|P54613|2AAB_PIG;tr|A0A5G2QH01|A0A5G2QH01_PIG;tr|A0A287APB4|A0A287APB4_PIG;tr|A0A287A5F7|A0A287A5F7_PIG;tr|I3L7S2|I3L7S2_PIG;tr|A0A5G2Q9H1|A0A5G2Q9H1_PIG	446	Serine/threonine-protein phosphatase 2A 65 kDa regulatory subunit A beta isoform (Fragment);Serine/threonine-protein phosphatase 2A 65 kDa regulatory subunit A beta isoform	PPP2R1B
18.5877	17.3812	19.8028	19.1483	17.4091	19.0505	18.7358	17.9298		0.072085	-1.07713	-2.10983	-2.17976	1	16.2	5.6706	22	sp|P55944|MT3_PIG;tr|A0A286ZNM7|A0A286ZNM7_PIG	447	Metallothionein-3;Metallothionein	MT3
17.8516	17.9966	18.0303	17.7946	17.9884	17.9594	17.9004	17.6614		0.434669	-0.07514	-1.05346	-0.836977	7	5.5	11.925	14	tr|F1SBB5|F1SBB5_PIG;tr|A0A5G2RDJ5|A0A5G2RDJ5_PIG;sp|P56941|NPC1_PIG	449	NPC intracellular cholesterol transporter 1	NPC1
14.6764	15.6816	15.0162	15.1148	14.9449	15.7359	14.7742	15.3666		0.461946	0.226297	1.16983	0.785678	2	3.9	2.9514	2	tr|A0A287BDN3|A0A287BDN3_PIG;sp|P58780|ADA2_PIG	451	Adenosine deaminase;Adenosine deaminase 2	ADA2
19.6152	19.3144	19.5267	19.7971	19.4219	19.6382	19.7638	19.3844		0.235472	-0.156535	-1.11461	-1.31836	8	60.3	44.432	60	sp|P59083|PHP14_PIG	452	14 kDa phosphohistidine phosphatase	PHPT1
22.0537	22.1786	22.1376	22.1908	22.2443	22.2623	21.8697	21.8789		0.729175	0.0423465	1.02979	0.362824	8	52.3	163.79	359	sp|P60662|MYL6_PIG;tr|A0A5S6FSE5|A0A5S6FSE5_PIG;tr|A0A5G2QAD4|A0A5G2QAD4_PIG	454	Myosin light polypeptide 6;Uncharacterized protein	MYL6;MYL6B
16.7882	16.4783	16.6114	16.6826	16.7414	16.662	16.6446	17.1093		0.597515	0.0763783	1.05437	0.557249	3	30.4	16.794	4	sp|P60899|RPB9_PIG	455	DNA-directed RNA polymerase II subunit RPB9	POLR2I
20.0486	19.7404	20.0563	20.1512	20.0438	20.2913	20.1554	20		0.188757	-0.154057	-1.11269	-1.48237	9	50.9	26.819	65	tr|A0A5S6IF30|A0A5S6IF30_PIG;sp|P60982|DEST_PIG;tr|A0A5G2REA6|A0A5G2REA6_PIG;tr|A0A5G2RAG2|A0A5G2RAG2_PIG	456	Actin-depolymerizing factor;Destrin	DSTN
18.127	17.8444	18.0156	18.049	17.8768	18.2686	17.1778	17.9556		0.895378	0.0342293	1.02401	0.137178	3	27.9	96.704	21	tr|F2Z553|F2Z553_PIG;tr|A0A5G2QLD8|A0A5G2QLD8_PIG;sp|P61220|EIF1B_PIG	457	SUI1 domain-containing protein;Eukaryotic translation initiation factor 1b	EIF1;EIF1B
22.5444	22.2048	22.0513	22.5373	22.2718	22.3926	22.1203	22.1839		0.879899	0.0222974	1.01558	0.157657	7	43	140.99	475	sp|P61288|TCTP_PIG;tr|A0A5G2QHY7|A0A5G2QHY7_PIG;tr|A0A287B4E6|A0A287B4E6_PIG;tr|A0A287AMB0|A0A287AMB0_PIG	458	Translationally-controlled tumor protein;TCTP domain-containing protein	TPT1
18.6369	18.7542	18.6747	18.7594	18.8146	18.9347	18.7446	19.0015		0.373195	0.0846734	1.06045	0.962011	8	33.1	115.23	43	sp|P61291|PSME3_PIG;tr|A0A5G2RIL9|A0A5G2RIL9_PIG;tr|A0A5G2R7W9|A0A5G2R7W9_PIG;tr|A0A5G2RBV1|A0A5G2RBV1_PIG;tr|A0A5S6GIP8|A0A5S6GIP8_PIG	459	Proteasome activator complex subunit 3	PSME3
15.456	15.6928	15.6708	15.5612	15.6167	15.5417	15.541	15.798		0.141235	0.114788	1.08282	1.69384	3	11.2	2.845	5	tr|A0A5S8KL32|A0A5S8KL32_PIG;sp|P61292|PP1B_PIG;tr|A0A5S6I1J4|A0A5S6I1J4_PIG;tr|A0A5G2R6F8|A0A5G2R6F8_PIG;tr|A0A5G2QYQ0|A0A5G2QYQ0_PIG;tr|A0A5G2QI00|A0A5G2QI00_PIG	460	Protein-serine/threonine phosphatase;Serine/threonine-protein phosphatase PP1-beta catalytic subunit;Serine/threonine-protein phosphatase	PPP1CB
18.3956	17.9222	17.9937	18.4279	18.3439	18.2919	18.6186	18.4881		0.877098	-0.0293999	-1.02059	-0.161371	3	40.8	40.724	18	tr|A0A5G2QGH3|A0A5G2QGH3_PIG;tr|A0A5G2QJK4|A0A5G2QJK4_PIG;sp|P61958|SUMO2_PIG;sp|A7WLI0|SUMO4_PIG	461	Small ubiquitin-related modifier 2;Small ubiquitin-related modifier;Small ubiquitin-related modifier 4	SUMO2;SUMO4
20.6814	20.5976	20.7453	20.7652	20.6873	20.6878	20.6339	20.8066		0.617487	0.0270591	1.01893	0.526409	20	57	323.31	150	tr|A0A287AVG1|A0A287AVG1_PIG;sp|P62197|PRS8_PIG;tr|A0A5S6GID0|A0A5S6GID0_PIG;tr|A0A5G2QJH1|A0A5G2QJH1_PIG;tr|A0A287ATD7|A0A287ATD7_PIG	462	26S proteasome regulatory subunit 8	PSMC5
19.6179	19.4311	19.6893	19.0874	19.5212	19.6418	19.332	19.3979		0.140477	-0.210864	-1.15738	-1.69774	9	39.5	118.45	102	sp|P62272|RS18_PIG	463	40S ribosomal protein S18	RPS18
21.4466	21.6872	21.7427	21.116	21.384	22.0143	21.274	21.3991		0.309572	-0.222811	-1.16701	-1.1098	8	52.4	82.001	273	sp|P62802|H4_PIG	464	Histone H4	0
15.2024	14.9846	15.3288	14.7397	15.1494	15.0932	15.2018	15.0279		0.0573998	-0.231136	-1.17376	-2.34564	3	25.7	10.072	6	sp|P62831|RL23_PIG	465	60S ribosomal protein L23	RPL23
19.039	18.956	19.0212	18.6736	19.0282	18.7763	19.2452	18.8993		0.326363	-0.131186	-1.09519	-1.06856	2	9.2	5.9642	22	tr|A0A5S6HA49|A0A5S6HA49_PIG;tr|A0A287AMU5|A0A287AMU5_PIG;sp|P62844|RS15_PIG	466	40S ribosomal protein S15	RPS15
16.8075	16.6602	16.7639	16.4778	16.8578	16.7023	16.795	16.7345		0.346904	-0.0845928	-1.06039	-1.02041	3	32.2	1.9931	13	sp|P62863|RS30_PIG;tr|A0A5G2QAP3|A0A5G2QAP3_PIG;tr|A0A287B5D7|A0A287B5D7_PIG	467	40S ribosomal protein S30	FAU;LOC110261249
19.6988	19.4875	19.6201	19.2716	19.5635	19.4174	19.6146	19.4356		0.136157	-0.14818	-1.10817	-1.72036	9	53.6	96.052	69	sp|P62901|RL31_PIG;tr|A0A287A7F5|A0A287A7F5_PIG	468	60S ribosomal protein L31	RPL31
22.7383	22.3157	22.4513	22.6391	22.5279	22.4859	22.6076	22.473		0.41583	-0.0818219	-1.05835	-0.873792	11	56.7	94.917	658	sp|P62936|PPIA_PIG;tr|A0A5S6GHG5|A0A5S6GHG5_PIG;tr|A0A5G2QIR3|A0A5G2QIR3_PIG	469	Peptidyl-prolyl cis-trans isomerase A;Peptidyl-prolyl cis-trans isomerase	PPIA
19.7305	19.5004	19.3113	19.6334	19.5487	19.3005	19.6312	19.5874		0.538731	0.0741091	1.05271	0.651717	5	49.4	81.712	45	sp|P63221|RS21_PIG	470	40S ribosomal protein S21	RPS21
21.5377	21.4394	21.5163	21.5295	21.5904	21.4616	21.4044	21.2639		0.764181	-0.0242062	-1.01692	-0.313959	15	47.3	98.492	180	sp|P63246|RACK1_PIG;tr|A0A286ZLL3|A0A286ZLL3_PIG	471	Receptor of activated protein C kinase 1;Receptor of-activated protein C kinase 1	RACK1
20.8008	20.4987	20.556	20.781	20.6161	20.6254	20.6842	20.6874		0.801027	-0.0207949	-1.01452	-0.263438	12	41.7	180.55	130	sp|P67776|PP2AA_PIG;tr|F1RX68|F1RX68_PIG;sp|P11493|PP2AB_PIG	472	Serine/threonine-protein phosphatase 2A catalytic subunit alpha isoform;Serine/threonine-protein phosphatase;Serine/threonine-protein phosphatase 2A catalytic subunit beta isoform (Fragment)	PPP2CA;PPP2CB
18.0663	18.3488	18.4266	18.2093	18.004	18.2992	18.1327	17.992		0.463756	-0.0927052	-1.06637	-0.78235	5	30.7	29.373	34	sp|P67872|CSK2B_PIG;tr|K7GQK6|K7GQK6_PIG;tr|K7GPU8|K7GPU8_PIG;tr|K7GKN1|K7GKN1_PIG;tr|A0A5G2QX01|A0A5G2QX01_PIG;tr|A0A5S6GYB9|A0A5S6GYB9_PIG	473	Casein kinase II subunit beta	CSNK2B
19.9713	20.0921	19.6839	19.998	20.5355	19.6577	19.5577	20.196	+	0.0160752	0.487748	1.40225	3.31645	5	14.1	140.18	82	sp|P67937|TPM4_PIG;tr|A0A5G2QY33|A0A5G2QY33_PIG;tr|A0A5G2R6Y5|A0A5G2R6Y5_PIG	474	Tropomyosin alpha-4 chain	TPM4
19.4703	19.7403	19.7727	19.6652	19.5431	19.9022	19.1284	19.5851		0.727159	0.0650067	1.04609	0.365667	12	28.6	119.16	87	sp|P79274|ACADL_PIG	475	Long-chain specific acyl-CoA dehydrogenase, mitochondrial	ACADL
16.2443	16.5872	16.6523	16.4273	16.4246	16.4939	16.2639	16.4139		0.656356	0.0496511	1.03501	0.467919	5	8	5.7524	7	sp|P79282|FUT8_PIG;tr|A0A287AXP4|A0A287AXP4_PIG;tr|A0A287A3X1|A0A287A3X1_PIG;tr|F1SA54|F1SA54_PIG	477	Alpha-(1,6)-fucosyltransferase	FUT8
17.5579	17.636	17.4897	17.4059	17.6707	17.4985	17.5335	17.8201		0.241138	0.113273	1.08168	1.30052	4	7.5	61.484	14	tr|Q2XQA0|Q2XQA0_PIG;tr|A0A288CFW6|A0A288CFW6_PIG;tr|A0A287AJD6|A0A287AJD6_PIG;tr|A0A287B2N2|A0A287B2N2_PIG;tr|A0A286ZTE6|A0A286ZTE6_PIG;tr|A0A288CFW8|A0A288CFW8_PIG;sp|P79307|A4_PIG	478	ABPP;Amyloid-beta A4 protein	APP
21.4203	20.7643	21.9124	20.9241	20.4833	21.1912	21.5142	20.5497	+	0.00378526	-0.829195	-1.77669	-4.5763	19	51.1	323.31	231	tr|A0A2C9F385|A0A2C9F385_PIG;sp|P79381|HYEP_PIG	480	Epoxide hydrolase;Epoxide hydrolase 1	EPHX1
16.6214	16.192	16.6175	15.8603	15.9049	15.9163	16.4752	15.8178	+	0.0481645	-0.463844	-1.37921	-2.47448	2	9	8.07	7	sp|P79382|MGST1_PIG	481	Microsomal glutathione S-transferase 1	MGST1
18.9939	19.4817	19.4344	19.1763	19.1677	19.5256	19.0904	19.4944		0.678205	0.0689712	1.04897	0.435828	12	32.8	316.37	59	tr|A0A2C9F392|A0A2C9F392_PIG;tr|A0A5G2R576|A0A5G2R576_PIG;sp|P79384|PCCB_PIG;tr|A0A5G2R0T9|A0A5G2R0T9_PIG;tr|A0A5G2R785|A0A5G2R785_PIG;tr|A0A5G2Q8R4|A0A5G2Q8R4_PIG;tr|A0A5S6HKB0|A0A5S6HKB0_PIG	482	Propionyl-CoA carboxylase beta chain, mitochondrial	PCCB
17.6902	17.9742	18.1717	17.8361	17.7733	17.9351	16.6974	16.767		0.935512	-0.0359492	-1.02523	-0.0843638	1	3.4	92.863	12	sp|P79403|GANAB_PIG	483	Neutral alpha-glucosidase AB	GANAB
13.9088	14.4859	14.1767	13.9895	14.1595	14.074	14.3627	14.8252		0.302239	0.234434	1.17645	1.1284	2	8.3	4.1262	2	sp|P79432|CDK4_PIG	484	Cyclin-dependent kinase 4	CDK4
22.6471	23.1915	23.1535	22.9088	22.9437	23.0647	22.7627	22.6657		0.903708	0.0203743	1.01422	0.126185	35	62.7	323.31	875	tr|F1RPS8|F1RPS8_PIG;tr|A0A287AGU2|A0A287AGU2_PIG;sp|P80021|ATPA_PIG;tr|A0A287BBS4|A0A287BBS4_PIG;tr|A0A5G2QY15|A0A5G2QY15_PIG;tr|F1RPT1|F1RPT1_PIG;tr|A0A5G2R5C5|A0A5G2R5C5_PIG;tr|A0A287A874|A0A287A874_PIG;tr|A0A287BRD5|A0A287BRD5_PIG	485	ATP synthase subunit alpha;ATP synthase subunit alpha, mitochondrial	ATP5F1A
21.1047	20.6884	20.651	20.9566	20.7706	20.7619	21.3637	21.0143		0.553843	-0.11284	-1.08135	-0.626853	8	49.8	323.31	302	sp|P80031|GSTP1_PIG;tr|A0A287AZ91|A0A287AZ91_PIG;tr|A0A5G2QMB0|A0A5G2QMB0_PIG;tr|A0A287BQ81|A0A287BQ81_PIG;tr|A0A5G2RH88|A0A5G2RH88_PIG	486	Glutathione S-transferase P;GST class-pi	GSTP1;LOC100739508
19.243	18.8712	19.4702	18.64	19.4016	19.323	19.4211	19.4377		0.223686	-0.27672	-1.21144	-1.35674	3	24.4	3.0653	30	sp|P80272|HMGN2_PIG;tr|A0A287AAI3|A0A287AAI3_PIG;tr|A0A5S6HGD8|A0A5S6HGD8_PIG	487	Non-histone chromosomal protein HMG-17	HMGN2
21.0286	20.1721	20.0369	21.0001	19.9874	20.1152	21.6267	20.6002		0.576753	-0.261874	-1.19904	-0.589946	17	62.5	193.97	107	tr|A0A287A5M7|A0A287A5M7_PIG;sp|P80276|ALDR_PIG;tr|A0A5G2R274|A0A5G2R274_PIG	488	Aldo-keto reductase family 1 member B1	AKR1B1
19.0128	20.362	19.6238	19.8178	20.3477	19.4557	19.8389	19.3308		0.162058	0.481784	1.39647	1.59394	6	83.7	39.56	60	sp|P80310|S10AC_PIG;tr|A0A5S6H0X2|A0A5S6H0X2_PIG	489	Protein S100-A12	S100A12
19.2038	19.255	19.1022	19.3176	19.2809	19.1012	19.2686	19.4234	+	0.0346838	0.150266	1.10977	2.71911	9	56.8	173.67	43	sp|P80895|PIMT_PIG;tr|A0A5G2QK30|A0A5G2QK30_PIG;tr|J9JIK8|J9JIK8_PIG;tr|A0A5G2QND0|A0A5G2QND0_PIG	490	Protein-L-isoaspartate(D-aspartate) O-methyltransferase;Protein-L-isoaspartate O-methyltransferase	PCMT1
19.4232	18.987	19.1396	19.6603	19.1031	19.3348	19.3808	19.3046		0.739496	-0.0558419	-1.03947	-0.34832	4	41.7	44.725	95	sp|P80928|MIF_PIG	491	Macrophage migration inhibitory factor	MIF
16.2501	15.9968	16.0397	16.243	16.1067	16.2031	15.7981	16.3664		0.447929	0.105486	1.07586	0.811758	2	32.3	3.5655	4	sp|P81045|COX17_PIG;tr|D2XUP7|D2XUP7_PIG	492	Cytochrome c oxidase copper chaperone	COX17
16.6316	16.8405	16.7889	16.6812	16.8847	16.6018	16.7658	16.4495		0.881338	0.0169835	1.01184	0.15575	5	14	118.53	37	sp|P81140|GCDH_PIG;tr|F1SEX3|F1SEX3_PIG;tr|A0A287BLJ2|A0A287BLJ2_PIG;tr|A0A286ZXI1|A0A286ZXI1_PIG	493	Glutaryl-CoA dehydrogenase, mitochondrial (Fragment);Glutaryl-CoA dehydrogenase isoform a;Glutaryl-CoA dehydrogenase, mitochondrial	GCDH
20.4985	17.8372	19.6769	18.0394	16.9043	18.4655	17.2691	17.1674		0.0960431	-1.49045	-2.80977	-1.9723	8	47.1	214.52	50	tr|F1SN92|F1SN92_PIG;sp|P81608|SAL_PIG	494	Epididymal-specific lipocalin-9 isoform X1;Salivary lipocalin	SAL1
13.4674	13.3843	13.1697	13.3773	13.167	13.7076	13.4902	13.7441		0.811721	-0.0405662	-1.02852	-0.248924	1	15.2	15.363	8	sp|P81693|PPAC_PIG	495	Low molecular weight phosphotyrosine protein phosphatase	ACP1
21.163	20.333	20.6153	21.0797	20.4976	20.6425	20.8385	20.6093		0.399728	-0.184923	-1.13676	-0.90626	6	49.5	77.593	160	sp|P82460|THIO_PIG;tr|A0A2C9F3A7|A0A2C9F3A7_PIG;tr|A0A5G2Q9S8|A0A5G2Q9S8_PIG;tr|A0A5S6I2J5|A0A5S6I2J5_PIG;tr|A0A5G2QTF5|A0A5G2QTF5_PIG	497	Thioredoxin	TXN
20.3915	20.6487	20.5488	20.3103	20.6313	20.304	20.6193	20.5001		0.612693	0.0567112	1.04009	0.53376	14	56.6	266.06	160	sp|P83686|NB5R3_PIG;tr|A0A5G2QPB6|A0A5G2QPB6_PIG;tr|F1SJQ5|F1SJQ5_PIG;tr|A0A5G2R3P5|A0A5G2R3P5_PIG	498	NADH-cytochrome b5 reductase 3 (Fragment);NADH-cytochrome b5 reductase;Cytochrome-b5 reductase	CYB5R3
18.0484	17.7591	18.0722	17.4215	17.5623	17.9467	17.6016	18.0167		0.226521	-0.227326	-1.17066	-1.34735	2	15.1	2.9028	11	sp|P83884|RL36A_PIG;tr|A0A287AX39|A0A287AX39_PIG;tr|A0A5G2QB10|A0A5G2QB10_PIG;tr|A0A5S6FZC1|A0A5S6FZC1_PIG;tr|F1RT21|F1RT21_PIG	499	60S ribosomal protein L36a;Uncharacterized protein	RPL36A;RPL36A-HNRNPH2;RPL36AL;LOC102163847
14.4735	14.458	14.1471	14.483	15.1534	14.4445	14.2376	14.4999		0.133648	0.322928	1.25087	1.73382	3	9.4	18.11	4	tr|F1RN11|F1RN11_PIG;tr|A0A286ZZ61|A0A286ZZ61_PIG;tr|A0A480EJV8|A0A480EJV8_PIG;sp|Q00655|KSYK_PIG;tr|K7GP57|K7GP57_PIG	501	Tyrosine-protein kinase;Tyrosine-protein kinase SYK	SYK
20.6918	20.8502	20.8471	20.8949	20.8584	20.7146	21.0496	20.3906		0.613783	-0.0772362	-1.055	-0.532085	8	48.2	68.807	216	sp|Q007T2|CDC42_PIG;tr|F2Z5W2|F2Z5W2_PIG;tr|A0A5S6GXN2|A0A5S6GXN2_PIG	502	Cell division control protein 42 homolog	CDC42
16.5205	16.6636	16.5936	16.3521	16.5103	16.6593	16.9864	16.8258		0.506997	-0.101979	-1.07324	-0.705422	2	14.9	4.2054	5	sp|Q007T5|ARF6_PIG	503	ADP-ribosylation factor 6	ARF6
19.54	19.4079	19.5455	19.5684	19.48	19.3501	19.5205	19.6254		0.655894	0.0313478	1.02197	0.468603	10	13.3	57.901	42	tr|A0A287ATS6|A0A287ATS6_PIG;tr|F1SRN6|F1SRN6_PIG;tr|A0A5G2QCM8|A0A5G2QCM8_PIG;sp|Q02038|NEUL_PIG;tr|A0A2C9F3E3|A0A2C9F3E3_PIG;tr|I3L946|I3L946_PIG;tr|A0A480E8P3|A0A480E8P3_PIG	504	Neurolysin, mitochondrial	NLN
17.0856	16.446	16.1573	16.1093	15.6571	17.0795	15.8034	15.6203		0.183258	-0.573254	-1.48788	-1.50408	3	7.1	4.4268	10	tr|A0A287AI19|A0A287AI19_PIG;tr|A0A5G2RBK1|A0A5G2RBK1_PIG;tr|A0A286ZK24|A0A286ZK24_PIG;sp|Q02110|HPPD_PIG;tr|F1RNR6|F1RNR6_PIG;tr|A0A5G2QUU4|A0A5G2QUU4_PIG;tr|A0A287AIH1|A0A287AIH1_PIG	505	4-hydroxyphenylpyruvate dioxygenase	HPD
16.323	15.8239	16.1006	16.9049	15.9334	16.2646	14.7421	15.2734		0.810962	0.126364	1.09154	0.249953	3	15.3	5.4934	7	sp|Q03472|APOR_PIG	506	Apolipoprotein R	APOR
19.0022	19.0136	19.1731	18.9168	18.9439	19.0366	19.0254	19.0207		0.114519	-0.0855737	-1.06111	-1.84539	2	5.3	14.004	40	sp|Q04967|HSP76_PIG;tr|A0A5G2R717|A0A5G2R717_PIG	507	Heat shock 70 kDa protein 6	HSPA6
20.901	20.9273	20.518	20.7455	20.9194	20.6507	20.9754	21.0866		0.260239	0.158452	1.11609	1.24299	8	31.2	323.31	425	sp|Q06A98|SRSF2_PIG	508	Serine/arginine-rich splicing factor 2	SRSF2
19.1559	18.6451	19.3216	19.2143	18.827	19.4778	19.3607	19.123	+	0.043251	-0.376647	-1.29832	-2.5541	8	32.4	173.66	42	sp|Q06AA3|RGN_PIG;tr|F1RWY0|F1RWY0_PIG;tr|I3LHN4|I3LHN4_PIG;tr|A0A5G2R4X2|A0A5G2R4X2_PIG	509	Regucalcin;Gluconolactonase	RGN
18.8741	18.4308	18.5165	18.5522	18.6776	18.3062	18.8747	18.7032		0.746985	-0.0519509	-1.03667	-0.337847	6	21	35.091	31	tr|A0A2C9F345|A0A2C9F345_PIG;sp|Q06AA4|SNRPA_PIG	510	U1 small nuclear ribonucleoprotein A	SNRPA
16.5575	15.9096	16.3681	16.0966	16.1304	16.1329	16.1894	16.1519		0.0735619	-0.239847	-1.18087	-2.16506	1	4.9	2.0361	3	tr|F1RGR4|F1RGR4_PIG;sp|Q06AS9|EFNA1_PIG	512	Ephrin-A1	EFNA1
18.3331	18.1291	18.5234	18.4744	17.9786	17.9071	18.5055	18.0911		0.436652	-0.148961	-1.10877	-0.833171	5	28.5	75.091	24	sp|Q06AT0|HPCL1_PIG;tr|A0A5S8LCR0|A0A5S8LCR0_PIG	513	Hippocalcin-like protein 1	HPCAL1
18.58	18.9571	18.6564	18.6346	18.868	18.6721	18.5382	18.5053		0.27822	0.129573	1.09397	1.19212	6	38.8	44.605	51	sp|Q06AU2|RAP2A_PIG	515	Ras-related protein Rap-2a	RAP2A
17.55	17.4394	17.3589	17.3013	17.513	17.0108	17.6395	17.2569		0.938608	-0.0121603	-1.00846	-0.0803026	3	17.7	25.246	10	tr|F1S747|F1S747_PIG;sp|Q06AU5|RAB32_PIG	517	Ras-related protein Rab-32	ADGB;RAB32
17.7034	17.9435	17.7656	18.0595	18.0623	17.773	17.9745	18.0095	+	0.0165523	0.214556	1.16035	3.29297	5	37.7	51.242	38	sp|Q06AU6|RAB5A_PIG	518	Ras-related protein Rab-5A	RAB5A
15.793	15.8264	15.8585	16.0727	15.8133	15.8312	15.598	16.0028		0.119555	0.15862	1.11622	1.81434	3	13.5	7.8106	4	tr|A0A5S6HGH6|A0A5S6HGH6_PIG;sp|Q06AV4|ITM2C_PIG;tr|A0A5S6GGN8|A0A5S6GGN8_PIG	519	Integral membrane protein 2;Integral membrane protein 2C	ITM2C
19.8677	20.2376	19.4726	20.4517	20.1011	20.4822	19.4098	19.6153		0.371338	0.293373	1.2255	0.966025	2	18	6.2398	41	tr|A0A5G2QVI0|A0A5G2QVI0_PIG;sp|Q07717|B2MG_PIG;tr|A0A5S6FYV9|A0A5S6FYV9_PIG;tr|A0A287B7B9|A0A287B7B9_PIG;tr|A0A287BEM9|A0A287BEM9_PIG;tr|A0A5S6I1G3|A0A5S6I1G3_PIG	520	Beta-2-microglobulin	B2M
19.0715	19.1164	19.3717	19.4159	19.8131	20.5852	19.0742	19.0615		0.678332	-0.173946	-1.12814	-0.435642	8	35.7	39.712	50	sp|Q08092|CNN1_PIG;tr|A0A2C9F3A8|A0A2C9F3A8_PIG;tr|A0A287BJS4|A0A287BJS4_PIG;tr|A0A287A4S3|A0A287A4S3_PIG	521	Calponin-1;Calponin	CNN1
16.9542	16.827	16.6002	16.8025	16.888	16.8464	17.0414	16.3081		0.385001	-0.154144	-1.11276	-0.936839	3	12.2	3.9234	8	sp|Q08094|CNN2_PIG;tr|A0A5G2R5G3|A0A5G2R5G3_PIG;tr|I3LUJ5|I3LUJ5_PIG;tr|A0A287AKV8|A0A287AKV8_PIG;tr|A0A5G2RBX4|A0A5G2RBX4_PIG	522	Calponin-2 (Fragment);Calponin	CNN2
17.78	17.8357	18.0206	17.6869	17.723	17.8072	18.0024	17.8347		0.123383	-0.132487	-1.09618	-1.79158	5	15.8	17.238	14	sp|Q09138|AAKG1_PIG;tr|A0A5S8K7Q3|A0A5S8K7Q3_PIG	523	5'-AMP-activated protein kinase subunit gamma-1	PRKAG1
18.1807	18.4451	18.1576	18.4773	18.5043	18.3799	18.3293	18.6123	+	0.00922437	0.247852	1.18744	3.77592	5	15.5	8.073	18	tr|F6Q2A5|F6Q2A5_PIG;sp|Q0MVN8|QOR_PIG;tr|Q19QT8|Q19QT8_PIG;tr|A0A287BRT8|A0A287BRT8_PIG	524	Quinone oxidoreductase	CRYZ
20.5223	20.8112	20.6914	20.8614	20.6323	20.5934	20.5962	20.6301		0.103866	0.132915	1.09651	1.91582	20	39.1	323.31	148	tr|A0A5G2Q7D7|A0A5G2Q7D7_PIG;sp|Q0QF01|SDHA_PIG;tr|A0A5G2QMG3|A0A5G2QMG3_PIG;tr|A0A5G2R6Z8|A0A5G2R6Z8_PIG	525	Succinate dehydrogenase [ubiquinone] flavoprotein subunit, mitochondrial	SDHA
21.0632	21.3287	21.506	20.9051	21.1786	21.2356	21.0385	20.9619		0.451682	-0.117217	-1.08464	-0.80472	14	63.8	173.49	246	sp|Q0Z8U2|RS3_PIG;tr|A0A5G2QUQ6|A0A5G2QUQ6_PIG;tr|A0A5G2QSB4|A0A5G2QSB4_PIG;tr|A0A5S6H050|A0A5S6H050_PIG	526	40S ribosomal protein S3	RPS3
21.2418	21.1068	21.2662	21.2698	21.2147	21.1959	21.2489	21.2592		0.547828	-0.0255694	-1.01788	-0.636698	21	51.5	323.31	204	tr|F2Z5V0|F2Z5V0_PIG;sp|Q19PY3|RTCB_PIG	528	RNA-splicing ligase RtcB homolog	RTCB
19.8991	19.14	18.8323	19.1984	19.0894	18.9063	19.4963	19.1162		0.583154	-0.1475	-1.10765	-0.579792	8	22.1	323.31	73	tr|A0A5G2RM88|A0A5G2RM88_PIG;tr|A0A5S6FXB9|A0A5S6FXB9_PIG;sp|Q19QU3|ZRAB2_PIG	529	Zinc finger Ran-binding domain-containing protein 2	ZRANB2
19.0417	18.7734	18.9215	19.0015	18.9024	18.9889	18.8972	18.9405		0.359326	-0.0578671	-1.04093	-0.992391	16	20	56.441	29	sp|Q19S50|STAT3_PIG;tr|A0A2C9F3G4|A0A2C9F3G4_PIG;tr|A0A287BBE2|A0A287BBE2_PIG;tr|A0A287AJZ1|A0A287AJZ1_PIG	530	Signal transducer and activator of transcription 3;Signal transducer and activator of transcription	STAT3
17.3077	17.8454	17.8292	17.5325	17.8527	17.7028	17.5384	17.5053		0.566731	0.089467	1.06398	0.60598	2	2.9	4.3521	13	tr|F1RPR8|F1RPR8_PIG;tr|A0A287BIH5|A0A287BIH5_PIG;sp|Q1RPR6|ITB6_PIG;tr|A0A287AJE9|A0A287AJE9_PIG	531	Integrin beta;Integrin beta-6	ITGB6
16.5609	16.2293	16.4326	16.4207	16.2542	16.2649	16.1378	15.2722		0.312909	-0.304937	-1.23536	-1.10146	2	28.6	3.5695	6	sp|Q1W0Y2|COX7C_PIG	532	Cytochrome c oxidase subunit 7C, mitochondrial	COX7C
17.5151	17.6076	17.849	17.4363	17.6389	17.5656	17.7756	17.4572		0.1899	-0.141345	-1.10293	-1.47794	7	9.5	29.278	13	tr|A0A5G2R6R1|A0A5G2R6R1_PIG;tr|F1SNW8|F1SNW8_PIG;sp|Q1W674|HXK2_PIG	533	Hexokinase;Hexokinase-2	HK2
16.8926	17.005	16.9854	16.7539	16.8899	16.7263	17.0486	16.7524		0.5228	-0.0629311	-1.04459	-0.678412	5	14.3	43.992	19	tr|A0A5S6G1W3|A0A5S6G1W3_PIG;sp|Q27HK4|MTX1_PIG;tr|A0A287BTG0|A0A287BTG0_PIG	535	Metaxin-1	MTX1
15.2305	15.3705	14.9497	15.1887	15.2718	15.4413	14.8616	15.2302		0.336147	0.144535	1.10537	1.04532	1	3.6	1.3335	2	tr|A0A287A034|A0A287A034_PIG;sp|Q28942|FCGR3_PIG;tr|A0A287B336|A0A287B336_PIG	537	Uncharacterized protein;Low affinity immunoglobulin gamma Fc region receptor III	FCGR3A;FCGR3
18.2642	17.6545	18.1609	17.9583	17.8291	18.4296	17.8787	17.9006	+	0.0400122	-0.347671	-1.2725	-2.61202	5	17.7	10.422	18	sp|Q28944|CATL1_PIG	539	Procathepsin L	CTSL
15.5234	15.1258	15.8002	15.0094	15.1407	15.3786	15.5124	15.16	+	0.00336073	-0.44467	-1.361	-4.69003	1	1.8	2.563	4	sp|Q28948|AAPK2_PIG	540	5'-AMP-activated protein kinase catalytic subunit alpha-2	PRKAA2
18.2613	18.2909	18.3145	18.4808	18.2198	18.2186	18.0741	18.4107		0.138334	0.133392	1.09687	1.70887	4	12.3	27.143	15	tr|A0A5G2QTU7|A0A5G2QTU7_PIG;sp|Q28955|NTAN1_PIG;tr|A0A5G2Q897|A0A5G2Q897_PIG;tr|A0A5H1ZRV6|A0A5H1ZRV6_PIG;tr|A0A5G2RFA7|A0A5G2RFA7_PIG	541	Protein N-terminal asparagine amidohydrolase	NTAN1
18.0015	16.9636	16.9235	17.1295	16.5992	17.0697	16.9057	17.4642		0.579076	-0.186003	-1.13761	-0.586253	4	18.8	49.297	23	tr|E2I6L6|E2I6L6_PIG;sp|Q28985|IBP5_PIG	542	Insulin-like growth factor-binding protein 5	IGFBP5
15.1309	15.3237	15.7389	15.3792	15.5642	15.7063	15.1499	15.8924		0.626761	0.108381	1.07802	0.512278	1	2.5	1.8523	2	tr|A0A5G2QII3|A0A5G2QII3_PIG;tr|F1RS70|F1RS70_PIG;sp|Q29010|EDNRA_PIG	543	Endothelin receptor type A;Endothelin-1 receptor	EDNRA
22.1242	21.8347	21.9729	21.8574	21.9078	21.9111	22.1581	21.8818	+	0.0314954	-0.171158	-1.12596	-2.79198	22	47	323.31	386	sp|Q29024|DX39B_PIG;tr|K7GT57|K7GT57_PIG;tr|A0A286ZJT1|A0A286ZJT1_PIG;tr|A0A287B7P5|A0A287B7P5_PIG;tr|A0A287BD57|A0A287BD57_PIG	544	Spliceosome RNA helicase DDX39B;RNA helicase	DDX39B
13.8508	14.9538	14.7441	14.2971	14.7914	14.0182	14.2486	14.3223		0.191736	0.37569	1.29746	1.47086	1	13.6	13.349	5	sp|Q29026|CEND_PIG	545	Cell cycle exit and neuronal differentiation protein 1	CEND1
16.9446	17.0251	17.1649	16.7682	16.8458	16.7108	16.918	16.4738		0.330579	-0.156342	-1.11446	-1.05848	3	28.3	7.035	9	sp|Q29036|DAD1_PIG;tr|A0A5G2QH37|A0A5G2QH37_PIG	546	Dolichyl-diphosphooligosaccharide--protein glycosyltransferase subunit DAD1	DAD1
16.8408	16.2761	16.2043	16.9373	17.0577	16.7917	16.3251	17.0861		0.276532	0.298831	1.23015	1.19677	2	6.5	1.8605	4	tr|A0A5G2QR79|A0A5G2QR79_PIG;tr|A0A287AS68|A0A287AS68_PIG;sp|Q29042|FCN1_PIG;tr|A0A287APU2|A0A287APU2_PIG;tr|A0A5G2QP75|A0A5G2QP75_PIG;tr|A0A5G2QTM8|A0A5G2QTM8_PIG	547	Ficolin-1	FCN1
20.0892	18.8757	19.0981	19.3606	19.2694	19.3369	19.1667	19.8242		0.773485	-0.090239	-1.06455	-0.30112	11	14.5	58.975	40	sp|Q29052|ITIH1_PIG	549	Inter-alpha-trypsin inhibitor heavy chain H1	ITIH1
18.1535	18.0526	17.9783	17.9435	17.7264	17.7454	18.5589	18.2155		0.556486	-0.124506	-1.09013	-0.622548	5	13.1	11.522	21	tr|A0A287B7R3|A0A287B7R3_PIG;tr|A0A287A5G5|A0A287A5G5_PIG;sp|Q29073|PTGR1_PIG	550	15-oxoprostaglandin 13-reductase;Prostaglandin reductase 1	PTGR1
14.9964	15.0155	15.1023	15.1389	15.1266	15.4821	15.4975	15.2572		0.366077	-0.135041	-1.09812	-0.977489	4	4.3	39.037	11	tr|A0A5G2R629|A0A5G2R629_PIG;tr|A0A5G2REE5|A0A5G2REE5_PIG;sp|Q29076|PO2F1_PIG;tr|F1S265|F1S265_PIG;tr|A0A287BEW7|A0A287BEW7_PIG;tr|A0A287BKD1|A0A287BKD1_PIG;tr|A0A287BQP0|A0A287BQP0_PIG;tr|A0A287BQG6|A0A287BQG6_PIG;tr|A0A5G2R0P4|A0A5G2R0P4_PIG;tr|I3L5U0|I3L5U0_PIG	551	#ARG!	#ARG!
24.3423	24.4856	24.5437	24.5866	24.2429	24.541	24.2026	24.1482		0.76308	-0.0415521	-1.02922	-0.315483	57	62.9	323.31	2123	sp|Q29092|ENPL_PIG	553	Endoplasmin	HSP90B1
20.1991	19.9592	20.1669	19.9524	20.2251	20.0999	20.2738	19.9723		0.0811371	-0.157669	-1.11548	-2.0941	15	46.1	276.95	116	tr|A0A286ZKQ3|A0A286ZKQ3_PIG;tr|F1S6R7|F1S6R7_PIG;sp|Q29099|PTBP1_PIG;tr|A0A5G2RBG1|A0A5G2RBG1_PIG;tr|A0A287B5K1|A0A287B5K1_PIG;tr|A0A5G2QVL1|A0A5G2QVL1_PIG	554	Polypyrimidine tract-binding protein 1	PTBP1
16.654	17.3971	16.601	16.6546	17.0211	16.591	16.9515	16.9513		0.129911	0.306655	1.23684	1.75433	3	9.7	18.665	7	tr|F1SF43|F1SF43_PIG;sp|Q29101|CXA1_PIG	555	Gap junction protein;Gap junction alpha-1 protein	GJA1
19.3586	18.0711	18.2733	18.3366	18.1489	17.9142	18.2589	17.867		0.333412	-0.345333	-1.27044	-1.05176	2	17.4	16.441	14	sp|Q29175|S39A7_PIG;tr|M9MMN1|M9MMN1_PIG;tr|F1RZW9|F1RZW9_PIG;tr|A0A5G2QIH5|A0A5G2QIH5_PIG	556	Zinc transporter SLC39A7 (Fragments);Zinc transporter SLC39A7	SLC39A7
19.2119	18.9808	19.2142	18.6033	19.029	18.9739	18.8702	18.9066		0.196102	-0.187589	-1.13886	-1.45428	7	41.1	214.79	71	sp|Q29195|RL10_PIG;tr|A0A287AEG8|A0A287AEG8_PIG;tr|A0A5G2R1D5|A0A5G2R1D5_PIG;tr|A0A5S6H8S8|A0A5S6H8S8_PIG;tr|A0A5G2RCJ3|A0A5G2RCJ3_PIG;tr|F1SI10|F1SI10_PIG	557	60S ribosomal protein L10;Ribosomal_L16 domain-containing protein	RPL10;RPL10L
18.3619	18.7033	19.042	18.4507	18.4622	19.0574	18.1418	18.4749		0.616215	-0.128032	-1.0928	-0.528357	9	50	17.735	44	sp|Q29201|RS16_PIG;tr|K7GKC0|K7GKC0_PIG	558	40S ribosomal protein S16	RPS16
17.8609	18.1076	18.1507	17.8507	18.0561	17.9248	17.9986	17.8121		0.787936	-0.0271072	-1.01897	-0.281291	3	16.3	7.1818	19	sp|Q29205|RL11_PIG;tr|A0A5G2Q7N6|A0A5G2Q7N6_PIG	559	60S ribosomal protein L11	RPL11
19.9925	20.0988	20.2328	19.7369	20.5498	20.0226	20.0308	19.8157		0.922895	-0.0193558	-1.01351	-0.10093	12	48.7	111.22	170	sp|Q29214|RLA0_PIG;tr|A0A287AY54|A0A287AY54_PIG;tr|A0A5S6HR40|A0A5S6HR40_PIG;tr|A0A287BGL3|A0A287BGL3_PIG;tr|A0A5S6HGK5|A0A5S6HGK5_PIG	560	60S acidic ribosomal protein P0	RPLP0
20.2184	20.1316	20.1337	20.2217	20.2544	20.2147	20.2284	20.323		0.483578	0.0338826	1.02376	0.746501	8	44	238.75	161	tr|A0A5S8KXS2|A0A5S8KXS2_PIG;tr|A0A5G2RDZ7|A0A5G2RDZ7_PIG;tr|A0A5G2REB0|A0A5G2REB0_PIG;sp|Q29221|CAZA2_PIG;tr|A0A5G2R5J0|A0A5G2R5J0_PIG;tr|A0A5G2QHN7|A0A5G2QHN7_PIG	561	F-actin-capping protein subunit alpha;F-actin-capping protein subunit alpha-2	CAPZA2
17.4403	17.1598	17.786	16.6775	16.8864	17.0417	16.5475	17.3017		0.535611	-0.197542	-1.14674	-0.656905	3	18.8	1.7681	10	sp|Q29223|RL34_PIG	562	60S ribosomal protein L34	RPL34
21.0381	20.6216	20.9903	21.122	20.8388	21.0503	21.0932	21.1694		0.449867	-0.105026	-1.07551	-0.808119	17	37	95.145	135	sp|Q29228|AL9A1_PIG;tr|F1S232|F1S232_PIG	563	4-trimethylaminobutyraldehyde dehydrogenase	ALDH9A1
14.8886	15.2008	14.8435	14.4996	15.0354	14.8062	14.8901	14.61		0.906733	-0.020628	-1.0144	-0.122197	2	2.9	12.259	3	tr|A0A5G2QPM5|A0A5G2QPM5_PIG;tr|F1SRY3|F1SRY3_PIG;sp|Q29261|VILI_PIG	564	Villin-1	VIL1
19.1155	19.3606	19.3254	19.3704	19.4337	19.3915	19.9327	19.8979		0.742645	0.0743899	1.05292	0.343912	6	59.2	82.417	99	sp|Q29290|CYTB_PIG	565	Cystatin-B	CSTB
19.3728	19.1683	19.3556	19.4555	19.264	19.3628	19.2516	19.1926		0.390746	-0.0655932	-1.04652	-0.924805	6	31.5	17.098	59	sp|Q29307|ATIF1_PIG;tr|A0A5G2QD01|A0A5G2QD01_PIG;tr|A0A5G2RIX0|A0A5G2RIX0_PIG	566	ATPase inhibitor, mitochondrial;ATP synthase F1 subunit epsilon	ATP5IF1
19.8388	19.8022	19.917	19.6341	19.8451	19.7397	19.7207	20.0518		0.773775	0.0292606	1.02049	0.300722	7	41.2	40.723	72	sp|Q29308|RS19_PIG;tr|F1RGG1|F1RGG1_PIG;tr|A0A286ZX70|A0A286ZX70_PIG;tr|I3LQK3|I3LQK3_PIG	567	40S ribosomal protein S19 (Fragment);40S ribosomal protein S19;Uncharacterized protein	RPS19;LOC100623742
15.7631	15.3445	15.9351	15.1019	15.0219	15.5769	14.9103	15.4243		0.233397	-0.323203	-1.25111	-1.32499	3	22	27.826	6	sp|Q29361|RL35_PIG	568	60S ribosomal protein L35	RPL35
17.9546	18.6118	18.7034	18.0546	18.4636	18.3393	18.2852	17.6243		0.641811	-0.132068	-1.09586	-0.489584	5	21.2	26.247	22	sp|Q29380|VDAC3_PIG;tr|F1SE26|F1SE26_PIG;tr|A0A5G2QH97|A0A5G2QH97_PIG	569	Voltage-dependent anion-selective channel protein 3	VDAC3
21.7873	21.6951	21.6232	21.5712	21.7631	21.4912	21.7993	21.6299		0.905701	-0.0104036	-1.00724	-0.123557	23	52.8	323.31	354	sp|Q29387|EF1G_PIG;tr|F1RPW9|F1RPW9_PIG	570	Elongation factor 1-gamma (Fragment);Elongation factor 1-gamma	EEF1G
18.4084	18.5362	19.4887	18.4137	18.6772	19.6409	18.8105	18.4515		0.102994	-0.567492	-1.48195	-1.9219	6	26.2	21.232	27	tr|A0A287BT95|A0A287BT95_PIG;sp|Q29529|CBR2_PIG	571	Carbonyl reductase [NADPH] 2	CBR2
15.5276	14.8517	15.3956	15.3568	15.3155	15.2496	15.7001	16.5281		0.907602	0.04477	1.03152	0.121052	4	6.9	11.341	5	tr|A0A5G2QBE8|A0A5G2QBE8_PIG;tr|A0A5G2RLB1|A0A5G2RLB1_PIG;tr|I3LBF1|I3LBF1_PIG;sp|Q29545|ICA_PIG;tr|A0A5G2RAY1|A0A5G2RAY1_PIG	572	Serotransferrin;Inhibitor of carbonic anhydrase	TF;ICA
21.2198	20.9651	21.1844	21.2793	21.0735	21.9536	20.9757	21.3511		0.500118	-0.166143	-1.12205	-0.717353	16	40.1	238.6	207	sp|Q29549|CLUS_PIG;tr|A0A5S8KLN1|A0A5S8KLN1_PIG;tr|A0A5S6I5T1|A0A5S6I5T1_PIG	573	Clusterin	CLU
20.0228	20.2394	21.3406	20.9142	19.9636	20.1629	20.9721	20.32		0.505964	-0.26533	-1.20191	-0.707207	11	21.6	149.32	103	sp|Q29550|EST1_PIG;tr|A0A287A8N2|A0A287A8N2_PIG;tr|A0A287AX14|A0A287AX14_PIG;tr|F1RF16|F1RF16_PIG;tr|A0A5G2QHX2|A0A5G2QHX2_PIG;tr|F1RF15|F1RF15_PIG;tr|A0A287B885|A0A287B885_PIG;tr|A0A287BBZ0|A0A287BBZ0_PIG;tr|A0A5G2R2N5|A0A5G2R2N5_PIG;tr|A0A5G2RB01|A0A5G2RB01_PIG;tr|A0A287B3B4|A0A287B3B4_PIG;tr|A0A5G2QJR1|A0A5G2QJR1_PIG;tr|A0A5G2QZQ3|A0A5G2QZQ3_PIG;tr|F1RF14|F1RF14_PIG;tr|A0A5G2QWJ0|A0A5G2QWJ0_PI…	574	#ARG!	#ARG!
19.476	20.0024	19.9415	19.9778	20.0666	19.9158	19.6383	19.9824		0.059862	0.264384	1.20112	2.31494	13	36.5	66.859	56	tr|A0A5G2Q8L3|A0A5G2Q8L3_PIG;sp|Q29551|SCOT1_PIG;tr|A0A5G2RD73|A0A5G2RD73_PIG;tr|A0A5S6IB20|A0A5S6IB20_PIG;tr|A0A5G2QI86|A0A5G2QI86_PIG;tr|A0A5G2RCZ1|A0A5G2RCZ1_PIG;tr|M9MMN4|M9MMN4_PIG	575	Succinyl-CoA:3-ketoacid-coenzyme A transferase;Succinyl-CoA:3-ketoacid coenzyme A transferase 1, mitochondrial;3-oxoacid CoA-transferase	OXCT1
19.6784	20.262	20.2004	19.7535	20.1653	20.0294	19.8948	19.8293		0.766028	0.0517669	1.03653	0.311407	21	33.4	153.44	86	tr|A0A5G2R3M6|A0A5G2R3M6_PIG;sp|Q29554|ECHA_PIG;tr|A0A5G2RBW4|A0A5G2RBW4_PIG	576	Enoyl-CoA hydratase;Trifunctional enzyme subunit alpha, mitochondrial	HADHA
20.4584	19.9894	20.29	20.3522	20.2218	20.2548	20.4514	20.4575		0.378425	-0.108412	-1.07804	-0.950783	10	61.7	105.16	106	sp|Q29561|KCY_PIG;tr|A0A5G2QCQ6|A0A5G2QCQ6_PIG;tr|F1S6D8|F1S6D8_PIG;tr|A0A5G2R081|A0A5G2R081_PIG	577	UMP-CMP kinase;Nucleoside-diphosphate kinase	CMPK1
14.3315	14.3637	14.3053	14.1527	14.0431	14.7586	14.6497	14.4781		0.145343	-0.251866	-1.19075	-1.67306	2	5.5	7.3353	2	tr|F1SI77|F1SI77_PIG;sp|Q29577|KCRU_PIG;tr|A0A286ZI31|A0A286ZI31_PIG;tr|A0A286ZRC9|A0A286ZRC9_PIG;tr|A0A287BBV9|A0A287BBV9_PIG;tr|F6PU58|F6PU58_PIG;tr|A0A287AKB5|A0A287AKB5_PIG;tr|Q2HYU1|Q2HYU1_PIG;tr|A0A286ZQI3|A0A286ZQI3_PIG	578	Creatine kinase;Creatine kinase U-type, mitochondrial	CKMT1A;CKMT1;CKMT2
20.8309	20.5888	20.998	20.8188	20.6824	21.1811	20.9273	20.6749	+	0.0157527	-0.293099	-1.22527	-3.33276	16	56.2	323.31	192	tr|I3LPB5|I3LPB5_PIG;sp|Q29594|KCRB_PIG;tr|A0A5G2R6X7|A0A5G2R6X7_PIG	579	Creatine kinase;Creatine kinase B-type	CKB
19.0455	19.1238	19.1927	19.3948	19.0909	19.1378	19.5177	18.7579		0.458257	-0.131583	-1.0955	-0.792487	12	33	87.888	59	sp|Q29599|OAS1_PIG	580	2'-5'-oligoadenylate synthase 1	OAS1
20.7901	20.1254	20.4092	20.4021	20.6355	19.9582	20.8892	20.2626		0.538057	-0.155295	-1.11365	-0.652835	3	24.4	3.5202	98	sp|Q2EN75|S10A6_PIG	581	Protein S100-A6	S100A6
20.2954	20.4442	20.492	20.6142	20.4814	20.6634	20.7647	20.6226		0.910108	-0.0132532	-1.00923	-0.117751	9	23.8	88.505	105	tr|A0A5G2Q9S0|A0A5G2Q9S0_PIG;sp|Q2EN76|NDKB_PIG	582	Nucleoside diphosphate kinase;Nucleoside diphosphate kinase B	NME2
18.7597	19.3991	19.7538	18.974	19.3971	20.1024	18.9172	19.7292		0.982063	-0.00841665	-1.00585	-0.0234347	8	48.8	95.015	44	sp|Q2EN81|ATPO_PIG;tr|A0A2C9F3A3|A0A2C9F3A3_PIG;tr|A0A5G2QCN5|A0A5G2QCN5_PIG	583	ATP synthase subunit O, mitochondrial;ATP synthase peripheral stalk subunit OSCP	ATP5PO
16.9574	17.0304	17.2753	16.931	17.2197	17.1547	17.3379	17.2138		0.480611	-0.082613	-1.05893	-0.751802	4	4.8	6.704	10	tr|A0A287B7N8|A0A287B7N8_PIG;tr|A0A287BCP5|A0A287BCP5_PIG;tr|A0A286ZKJ2|A0A286ZKJ2_PIG;sp|Q2HYU2|PFKAM_PIG;tr|I3LCA1|I3LCA1_PIG;tr|A0A286ZQ47|A0A286ZQ47_PIG;tr|A0A287B8N1|A0A287B8N1_PIG;tr|A0A286ZIJ9|A0A286ZIJ9_PIG;tr|A0A286ZU66|A0A286ZU66_PIG	587	ATP-dependent 6-phosphofructokinase;ATP-dependent 6-phosphofructokinase, muscle type	PFKM
19.1197	19.3443	19.1434	19.1077	19.1712	19.1642	18.9936	19.0429		0.446197	0.0613418	1.04344	0.815022	7	28.7	89.788	42	tr|A0A5G2RKU5|A0A5G2RKU5_PIG;sp|Q2L969|MTX2_PIG;tr|A0A5S6GUV8|A0A5S6GUV8_PIG	588	Metaxin-2	MTX2
18.6285	18.817	18.5484	18.5884	18.7598	18.6257	18.6377	18.9785		0.0787511	0.175837	1.12962	2.11569	11	35.7	99.1	41	tr|A0A286ZKH7|A0A286ZKH7_PIG;sp|Q2MJV8|PALM_PIG;tr|A0A287BI67|A0A287BI67_PIG;tr|A0A5G2QJ80|A0A5G2QJ80_PIG	590	Paralemmin-1	PALM
17.3915	18.1937	17.0702	17.9177	18.2549	17.6382	17.4412	18.0619	+	0.0020693	0.721818	1.64926	5.17254	7	9.9	8.2523	11	tr|A0A287A370|A0A287A370_PIG;tr|F1S554|F1S554_PIG;sp|Q2MJV9|PALMD_PIG	591	Palmdelphin	PALMD
19.6175	20.0564	19.9492	19.6824	19.9398	19.7263	19.8453	19.7917		0.475898	0.0829997	1.05922	0.760267	16	45.7	52.036	60	sp|Q2PKF4|GNAQ_PIG	592	Guanine nucleotide-binding protein G(q) subunit alpha	GNAQ
18.1927	18.9635	18.3752	18.5347	18.6585	18.7017	18.3288	18.3788		0.203643	0.234314	1.17635	1.42642	4	22.8	30.525	39	sp|Q2QLE2|CAV2_PIG	593	Caveolin-2	CAV2
19.8737	19.5888	19.6896	19.9645	19.6525	20.0769	19.839	19.7267		0.277586	-0.136657	-1.09935	-1.19387	12	28	150.83	45	sp|Q2QLE3|TES_PIG	594	Testin	TES
17.0691	16.2641	16.5463	15.6932	15.6754	16.0577	15.6984	15.73		0.17878	-0.502198	-1.41637	-1.52222	3	4.4	15.27	11	tr|A0A287AZE3|A0A287AZE3_PIG;tr|A0A287BCC1|A0A287BCC1_PIG;tr|A0A287A7T0|A0A287A7T0_PIG;tr|A0A287BJR1|A0A287BJR1_PIG;sp|Q2VL90|C163A_PIG;tr|A0A287A807|A0A287A807_PIG;tr|A0A287B9P2|A0A287B9P2_PIG;tr|A0A480J3Z7|A0A480J3Z7_PIG	595	Scavenger receptor cysteine-rich type 1 protein M130	CD163
20.1644	20.5575	20.1833	20.4682	20.7743	20.0958	20.5511	20.7659	+	0.0219299	0.39284	1.31298	3.07043	16	43	274.79	209	sp|Q2XQV4|ALDH2_PIG;tr|A0A287BHY7|A0A287BHY7_PIG;tr|A0A2C9F3B1|A0A2C9F3B1_PIG;tr|A0A287A8H8|A0A287A8H8_PIG	596	Aldehyde dehydrogenase, mitochondrial	ALDH2
17.8059	18.052	18.0004	17.725	17.9828	17.6962	17.769	17.748		0.593986	0.0590715	1.0418	0.56276	6	16.4	14.451	11	tr|A0A5G2Q9M6|A0A5G2Q9M6_PIG;tr|I3L6U9|I3L6U9_PIG;sp|Q2XSV9|GNA11_PIG	597	Guanine nucleotide-binding protein subunit alpha-11	GNA11
24.3272	24.0914	24.2046	24.2464	24.1537	24.2104	24.2521	24.1772		0.105299	-0.0813937	-1.05804	-1.90594	22	68.1	323.31	3852	sp|Q2XVP4|TBA1B_PIG;tr|F1SHQ8|F1SHQ8_PIG	598	Tubulin alpha-1B chain;Tubulin alpha-1A chain	TUBA1B;TUBA1A
18.5709	18.2796	18.7727	17.9061	18.1905	18.4778	17.7121	18.3327		0.442419	-0.206166	-1.15362	-0.822171	8	27.8	39.714	24	sp|Q2YGT9|RL6_PIG;tr|A0A287BBI3|A0A287BBI3_PIG;tr|A0A5S6HDI4|A0A5S6HDI4_PIG	599	60S ribosomal protein L6	RPL6
18.0637	18.5999	16.8118	16.6432	17.2166	17.4806	17.3153	16.815		0.853121	-0.0991902	-1.07117	-0.193274	2	26.9	3.9069	50	sp|Q35914|ATP8_PIG	600	ATP synthase protein 8	MT-ATP8
22.2988	22.2048	22.0883	22.2081	22.2245	22.0621	22.1561	22.3		0.198701	0.0830469	1.05925	1.44456	15	50.8	256.22	350	tr|A0A5S6GJG2|A0A5S6GJG2_PIG;sp|Q3YLA6|SRSF1_PIG;tr|A0A287BMV2|A0A287BMV2_PIG;tr|A0A5G2R2Z1|A0A5G2R2Z1_PIG	602	Serine/arginine-rich splicing factor 1	SRSF1
17.7287	18.0375	16.0182	17.7301	18.4306	17.6802	15.4719	15.9297		0.351295	0.807219	1.74984	1.01041	1	1.4	3.584	21	sp|Q3ZD69|LMNA_PIG	603	Prelamin-A/C	LMNA
18.1804	17.9638	17.8973	18.2658	18.1695	18.162	18.262	18.2463		0.743906	0.0359182	1.02521	0.342148	7	45.9	80.625	29	sp|Q45FY6|HPRT_PIG;tr|A0A287AD45|A0A287AD45_PIG	604	Hypoxanthine-guanine phosphoribosyltransferase;Hypoxanthine phosphoribosyltransferase	HPRT1
17.4792	17.6679	17.4955	17.5777	17.6065	17.4021	17.3393	17.7641	+	0.00634914	0.225023	1.1688	4.10115	4	9.4	7.546	12	tr|A0A287BIH8|A0A287BIH8_PIG;sp|Q4A1L5|BECN1_PIG;tr|F1S1F6|F1S1F6_PIG;tr|A0A5G2R7J1|A0A5G2R7J1_PIG	605	Beclin-1	BECN1
19.9774	20.1298	20.1475	19.9486	19.9674	20.0568	20.0025	20.0112		0.586529	-0.0318427	-1.02232	-0.574466	18	29.3	161.12	90	tr|A0A2C9F3C0|A0A2C9F3C0_PIG;sp|Q4FAT7|BGLR_PIG	606	Beta-glucuronidase	GUSB
21.4143	21.383	21.3224	21.3038	21.3148	21.128	21.8348	21.4348		0.680821	-0.0657701	-1.04664	-0.432019	15	52.7	316.28	227	tr|A0A287B2M3|A0A287B2M3_PIG;sp|Q4GWZ2|RSSA_PIG;tr|A0A5S8KR21|A0A5S8KR21_PIG	607	40S ribosomal protein SA	RPSA
15.3108	15.7655	15.5261	15.4517	15.5784	15.3404	16.2284	15.6319		0.981431	0.00543451	1.00377	0.0242617	4	24.5	19.014	5	tr|A0A287BP00|A0A287BP00_PIG;sp|Q4JHS0|BID_PIG;tr|A0A5G2RDJ4|A0A5G2RDJ4_PIG;tr|A0A5G2R8Z9|A0A5G2R8Z9_PIG;tr|A0A287AYM3|A0A287AYM3_PIG	608	BH3-interacting domain death agonist	BID
16.2382	16.3165	16.5038	16.7834	16.2011	16.8393	16.0798	15.9387		0.679103	-0.105352	-1.07576	-0.434519	1	4	1.2781	5	tr|A0A5G2QHK4|A0A5G2QHK4_PIG;tr|A0A287BN24|A0A287BN24_PIG;tr|A0A5G2QY00|A0A5G2QY00_PIG;tr|A0A287AE97|A0A287AE97_PIG;sp|Q4KRV1|GPI8_PIG	609	GPI-anchor transamidase	PIGK
15.8188	16.2788	16.0679	15.7973	15.7981	15.9013	16.0684	15.7529		0.694881	-0.057317	-1.04053	-0.411673	2	8.5	2.6442	4	tr|A0A5S6HWI0|A0A5S6HWI0_PIG;sp|Q4LE85|RB27A_PIG	610	Small monomeric GTPase;Ras-related protein Rab-27A	RAB27A
18.2946	18.0972	18.6568	18.1955	17.8068	18.143	17.6368	17.7083		0.375392	-0.230831	-1.17351	-0.957279	9	26.4	189.89	31	tr|D0G0B6|D0G0B6_PIG;sp|Q4PLW0|PLIN2_PIG;tr|A0A5G2QS35|A0A5G2QS35_PIG;tr|A0A287AAY1|A0A287AAY1_PIG	611	Perilipin;Perilipin-2	PLIN2
15.5207	16.362	16.2604	15.5992	15.8344	15.5307	15.582	15.775		0.512771	0.169193	1.12443	0.69549	1	1.7	1.0989	5	sp|Q4R1H1|TYRP2_PIG	612	L-dopachrome tautomerase	DCT
14.6645	14.3913	14.6169	14.1121	14.0498	14.7882	14.7156	14.3478	+	0.00221706	-0.471056	-1.38612	-5.10199	2	2.1	2.2415	2	tr|A0A287ADK0|A0A287ADK0_PIG;tr|A0A287BGD4|A0A287BGD4_PIG;tr|A0A286ZM68|A0A286ZM68_PIG;sp|Q4U116|S4A4_PIG;tr|A0A287B1T3|A0A287B1T3_PIG;tr|A0A287BKL7|A0A287BKL7_PIG;tr|A0A287A0J6|A0A287A0J6_PIG;tr|A0A286ZTC7|A0A286ZTC7_PIG;tr|F1RUN7|F1RUN7_PIG;tr|A0A287B5P5|A0A287B5P5_PIG	613	#ARG!	#ARG!
19.158	19.4565	19.388	19.5589	19.7579	19.3859	19.6519	19.3789		0.316618	0.142095	1.10351	1.09228	13	30.3	110.03	43	tr|A0A287B8D3|A0A287B8D3_PIG;tr|A0A286ZNL3|A0A286ZNL3_PIG;sp|Q52I78|NAMPT_PIG;tr|A0A5S6HMA2|A0A5S6HMA2_PIG	614	Nicotinamide phosphoribosyltransferase	NAMPT
16.0645	16.3478	16.2561	16.1649	16.1286	16.1539	15.6954	16.3257		0.187951	0.199302	1.14814	1.48552	1	4	4.1241	2	tr|A0A5G2RGV2|A0A5G2RGV2_PIG;tr|F1RK12|F1RK12_PIG;sp|Q52N47|ITM2B_PIG	615	Integral membrane protein 2;Integral membrane protein 2B	ITM2B
19.6825	19.4498	19.6238	19.4427	19.5192	19.2417	19.8414	19.2262		0.234328	-0.187874	-1.13908	-1.32201	7	36.9	23.508	64	sp|Q52NJ3|SAR1A_PIG;tr|A0A5S6G7K0|A0A5S6G7K0_PIG	616	GTP-binding protein SAR1a	SAR1A
18.7834	18.5831	18.7246	18.7032	18.8249	18.8741	19.0442	19.0466		0.599281	-0.0670948	-1.0476	-0.5545	6	38.5	155.26	61	sp|Q52NJ4|ARL3_PIG;tr|A0A5G2Q9N3|A0A5G2Q9N3_PIG;tr|A0A286ZN47|A0A286ZN47_PIG;tr|A0A5S6IBF3|A0A5S6IBF3_PIG;tr|A0A5G2R9H9|A0A5G2R9H9_PIG;tr|A0A287A3K9|A0A287A3K9_PIG	617	ADP-ribosylation factor-like protein 3	ARL3
20.3729	20.3215	20.2978	20.344	20.5266	20.4112	20.5753	20.4465		0.95295	-0.00464153	-1.00322	-0.0615114	12	65.1	323.31	75	sp|Q52NJ6|RAB14_PIG;tr|A0A287BPB8|A0A287BPB8_PIG	618	Ras-related protein Rab-14	RAB14
19.5651	19.5561	19.7925	19.3355	19.4063	19.1971	19.592	19.5304		0.575669	-0.0795979	-1.05672	-0.591673	6	27.7	86.555	62	sp|Q56P28|PRAF3_PIG;tr|A0A5S6I5L2|A0A5S6I5L2_PIG	619	PRA1 family protein 3;PRA1 family protein	ARL6IP5
16.4318	17.1622	17.3264	16.6283	16.6206	16.4633	16.6853	16.7295		0.81861	0.0584707	1.04136	0.239608	5	14.6	21.168	11	tr|F1RSZ8|F1RSZ8_PIG;sp|Q58D68|ENPP6_PIG;tr|A0A5G2R5B8|A0A5G2R5B8_PIG	620	Choline-specific glycerophosphodiester phosphodiesterase;Glycerophosphocholine cholinephosphodiesterase ENPP6	ENPP6
18.7129	19.2305	19.2384	18.8784	18.938	18.8978	18.146	18.5051		0.628016	0.139236	1.10132	0.510375	9	30.5	8.2574	18	sp|Q5D144|TFAM_PIG;tr|A0A5G2RGV8|A0A5G2RGV8_PIG	621	Transcription factor A, mitochondrial	TFAM
14.8629	14.8335	14.9193	14.9577	15.1034	14.6833	15.1422	15.3342		0.319865	0.155293	1.11365	1.08431	2	3.4	4.2706	2	tr|A0A5G2R3J9|A0A5G2R3J9_PIG;tr|A0A287BS18|A0A287BS18_PIG;tr|A0A287BG73|A0A287BG73_PIG;tr|A0A287A1Q9|A0A287A1Q9_PIG;tr|A0A5G2QTN3|A0A5G2QTN3_PIG;tr|F1SAI0|F1SAI0_PIG;sp|Q5D891|PK3C3_PIG	622	Phosphatidylinositol 3-kinase catalytic subunit type 3	PIK3C3
18.7838	18.4283	18.5159	19.0477	18.7763	18.8641	18.7968	18.6715		0.952861	-0.00921535	-1.00641	-0.061627	7	38	13.399	26	sp|Q5G6V9|COF2_PIG	623	Cofilin-2	CFL2
19.5964	19.4968	19.1034	19.733	19.7916	19.2607	19.5211	20.0205	+	0.0475646	0.390056	1.31044	2.48373	8	38.1	64.553	31	sp|Q5ISC6|HEBP1_PIG;tr|A0A286ZSH3|A0A286ZSH3_PIG	624	Heme-binding protein 1	HEBP1
18.671	18.9968	18.6481	18.8363	18.7861	19.1525	18.4009	18.699		0.534585	0.111419	1.08029	0.658615	8	26.2	49.82	24	sp|Q5PXT2|LMCD1_PIG;tr|A0A5G2Q8A7|A0A5G2Q8A7_PIG;tr|A0A5G2QFD7|A0A5G2QFD7_PIG;tr|A0A5G2QVX1|A0A5G2QVX1_PIG;tr|A0A5G2QVD0|A0A5G2QVD0_PIG;tr|A0A5G2R4Z6|A0A5G2R4Z6_PIG;tr|A0A5G2QTN0|A0A5G2QTN0_PIG	625	LIM and cysteine-rich domains protein 1	LMCD1
16.6344	17.1188	16.9972	16.377	16.6981	16.6127	16.9774	16.4606		0.498157	-0.141809	-1.10329	-0.720774	2	11.6	5.7953	9	sp|Q5PYH3|SAR1B_PIG;tr|A0A5S6GER6|A0A5S6GER6_PIG	626	GTP-binding protein SAR1b	SAR1B
22.0058	21.8882	22.1492	22.0613	21.5833	21.9918	21.9218	21.8264		0.157405	-0.177349	-1.1308	-1.61515	17	90.8	323.31	471	sp|Q5S1U1|HSPB1_PIG;tr|A0A2C9F366|A0A2C9F366_PIG;tr|A0A5S6G3Y8|A0A5S6G3Y8_PIG	627	Heat shock protein beta-1;Heat shock 27 kDa protein	HSPB1
19.0153	19.5121	19.3773	19.3577	19.1785	19.4674	18.7542	18.9157		0.690106	0.0874581	1.0625	0.41856	5	30.2	12.688	51	sp|Q5S3G4|COX5B_PIG	628	Cytochrome c oxidase subunit 5B, mitochondrial	COX5B
15.0635	14.6858	16.1182	16.2709	15.9995	16.2915	16.1998	17.7314		0.724801	0.253626	1.1922	0.368997	2	3.2	3.5248	5	sp|Q5U9S1|MBL1_PIG	629	Mannose-binding protein A	MBL1
18.5555	18.3643	18.4773	18.5256	18.5821	18.4772	17.8855	18.5563		0.369414	0.158229	1.11592	0.970204	7	24.4	28.96	19	tr|A0A287BE46|A0A287BE46_PIG;tr|A0A287B5U0|A0A287B5U0_PIG;sp|Q5W9D5|QKI_PIG	630	Protein quaking	QKI
21.5664	21.4289	21.3537	21.6771	21.5332	21.5747	21.6466	21.4507		0.883926	-0.0128794	-1.00897	-0.152322	21	67.5	226.43	208	tr|A0A480F3K2|A0A480F3K2_PIG;sp|Q64L94|PSME1_PIG;tr|F1SGM1|F1SGM1_PIG;tr|A0A5G2QE76|A0A5G2QE76_PIG;tr|A0A5G2QYQ3|A0A5G2QYQ3_PIG	631	Proteasome activator complex subunit 1	PSME1
15.8648	15.3805	15.7669	15.7298	15.5304	15.2763	16.3936	16.0174		0.569	-0.160944	-1.11802	-0.602335	1	11	2.0042	7	sp|Q66X52|LTOR5_PIG;tr|A0A5S6I704|A0A5S6I704_PIG	633	Ragulator complex protein LAMTOR5;Late endosomal/lysosomal adaptor and MAPK and MTOR activator 5	LAMTOR5
19.4875	18.5379	18.5136	19.063	18.5744	18.7376	18.4725	19.3137		0.826001	0.0694475	1.04931	0.229638	10	18.6	111.19	35	sp|Q69DK8|C1S_PIG	635	Complement C1s subcomponent	0
13.658	13.6047	13.7346	13.5719	13.4616	14.1663	13.2652	13.6915		0.540939	-0.123594	-1.08945	-0.648056	2	16.2	5.8715	4	sp|Q69DL0|C1QA_PIG;tr|A0A287BNF7|A0A287BNF7_PIG	636	Complement C1q subcomponent subunit A	C1QA
21.6178	21.1454	21.8065	21.6779	21.0744	21.6766	21.5154	21.4772		0.0909891	-0.31034	-1.24	-2.01131	17	62.4	50.771	224	sp|Q6DUB7|STMN1_PIG;tr|A0A5S6HQM6|A0A5S6HQM6_PIG	637	Stathmin	STMN1
14.2416	14.4977	14.5697	14.4829	14.5942	14.9486	14.3842	14.9637		0.622237	0.0985894	1.07073	0.519157	1	1.5	2.5128	3	sp|Q6ITT4|MAGD1_PIG;tr|A0A5S6GAV2|A0A5S6GAV2_PIG	638	Melanoma-associated antigen D1	MAGED1
17.8384	17.5539	17.6314	18.1394	17.8627	17.7318	17.6611	18.035		0.229207	0.182087	1.13452	1.33854	3	17.5	10.485	18	sp|Q6J1I8|RN114_PIG	639	E3 ubiquitin-protein ligase RNF114	RNF114
19.4183	20.3488	20.1597	19.6408	20.1866	19.7909	19.7143	19.8456		0.330022	0.234669	1.17664	1.0598	16	35.9	323.31	84	tr|K7GKH7|K7GKH7_PIG;tr|I3LEH4|I3LEH4_PIG;sp|Q6PLK3|AOFB_PIG;tr|A0A287A039|A0A287A039_PIG	640	Amine oxidase;Amine oxidase [flavin-containing] B	MAOB
17.2597	17.7144	17.6196	17.4487	17.3052	17.4297	18.0816	17.8927		0.974297	-0.00741768	-1.00515	-0.0335861	2	0.6	1.2064	9	tr|A0A287ADU3|A0A287ADU3_PIG;tr|A0A287AN21|A0A287AN21_PIG;tr|F1SV20|F1SV20_PIG;sp|Q6PQD5|ATM_PIG	641	Serine-protein kinase ATM	ATM
17.2004	17.6521	17.4309	17.2534	17.8275	17.4507	17.5215	17.4868		0.315312	0.154096	1.11272	1.0955	2	10	149	36	tr|A0A287AT23|A0A287AT23_PIG;sp|Q6PQZ1|AQP1_PIG	642	Aquaporin-1	AQP1
17.929	17.9006	17.7354	18.0231	17.9565	17.7944	17.9837	18.0916		0.111429	0.132324	1.09606	1.86513	4	21.6	89.468	29	tr|A0A286ZIZ7|A0A286ZIZ7_PIG;sp|Q6PWT7|CCS_PIG;tr|A0A287BE23|A0A287BE23_PIG	643	Copper chaperone for superoxide dismutase;Superoxide dismutase [Cu-Zn]	CCS
19.7447	19.5123	19.7146	19.5416	19.4106	19.7001	19.7455	19.6161	+	0.00339234	-0.206119	-1.15358	-4.68102	15	34.8	180.23	79	tr|A0A287BED6|A0A287BED6_PIG;tr|F1RJS3|F1RJS3_PIG;sp|Q6Q2C2|HYES_PIG;tr|A0A287A929|A0A287A929_PIG;tr|A0A287AJ46|A0A287AJ46_PIG;tr|A0A5G2QTS6|A0A5G2QTS6_PIG;tr|A0A287BC11|A0A287BC11_PIG;tr|A0A5G2QXG3|A0A5G2QXG3_PIG	644	Bifunctional epoxide hydrolase 2	EPHX2
17.0585	16.7945	17.0077	17.042	16.7681	16.9467	17.0597	17.0776		0.29578	-0.0975571	-1.06996	-1.1451	4	39.3	79.328	12	sp|Q6QA76|PDZ11_PIG;tr|A0A5G2QTY3|A0A5G2QTY3_PIG;tr|A0A5S8LDS9|A0A5S8LDS9_PIG	645	PDZ domain-containing protein 11	PDZD11
19.2317	18.7326	18.97	18.6541	19.0361	18.7445	18.9668	18.7831		0.22087	-0.176768	-1.13035	-1.36618	5	46.7	177.94	95	sp|Q6QAP7|RS17_PIG;tr|A0A286ZLG7|A0A286ZLG7_PIG	646	40S ribosomal protein S17	RPS17
24.5728	24.7026	24.6255	24.757	24.7746	24.7893	24.5515	24.7157		0.118472	0.102722	1.0738	1.82091	20	72.7	323.31	4014	tr|A0A5G2QZX1|A0A5G2QZX1_PIG;tr|A0A287AAR4|A0A287AAR4_PIG;tr|I3LVD5|I3LVD5_PIG;sp|Q6QAQ1|ACTB_PIG;tr|A0A287A5G1|A0A287A5G1_PIG;tr|A0A287AA77|A0A287AA77_PIG;tr|A0A5S6I3N7|A0A5S6I3N7_PIG	647	Uncharacterized protein;Actin, cytoplasmic 1;Actin, cytoplasmic 2	ACTG1;ACTB
16.8004	16.8502	17.273	16.4808	16.8374	17.1403	16.4073	16.9092		0.553665	-0.135887	-1.09877	-0.627143	3	11.9	3.6639	11	sp|Q6QAT0|RL32_PIG	648	60S ribosomal protein L32	RPL32
19.9917	20.1341	19.9835	20.0124	20.2326	19.9116	20.1226	20.5563		0.112418	0.231503	1.17406	1.85875	3	46.4	93.246	70	sp|Q6QAT1|RS28_PIG	649	40S ribosomal protein S28	RPS28
15.2149	15.3618	15.4741	15.4754	15.7149	16.3405	15.5155	15.68		0.771978	-0.0782466	-1.05573	-0.303197	1	9.1	3.9139	2	tr|I3L9B6|I3L9B6_PIG;tr|D3GGC9|D3GGC9_PIG;tr|A0A480QG05|A0A480QG05_PIG;sp|Q6QGC0|PDLI3_PIG	650	PDZ and LIM domain protein 3;Actinin-associated LIM protein 3	PDLIM3
20.3081	20.5407	20.6164	20.248	20.3347	20.2671	20.5013	19.8662		0.323023	-0.175811	-1.1296	-1.07662	13	35.6	56.812	125	tr|A0A287AXS7|A0A287AXS7_PIG;sp|Q6QRN9|ADT3_PIG;tr|A0A5G2RDZ2|A0A5G2RDZ2_PIG;tr|A0A287AVQ0|A0A287AVQ0_PIG;tr|A0A5G2QRU7|A0A5G2QRU7_PIG;tr|A0A287B804|A0A287B804_PIG	651	ADP/ATP translocase 3	SLC25A6
18.7613	18.6881	18.5365	18.7503	18.7459	18.5639	19.0116	18.9132		0.657059	0.0560398	1.03961	0.466879	8	4.4	144.37	43	tr|A0A287AEZ4|A0A287AEZ4_PIG;sp|Q6R2V0|WNK1_PIG	652	Non-specific serine/threonine protein kinase;Serine/threonine-protein kinase WNK1	WNK1
21.6149	22.4303	22.0501	21.4908	22.3353	22.1425	21.9959	21.6447		0.929543	0.0244236	1.01707	0.0921971	9	51.4	138.73	205	tr|A0A286ZJQ9|A0A286ZJQ9_PIG;sp|Q6RVA9|CAV1_PIG;tr|A0A286ZW86|A0A286ZW86_PIG	654	Caveolin;Caveolin-1	CAV1
22.609	22.4434	22.5671	22.4427	22.4325	22.5611	22.6959	22.5664	+	0.021653	-0.13701	-1.09962	-3.08036	27	54	323.31	649	tr|A0A287BQU9|A0A287BQU9_PIG;sp|Q6S4N2|HS71B_PIG;sp|P34930|HS71A_PIG	655	Uncharacterized protein;Heat shock 70 kDa protein 1B;Heat shock 70 kDa protein 1A	HSPA1B;HSPA1A
16.6678	16.6408	16.9162	16.2983	16.5396	16.8803	16.1411	16.3983		0.384198	-0.182106	-1.13454	-0.938532	5	29.4	13.282	16	tr|F2Z512|F2Z512_PIG;sp|Q6SA96|RS23_PIG;tr|I3LMI4|I3LMI4_PIG	656	40S ribosomal protein S23	RPS23;LOC100523526
18.0716	17.8798	17.8353	18.2645	17.9315	17.3814	18.1658	18.2187		0.335348	0.21012	1.15678	1.0472	7	35.9	77.844	14	sp|Q6SEG5|UCHL1_PIG;tr|A0A5G2QRS7|A0A5G2QRS7_PIG;tr|A0A5G2RGW1|A0A5G2RGW1_PIG	657	Ubiquitin carboxyl-terminal hydrolase isozyme L1;Ubiquitin carboxyl-terminal hydrolase	UCHL1
20.0403	20.4237	20.2462	19.9896	20.3518	20.0307	20.1953	20.2607		0.285752	0.128324	1.09302	1.17165	12	58.5	128.45	78	tr|A0A5G2R0H0|A0A5G2R0H0_PIG;sp|Q6UAQ8|ETFB_PIG;tr|A0A5G2R9W5|A0A5G2R9W5_PIG;tr|A0A5G2QX18|A0A5G2QX18_PIG	658	Electron transfer flavoprotein subunit beta	ETFB
15.4273	15.826	15.3847	15.5974	15.1594	15.3352	15.3512	14.4952		0.73262	-0.105074	-1.07555	-0.357974	1	5.9	19.854	5	tr|F1SJR8|F1SJR8_PIG;sp|Q6UN27|TSPO_PIG	660	Peripheral-type benzodiazepine receptor;Translocator protein	TSPO
17.1146	17.4297	17.5741	17.2412	17.2783	17.3959	17.1463	17.1523		0.801729	-0.0323482	-1.02268	-0.262483	5	10.6	17.525	26	sp|Q70KH2|GLCM_PIG;tr|F1RGS2|F1RGS2_PIG;tr|A0A5G2R4K3|A0A5G2R4K3_PIG	661	Lysosomal acid glucosylceramidase;Glucosylceramidase	GBA
21.8383	21.5749	21.9053	21.8327	21.7736	22.0962	22.1088	21.8638		0.0531001	-0.225888	-1.1695	-2.40269	20	45.8	323.31	271	tr|A0A5G2Q7X1|A0A5G2Q7X1_PIG;sp|Q710C4|SAHH_PIG;tr|F1S4Y7|F1S4Y7_PIG;tr|A0A287B4J2|A0A287B4J2_PIG;tr|A0A5G2R5W8|A0A5G2R5W8_PIG	662	Adenosylhomocysteinase	AHCY
14.7487	14.7051	15.0727	14.8243	14.6668	14.6225	15.1724	15.0277		0.546536	-0.0980866	-1.07035	-0.638821	2	23.2	4.5937	2	sp|Q712U6|ARP19_PIG	663	cAMP-regulated phosphoprotein 19	ARPP19
21.0396	20.7794	21.1027	20.7831	20.2863	20.9759	21.0947	20.4352	+	0.00948956	-0.482249	-1.39692	-3.75181	9	21.7	140.04	141	sp|Q75QW1|EPCAM_PIG;tr|A0A5S6G4I6|A0A5S6G4I6_PIG;tr|A0A5G2R0E2|A0A5G2R0E2_PIG;tr|A0A5G2QZ26|A0A5G2QZ26_PIG	665	Epithelial cell adhesion molecule	TACSTD1;EPCAM
22.5288	22.5111	21.9559	22.7356	22.7222	22.4424	22.2285	22.639	+	0.0387282	0.363084	1.28617	2.63637	29	43.8	323.31	333	tr|A0A287BKW1|A0A287BKW1_PIG;tr|G9BFU0|G9BFU0_PIG;sp|Q764M5|STAT1_PIG;tr|A0A287AVD2|A0A287AVD2_PIG;tr|A0A5K1U1J3|A0A5K1U1J3_PIG;tr|A0A287BNK4|A0A287BNK4_PIG;tr|A0A286ZN85|A0A286ZN85_PIG;tr|K7GST8|K7GST8_PIG;tr|A0A287A5C9|A0A287A5C9_PIG	666	Signal transducer and activator of transcription;Signal transducer and activator of transcription 1	STAT1
19.1379	18.9199	18.7337	19.1343	18.8877	18.934	18.9181	19.1168		0.454712	0.0837374	1.05976	0.799066	8	25.2	293.63	76	tr|K7GM32|K7GM32_PIG;sp|Q764M6|IRF3_PIG;tr|F6PSB6|F6PSB6_PIG	667	Interferon regulatory factor 3	IRF3
14.8691	16.5359	15.8253	15.4631	15.995	15.728	15.9276	15.6678		0.368447	0.327966	1.25524	0.97231	1	2.3	1.4272	4	sp|Q764M9|CXCR4_PIG	668	C-X-C chemokine receptor type 4	CXCR4
17.1838	17.314	17.2958	17.1878	17.0625	17.4308	17.4843	17.4553		0.419063	-0.0937915	-1.06717	-0.867387	8	10	96.932	27	tr|A0A5G2R7Y3|A0A5G2R7Y3_PIG;sp|Q767K6|DHX16_PIG;tr|A0A5S8K922|A0A5S8K922_PIG	669	RNA helicase;Pre-mRNA-splicing factor ATP-dependent RNA helicase DHX16	DHX16
15.7803	15.9133	15.5144	15.8569	16.8699	16.3086	15.1217	16.1636		0.178208	0.519674	1.43363	1.52457	3	3.7	6.7522	5	sp|Q767K9|PP1RA_PIG	671	Serine/threonine-protein phosphatase 1 regulatory subunit 10	PPP1R10
13.8771	13.522	13.283	13.22	13.3074	13.372	13.2835	12.976		0.319239	-0.197534	-1.14674	-1.08584	1	2.2	62.204	2	sp|Q767L0|ABCF1_PIG	672	ATP-binding cassette sub-family F member 1	ABCF1
20.1548	20.7313	20.6245	20.4209	20.5329	20.4959	20.1837	20.0905		0.671114	0.0791392	1.05639	0.446186	17	41.5	184.02	92	sp|Q767L6|FLOT1_PIG;tr|A0A5S6GRJ5|A0A5S6GRJ5_PIG	673	Flotillin-1;Flotillin	FLOT1
22.055	21.713	21.8207	21.9309	21.6739	21.6774	21.813	21.7042		0.414322	-0.0860519	-1.06146	-0.876793	5	18.7	323.31	468	tr|F2Z5B2|F2Z5B2_PIG;sp|Q767L7|TBB5_PIG;tr|A0A5G2QHG1|A0A5G2QHG1_PIG	674	Tubulin beta chain	TUBB
16.5662	16.6204	16.4568	16.6207	16.6247	16.7126	17.0399	16.8081		0.856814	-0.0254173	-1.01777	-0.188346	7	4.7	29.147	14	tr|A0A5G2RAU2|A0A5G2RAU2_PIG;tr|K7GND6|K7GND6_PIG;tr|A0A5G2QL96|A0A5G2QL96_PIG;sp|Q767L8|MDC1_PIG;tr|A0A5G2QQC6|A0A5G2QQC6_PIG	675	Mediator of DNA damage checkpoint protein 1	MDC1
15.2155	16.1348	15.9288	15.4595	15.682	15.4898	15.415	15.662		0.324655	0.222308	1.1666	1.07267	1	6.4	2.2594	3	tr|A0A5S6GV83|A0A5S6GV83_PIG;sp|Q767L9|NRM_PIG	676	Nuclear envelope membrane protein;Nurim	NRM
17.8038	17.6691	17.0685	17.3183	17.2218	17.2504	16.7965	17.4302		0.470144	0.180061	1.13293	0.770682	6	13.9	38.885	10	sp|Q767M0|PPR18_PIG;tr|A0A287B677|A0A287B677_PIG;tr|K7GQJ3|K7GQJ3_PIG;tr|A0A287ALD5|A0A287ALD5_PIG	677	Phostensin	PPP1R18
18.9382	19.0249	19.0406	19.1195	19.1038	19.373	19.1509	19.1779		0.851845	-0.0191798	-1.01338	-0.194978	4	24.6	59.17	47	sp|Q7M2W6|CRYAB_PIG;tr|A0A5S6I1M3|A0A5S6I1M3_PIG;tr|A0A287ATJ4|A0A287ATJ4_PIG	678	Alpha-crystallin B chain;Alpha(B)-crystallin	CRYAB
15.8382	15.924	15.903	16.1119	15.8026	15.8041	15.6792	15.9133		0.148584	0.131795	1.09566	1.65706	2	11	1.7583	4	sp|Q7M329|RNT2_PIG;tr|A0A5G2QJH0|A0A5G2QJH0_PIG;tr|F1SBX8|F1SBX8_PIG;tr|A0A5G2QZM3|A0A5G2QZM3_PIG;tr|A0A287ALP1|A0A287ALP1_PIG;tr|A0A286ZYS5|A0A286ZYS5_PIG;tr|A0A287ABX7|A0A287ABX7_PIG;tr|A0A287ARI5|A0A287ARI5_PIG	679	Ribonuclease T2	RNASET2
18.7081	18.4827	18.7162	19.07	18.7978	19.0307	18.8551	18.7807		0.76311	-0.0447488	-1.0315	-0.315441	6	33.5	35.283	20	sp|Q7PCJ9|SAT2_PIG;tr|A0A5G2QYR2|A0A5G2QYR2_PIG	680	Thialysine N-epsilon-acetyltransferase;Diamine acetyltransferase 2	SAT2
22.073	22.0385	22.148	22.316	22.2511	22.2992	22.3776	22.2128		0.834859	-0.0198793	-1.01387	-0.217725	29	67.6	323.31	330	tr|F1RPH0|F1RPH0_PIG;sp|Q7SIB7|PGK1_PIG;tr|A0A5G2QJC3|A0A5G2QJC3_PIG;tr|K7GKJ8|K7GKJ8_PIG;tr|A0A5G2R4C4|A0A5G2R4C4_PIG	681	Phosphoglycerate kinase;Phosphoglycerate kinase 1	PGK1
19.4728	19.2187	19.2539	19.6402	19.1856	19.2644	19.3056	19.3585		0.825261	0.0265899	1.0186	0.230636	13	26.3	75.588	37	tr|A0A287A3J9|A0A287A3J9_PIG;sp|Q7YS99|OPTN_PIG;tr|A0A5S6GSJ7|A0A5S6GSJ7_PIG;tr|A0A5S6IBX6|A0A5S6IBX6_PIG	683	Optineurin	OPTN
19.3478	19.3133	19.4411	19.4337	21.277	20.0357	19.3762	19.8029		0.430208	0.406496	1.32546	0.845587	8	19.3	323.31	62	sp|Q863I2|OXSR1_PIG;tr|A0A5G2Q8F9|A0A5G2Q8F9_PIG;tr|A0A5S8KP39|A0A5S8KP39_PIG;tr|A0A5G2Q8B4|A0A5G2Q8B4_PIG;tr|A0A480I155|A0A480I155_PIG	684	Serine/threonine-protein kinase OSR1;Non-specific serine/threonine protein kinase	OXSR1
11.106	10.8407	10.759	11.0142	9.78922	10.6819	10.8361	14.6954		0.517605	0.739135	1.66917	0.687231	1	10.6	56.798	4	tr|K7GLL0|K7GLL0_PIG;tr|A0A5K1V3D1|A0A5K1V3D1_PIG;tr|F1RSN6|F1RSN6_PIG;sp|Q863Y7|S52A2_PIG	685	Solute carrier family 52, riboflavin transporter, member 2;Solute carrier family 52, riboflavin transporter, member 1	SLC52A2
21.4035	21.669	21.3868	21.7284	21.5691	21.5286	21.5936	21.6046	+	0.0356909	0.164645	1.12089	2.69758	12	47.7	212.34	214	sp|Q863Z0|PSME2_PIG;tr|F1SGM3|F1SGM3_PIG;tr|A0A5G2QKZ5|A0A5G2QKZ5_PIG;tr|A0A5G2QF42|A0A5G2QF42_PIG	686	Proteasome activator complex subunit 2	PSME2
15.8375	16.024	15.8023	15.8596	15.9537	15.8292	15.6762	15.8644	+	0.0428489	0.13914	1.10125	2.56104	4	9.7	96.184	10	sp|Q864R5|MIRO2_PIG	688	Mitochondrial Rho GTPase 2	RHOT2
19.4404	18.7467	19.4622	19.4017	18.2135	19.6877	18.5228	18.327		0.154943	-0.606038	-1.52207	-1.62662	4	23	30.794	39	tr|A0A5G2QGF4|A0A5G2QGF4_PIG;sp|Q8HZJ6|SDC4_PIG;tr|A0A5S6HZW1|A0A5S6HZW1_PIG	690	Syndecan;Syndecan-4	SDC4
20.2713	20.036	19.8435	20.059	19.7899	19.8692	20.1468	19.6848		0.354408	-0.140254	-1.1021	-1.00339	20	25.1	163.86	93	sp|Q8HZV3|TFR1_PIG;tr|A0A5S6GXI4|A0A5S6GXI4_PIG	691	Transferrin receptor protein 1	TFRC
18.4861	19.2512	18.6059	18.4435	19.1246	18.4527	18.8066	18.9358		0.121289	0.350981	1.27543	1.80394	8	13.8	83.296	30	tr|A0A5S8LCP5|A0A5S8LCP5_PIG;tr|F1RW50|F1RW50_PIG;sp|Q8MIB3|ABCG2_PIG;tr|A0A5S6GWJ4|A0A5S6GWJ4_PIG	693	ATP-binding cassette sub-family G member 2;Broad substrate specificity ATP-binding cassette transporter ABCG2	LOC110255210;ABCG2
17.86	17.7807	18.2735	17.5141	17.6761	18.1573	17.8391	17.619	+	0.0195324	-0.384983	-1.30584	-3.16132	7	14.6	18.888	19	sp|Q8MIR4|COASY_PIG;tr|A0A5S6H9E2|A0A5S6H9E2_PIG;tr|A0A5S6GIQ6|A0A5S6GIQ6_PIG;tr|A0A5G2QEL7|A0A5G2QEL7_PIG	694	Bifunctional coenzyme A synthase	COASY
20.3844	20.1649	20.3275	20.376	20.2443	20.4724	20.5152	20.4731		0.2196	-0.110324	-1.07947	-1.37047	14	44.2	323.31	147	sp|Q8MIZ3|DCPS_PIG;tr|A0A5S8L3W9|A0A5S8L3W9_PIG	695	m7GpppX diphosphatase;DCS-1	DCPS
20.1532	19.6985	20.0706	20.0796	19.7267	20.212	20.1998	20.192		0.117514	-0.234729	-1.17669	-1.82676	9	53.9	323.31	94	sp|Q8MJ30|DHPR_PIG;tr|A0A5G2QZN1|A0A5G2QZN1_PIG;tr|A0A287AAE2|A0A287AAE2_PIG	696	Dihydropteridine reductase	QDPR
18.5347	18.226	18.2157	18.5864	18.4178	18.4596	18.4765	18.4368		0.96354	-0.00486803	-1.00338	-0.0476519	6	45.1	200.24	55	tr|A0A5G2QR17|A0A5G2QR17_PIG;sp|Q8MJ49|OSTF1_PIG;tr|A0A5S6I0Y5|A0A5S6I0Y5_PIG;tr|A0A2C9F365|A0A2C9F365_PIG;tr|A0A5G2R2G9|A0A5G2R2G9_PIG	697	Osteoclast-stimulating factor 1	OSTF1
16.1306	16.7507	16.78	16.2868	16.3826	16.6984	16.4917	16.5168		0.824257	-0.0409064	-1.02876	-0.231989	2	28.8	18.386	5	sp|Q8SPJ9|CX7A1_PIG	699	Cytochrome c oxidase subunit 7A1, mitochondrial	COX7A1
20.3718	20.3211	20.1355	20.6772	20.6376	20.5898	20.1125	20.3762		0.213043	0.200655	1.14922	1.393	17	43.8	121.91	84	tr|A0A5S6HM44|A0A5S6HM44_PIG;sp|Q8SPS7|HPT_PIG;tr|A0A2C9F356|A0A2C9F356_PIG	700	Haptoglobin	HP
17.7197	18.5843	19.0395	18.0993	18.1733	18.7014	17.7803	18.0936		0.843063	-0.0725656	-1.05159	-0.206723	3	6.9	24.981	29	sp|Q8SQ23|TPA_PIG;tr|A0A5G2RC12|A0A5G2RC12_PIG;tr|F1SE20|F1SE20_PIG	701	Tissue-type plasminogen activator;Plasminogen activator	PLAT
15.8509	15.9729	15.7412	15.7298	15.8575	15.9322	15.6252	16.022		0.290262	0.108142	1.07784	1.15961	2	4.6	1.5745	3	tr|A0A5G2QC19|A0A5G2QC19_PIG;tr|A0A5G2QRL4|A0A5G2QRL4_PIG;tr|A0A5G2RCF6|A0A5G2RCF6_PIG;tr|A0A5G2R8K4|A0A5G2R8K4_PIG;tr|A0A5G2QVX0|A0A5G2QVX0_PIG;tr|A0A286ZVH8|A0A286ZVH8_PIG;sp|Q8SQC1|SCRB1_PIG	702	Scavenger receptor class B member 1	SCARB1
17.7589	17.958	18.2959	17.5163	17.7888	18.0226	17.5093	17.1908		0.279645	-0.283203	-1.21689	-1.18821	2	8.8	1.6035	15	tr|A0A5G2R5C9|A0A5G2R5C9_PIG;tr|F1SL24|F1SL24_PIG;tr|I3LPR3|I3LPR3_PIG;sp|Q8WMQ3|CD9_PIG	703	Tetraspanin;CD9 antigen	CD9
19.134	18.9197	19.3948	19.0702	18.9032	19.4754	19.0056	18.9936		0.0524225	-0.280733	-1.21481	-2.41212	12	24.7	30.156	59	sp|Q8WNQ7|GALNS_PIG;tr|F1S6M1|F1S6M1_PIG;tr|A0A287B7U9|A0A287B7U9_PIG	704	N-acetylgalactosamine-6-sulfatase;Chondroitinsulfatase	GALNS
13.416	13.6032	13.3676	13.3709	13.5051	13.541	13.3882	13.4346		0.456885	0.0502267	1.03543	0.795029	1	5.8	6.537	2	sp|Q8WNR0|COPT1_PIG	705	High affinity copper uptake protein 1	SLC31A1
19.2507	19.4489	19.9799	19.1938	19.0824	19.2841	19.5833	19.4606		0.283479	-0.228118	-1.17131	-1.17778	11	33.7	36.549	54	sp|Q8WNV7|DHRS4_PIG;tr|A0A5G2Q7T0|A0A5G2Q7T0_PIG;tr|A0A2C9F352|A0A2C9F352_PIG;tr|A0A5G2QX13|A0A5G2QX13_PIG	706	Dehydrogenase/reductase SDR family member 4	DHRS4
20.0768	19.8984	20.0781	19.8358	19.6079	19.6342	20.0856	19.8004		0.202263	-0.183066	-1.13529	-1.43145	21	33	195.78	98	sp|Q8WNW3|PLAK_PIG;tr|A0A2C9F3E9|A0A2C9F3E9_PIG	707	Junction plakoglobin	Jup;JUP
19.7931	20.275	19.8248	19.806	20.1324	19.6899	19.7147	20.0046	+	0.0288195	0.298904	1.23021	2.85953	14	19.4	49.482	51	tr|K7GNA9|K7GNA9_PIG;tr|K7GS31|K7GS31_PIG;tr|A0A287ALH4|A0A287ALH4_PIG;sp|Q95242|PECA1_PIG;tr|A0A287AQG0|A0A287AQG0_PIG;tr|A0A2C9F3C8|A0A2C9F3C8_PIG;tr|K7GPI3|K7GPI3_PIG;tr|A0A287B901|A0A287B901_PIG	709	Platelet endothelial cell adhesion molecule	PECAM1
22.1215	21.6557	22.2998	21.8576	21.5596	21.9957	22.7351	21.5924	+	0.01198	-0.621708	-1.5387	-3.55634	14	67.4	323.31	485	tr|A0A5S6GB93|A0A5S6GB93_PIG;sp|Q95250|PGRC1_PIG	711	Membrane-associated progesterone receptor component 1	PGRMC1
20.1251	20.1692	19.6837	20.144	20.3254	19.759	20.0629	20.2893	+	0.0334639	0.324279	1.25204	2.74611	14	31.7	272.24	68	tr|A0A5G2QQ20|A0A5G2QQ20_PIG;tr|A0A287AHX0|A0A287AHX0_PIG;tr|A0A5G2R4J6|A0A5G2R4J6_PIG;tr|A0A2C9F383|A0A2C9F383_PIG;sp|Q95266|KCC2D_PIG;tr|A0A5G2RCS0|A0A5G2RCS0_PIG;tr|A0A5G2R491|A0A5G2R491_PIG;tr|A0A5G2QS23|A0A5G2QS23_PIG	712	Calcium/calmodulin-dependent protein kinase;Calcium/calmodulin-dependent protein kinase type II subunit delta	CAMK2D
14.4612	15.2288	14.6513	15.3033	14.9564	14.6666	14.73	14.7351	+	0.0238578	0.428615	1.34594	3.00487	3	3.8	11.46	3	tr|A0A287AJS4|A0A287AJS4_PIG;tr|K7GT33|K7GT33_PIG;tr|F1S138|F1S138_PIG;sp|Q95334|AMPE_PIG;tr|A0A5G2R0G8|A0A5G2R0G8_PIG	716	Aminopeptidase;Glutamyl aminopeptidase	ENPEP
17.3027	17.3588	17.6053	17.1836	17.3414	17.292	17.3473	17.0795		0.192443	-0.146012	-1.10651	-1.46815	2	49	19.34	19	tr|A0A5G2R0H7|A0A5G2R0H7_PIG;sp|Q95339|ATPK_PIG;tr|A0A5S6G3W0|A0A5S6G3W0_PIG	717	ATP synthase membrane subunit f;ATP synthase subunit f, mitochondrial	ATP5MF
17.9068	17.6865	17.5261	18.0565	17.5839	17.835	17.6046	17.9642		0.495104	0.104651	1.07523	0.726119	8	28.6	17.779	16	sp|Q95JC8|ARGI1_PIG;tr|A0A5S8LD81|A0A5S8LD81_PIG	719	Arginase-1;Arginase	ARG1
18.6604	17.9308	18.2858	18.3916	17.7458	17.9685	18.5233	18.2664		0.241706	-0.275863	-1.21072	-1.29875	4	24.1	8.279	18	sp|Q95KL4|SELW_PIG;tr|A0A287AMJ4|A0A287AMJ4_PIG	720	Selenoprotein W	SELENOW
18.7383	18.3988	18.7241	18.8435	18.0386	18.6166	18.802	18.4604		0.143298	-0.2849	-1.21833	-1.68333	9	35.1	70.51	24	tr|A0A5S6GVS9|A0A5S6GVS9_PIG;tr|A0A287ACS4|A0A287ACS4_PIG;tr|A0A287A0U5|A0A287A0U5_PIG;sp|Q9BEC7|NPL_PIG;tr|A0A287AHJ6|A0A287AHJ6_PIG;tr|A0A5G2QHS8|A0A5G2QHS8_PIG	722	N-acetylneuraminate lyase	NPL
20.1144	19.8355	19.9018	20.4362	20.0451	20.3045	20.1814	20.1253		0.92378	-0.0150075	-1.01046	-0.0997656	10	42.6	65.559	64	sp|Q9GJT2|ESTD_PIG;tr|A0A5S6IDI6|A0A5S6IDI6_PIG;tr|A0A5G2QPR4|A0A5G2QPR4_PIG	723	S-formylglutathione hydrolase	ESD
15.7234	15.7019	15.5958	15.7248	16.0022	16.0392	15.8713	15.7136		0.861771	-0.021786	-1.01522	-0.18174	3	5.8	2.7396	5	tr|A0A287B5K8|A0A287B5K8_PIG;tr|A0A286ZT31|A0A286ZT31_PIG;tr|A0A5S6I1E0|A0A5S6I1E0_PIG;sp|Q9GKQ9|SMAD4_PIG	725	Mothers against decapentaplegic homolog;Mothers against decapentaplegic homolog 4	SMAD4
19.6656	19.1474	19.3456	19.7388	19.5484	19.7604	19.6906	19.8223		0.780739	-0.0513325	-1.03622	-0.291151	7	26.3	38.349	43	sp|Q9GKX6|GALM_PIG;tr|A0A5S6G4Y0|A0A5S6G4Y0_PIG;tr|A0A5G2QZ46|A0A5G2QZ46_PIG;tr|A0A5G2R1N9|A0A5G2R1N9_PIG;tr|A0A5G2R053|A0A5G2R053_PIG;tr|A0A5G2QHL8|A0A5G2QHL8_PIG	726	Galactose mutarotase;Aldose 1-epimerase	GALM
20.4155	20.4307	20.6358	20.6351	20.4555	20.7104	20.5169	20.5963		0.642851	-0.0402293	-1.02828	-0.488027	17	41.5	204.07	95	tr|A0A480UJL5|A0A480UJL5_PIG;sp|Q9GL51|LIS1_PIG;tr|A0A287BJ33|A0A287BJ33_PIG;tr|F2Z521|F2Z521_PIG	727	Platelet-activating factor acetylhydrolase IB subunit alpha	PAFAH1B1
15.6832	16.221	16.1471	15.7691	15.0337	15.1087	13.8738	13.7628		0.993118	-0.0065434	-1.00455	-0.00899026	10	22.5	165.91	19	sp|Q9GLG4|SCG1_PIG;tr|A0A286ZQZ7|A0A286ZQZ7_PIG;tr|A0A5G2QWI8|A0A5G2QWI8_PIG	728	Secretogranin-1	CHGB
20.9585	21.3565	21.2913	21.1029	21.3266	21.2148	20.9954	20.9131		0.666905	0.059772	1.0423	0.452359	19	22.1	95.648	126	sp|Q9GLP0|ITB1_PIG;tr|K7GQ83|K7GQ83_PIG;tr|F1RVE7|F1RVE7_PIG;tr|K7GS94|K7GS94_PIG;tr|K7GNY7|K7GNY7_PIG	729	Integrin beta-1;Integrin beta	ITGB1
18.3848	18.8987	18.3348	18.819	18.9624	18.5236	18.2124	18.5724	+	0.00569262	0.449224	1.36531	4.19892	8	4.4	48.813	30	tr|A0A287BJ70|A0A287BJ70_PIG;tr|F1RPW2|F1RPW2_PIG;sp|Q9GLP1|FA5_PIG	730	Coagulation factor V	F5
20.5308	20.5928	20.2862	21.3148	20.7132	20.4926	20.9898	20.6502		0.319388	0.242896	1.18337	1.08547	18	21.1	199.1	105	sp|Q9GLV6|DDX58_PIG;tr|A0A287AMJ0|A0A287AMJ0_PIG;tr|A0A287AFP7|A0A287AFP7_PIG;tr|I3LGW3|I3LGW3_PIG	732	Antiviral innate immune response receptor RIG-I;RNA helicase	DDX58
22.7955	23.0236	23.0099	22.7603	22.7241	22.8415	22.7932	22.6286		0.471489	-0.0758972	-1.05402	-0.768241	36	65.5	323.31	764	sp|Q9GMB0|RPN1_PIG;tr|A0A287BR84|A0A287BR84_PIG;tr|A0A287BFC9|A0A287BFC9_PIG;tr|F1SPG2|F1SPG2_PIG;tr|A0A5G2R686|A0A5G2R686_PIG	733	Dolichyl-diphosphooligosaccharide--protein glycosyltransferase subunit 1	RPN1
19.2705	20.1181	20.0593	19.8243	19.7701	20.0942	19.6747	19.5869		0.828852	0.0501928	1.0354	0.2258	7	81.7	38.513	66	sp|Q9MYT8|ATP5I_PIG;tr|A0A5S6GNK8|A0A5S6GNK8_PIG	734	ATP synthase subunit e, mitochondrial;ATP synthase membrane subunit e	ATP5ME
17.7892	18.6524	18.0547	17.8096	18.3805	18.1414	18.2158	18.2111		0.326501	0.213097	1.15917	1.06823	8	19.8	19.097	19	tr|K7GPN6|K7GPN6_PIG;tr|F1SC45|F1SC45_PIG;sp|Q9MYU4|ENTP1_PIG	735	Ectonucleoside triphosphate diphosphohydrolase 1	ENTPD1
19.8866	20.254	20.253	20.1086	20.0806	20.0177	19.9722	19.9305		0.573792	0.0610542	1.04323	0.594666	12	51.4	174.44	87	sp|Q9MZ15|VDAC2_PIG;tr|F1S2F6|F1S2F6_PIG;tr|A0A287B452|A0A287B452_PIG	736	Voltage-dependent anion-selective channel protein 2	VDAC2
21.0397	21.2962	21.3981	21.2302	21.0554	21.2608	21.0904	20.8469		0.513321	-0.0900927	-1.06444	-0.694547	15	67.1	323.31	248	sp|Q9MZ16|VDAC1_PIG;tr|A0A2C9F3B2|A0A2C9F3B2_PIG;tr|A0A5S6HVC8|A0A5S6HVC8_PIG;tr|A0A287AVV2|A0A287AVV2_PIG	737	Voltage-dependent anion-selective channel protein 1	VDAC1
17.2975	17.8767	17.1532	18.4149	17.4203	17.0983	17.1765	16.8992		0.198111	0.471408	1.38646	1.44676	5	16	29.014	27	tr|A0A287B6T9|A0A287B6T9_PIG;sp|Q9MZU4|RSAD2_PIG;tr|F1S9L2|F1S9L2_PIG;tr|A0A5G2QGK6|A0A5G2QGK6_PIG;tr|A0A5G2QIT3|A0A5G2QIT3_PIG	738	Inflammatory response protein 6;Radical S-adenosyl methionine domain-containing protein 2	RSAD2
20.117	20.3689	20.3208	20.2555	20.1581	20.3284	19.8903	19.8952		0.971896	0.00531387	1.00369	0.0367241	11	27.1	165.38	99	tr|A0A5S6FV10|A0A5S6FV10_PIG;tr|A0A5G2QYJ3|A0A5G2QYJ3_PIG;tr|A0A5G2QIZ1|A0A5G2QIZ1_PIG;sp|Q9N0F1|ODO2_PIG	739	Dihydrolipoyllysine-residue succinyltransferase component of 2-oxoglutarate dehydrogenase complex, mitochondrial	DLST
20.3196	20.3426	20.3387	20.7003	20.4212	20.6121	20.3148	20.3208		0.674826	0.0499477	1.03523	0.440757	13	50.2	37.362	90	sp|Q9N1F5|GSTO1_PIG;tr|A0A5G2R1E6|A0A5G2R1E6_PIG	740	Glutathione S-transferase omega-1;Glutathione-dependent dehydroascorbate reductase	GSTO1
20.6995	20.6686	20.6409	20.7379	20.7996	20.8321	21.2572	21.0124		0.74906	-0.0528231	-1.03729	-0.334953	14	69.6	103.63	150	sp|Q9TSX9|PRDX6_PIG	743	Peroxiredoxin-6	PRDX6
19.0508	19.0694	18.8095	19.2155	18.9938	18.8221	19.2876	19.0615		0.477434	0.0925527	1.06626	0.757502	13	17.4	64.132	30	tr|A0A287AQI9|A0A287AQI9_PIG;tr|A0A287BMN9|A0A287BMN9_PIG;tr|A0A0A0MY60|A0A0A0MY60_PIG;sp|Q9TUZ1|STA5A_PIG	745	Signal transducer and activator of transcription;Signal transducer and activator of transcription 5A	STAT5A
21.4258	22.6115	22.4648	21.5933	21.8877	22.6563	21.629	21.5525		0.745382	-0.132701	-1.09634	-0.340086	36	13.1	323.31	242	tr|F1SN67|F1SN67_PIG;sp|Q9TV36|FBN1_PIG;tr|A0A5G2QMD8|A0A5G2QMD8_PIG	746	Fibrillin-1	FBN1
14.013	13.7424	13.721	13.5428	15.1791	14.0241	13.7421	14.0479		0.524766	0.252971	1.19166	0.675089	1	8.7	39.725	6	tr|A0A5S6FWI2|A0A5S6FWI2_PIG;sp|Q9TV69|DHDH_PIG;tr|A0A5G2R5E5|A0A5G2R5E5_PIG	747	Trans-1,2-dihydrobenzene-1,2-diol dehydrogenase	DHDH
18.1436	18.263	18.1819	18.1612	18.0742	18.1245	18.1652	18.2123		0.592228	0.0238442	1.01666	0.565511	7	21	196.77	33	tr|A0A5G2R3Q7|A0A5G2R3Q7_PIG;tr|A0A5G2QWH1|A0A5G2QWH1_PIG;tr|I3LQB3|I3LQB3_PIG;tr|A0A5G2R974|A0A5G2R974_PIG;tr|F1RSG6|F1RSG6_PIG;sp|Q9TVC1|VATH_PIG	748	V-type proton ATPase subunit H	ATP6V1H
21.3625	21.7025	21.8316	21.1652	21.4945	21.8941	21.0089	21.6229		0.910964	-0.0279899	-1.01959	-0.116624	13	38.6	323.31	203	sp|Q9XSD9|PGS2_PIG;tr|A0A5G2RB02|A0A5G2RB02_PIG;tr|F1SQ10|F1SQ10_PIG;tr|A0A5G2QKZ7|A0A5G2QKZ7_PIG	749	Decorin	DCN
17.3169	18.4959	17.5308	17.9433	17.7017	17.8777	17.0371	17.2104		0.261735	0.397157	1.31691	1.23865	3	32.6	4.3936	7	sp|Q9XSZ6|FCERG_PIG;tr|K7GRL7|K7GRL7_PIG;tr|A0A5S6G178|A0A5S6G178_PIG	750	High affinity immunoglobulin epsilon receptor subunit gamma;Fc receptor gamma-chain	FCER1G
16.2321	16.0692	16.4063	16.0458	16.0946	16.1108	16.2559	16.1918		0.0700614	-0.150942	-1.11029	-2.20042	2	7.4	1.9787	4	tr|D0G6Y3|D0G6Y3_PIG;tr|A5D9P1|A5D9P1_PIG;sp|Q9XT00|DHB8_PIG;tr|K7GLG0|K7GLG0_PIG	751	Estradiol 17-beta-dehydrogenase 8	HSD17B8
18.7206	18.9577	18.9616	18.8176	19.1965	18.4869	18.9051	19.0039		0.140105	0.225407	1.16911	1.69966	7	13	36.869	29	tr|A0A5G2QG25|A0A5G2QG25_PIG;tr|A0A287A740|A0A287A740_PIG;sp|Q9XT90|MMP14_PIG;tr|I3LEE9|I3LEE9_PIG;tr|F1S9C6|F1S9C6_PIG;tr|A0A287B9R2|A0A287B9R2_PIG	752	Matrix metalloproteinase-14	MMP14
18.5085	16.8512	17.0272	17.6985	17.4481	17.4005	17.0178	18.2101		0.892578	0.0635109	1.04501	0.140876	2	18.2	2.878	20	tr|A0A075B7J0|A0A075B7J0_PIG;tr|A0A075B7H9|A0A075B7H9_PIG;tr|A0A075B7I5|A0A075B7I5_PIG;tr|A0A075B7I9|A0A075B7I9_PIG	753	Ig-like domain-containing protein	0
20.6428	20.7751	20.7865	20.6636	20.4732	20.5845	20.3263	20.4363		0.987545	0.00203562	1.00141	0.0162726	4	28.5	323.31	141	tr|A0A286ZUP1|A0A286ZUP1_PIG;tr|A0A0D5BWD2|A0A0D5BWD2_PIG	754	Complement component 1 Q subcomponent-binding protein, mitochondrial	C1QBP
17.3388	17.3062	17.3078	17.4706	17.5391	17.4419	17.5964	17.7354		0.437424	0.0915775	1.06553	0.831691	1	8.1	42.715	28	tr|A0A0E3KLW5|A0A0E3KLW5_PIG	755	Nucleoside diphosphate linked moiety X-type motif 3	NUDT3
22.2247	22.8631	22.6949	22.3915	22.5062	22.4681	22.0355	22.4924		0.285043	0.207472	1.15466	1.17356	17	49.7	323.31	584	tr|A0A0H5ANC0|A0A0H5ANC0_PIG	756	Mimecan	OGN
16.9237	16.7563	16.8299	16.9288	16.7488	16.7355	16.8779	16.6785		0.376805	-0.063663	-1.04512	-0.954248	7	12.2	78.34	31	tr|A0A5G2QTW7|A0A5G2QTW7_PIG;tr|A0A5G2QP65|A0A5G2QP65_PIG;tr|F1SH78|F1SH78_PIG;tr|A0A0K1SB73|A0A0K1SB73_PIG	758	LEM domain-containing protein;Inner nuclear membrane protein Man1 isoform 1	LEMD3
13.9318	13.9978	13.5165	13.6051	14.3447	13.7566	13.5801	13.6541		0.336982	0.204206	1.15205	1.04337	1	11.7	35.082	11	tr|A0A0M3KL53|A0A0M3KL53_PIG;tr|A0A287ARC0|A0A287ARC0_PIG;tr|A0A5G2QLY8|A0A5G2QLY8_PIG	759	28S ribosomal protein S14, mitochondrial;Uncharacterized protein	MRPS14
15.192	15.7221	15.3647	15.4363	15.5238	15.8622	15.2312	15.6527		0.345157	0.171221	1.12601	1.02441	2	11.1	4.4231	3	tr|A0A287A5Z7|A0A287A5Z7_PIG;tr|A0A0M3KL55|A0A0M3KL55_PIG	760	L51_S25_CI-B8 domain-containing protein;Interferon alpha-inducible protein 6	MRPS25
20.0272	20.1144	19.9452	19.9663	20.3726	19.9421	20.1046	20.3012		0.114864	0.183877	1.13593	1.84322	10	45.8	323.31	86	tr|A0A0U2ETD0|A0A0U2ETD0_PIG;tr|A0A5G2R046|A0A5G2R046_PIG;tr|A0A5G2R7S1|A0A5G2R7S1_PIG;tr|A0A5G2QBL6|A0A5G2QBL6_PIG	762	Emerin;LEM domain-containing protein;Uncharacterized protein	EMD
18.4871	19.2184	19.322	18.7816	18.6332	19.1651	18.1884	18.4137		0.930731	-0.0289469	-1.02027	-0.0906372	8	33.3	55.04	32	tr|A0A5G2R1G7|A0A5G2R1G7_PIG;tr|A0A140TAK8|A0A140TAK8_PIG;tr|A0A286ZFW3|A0A286ZFW3_PIG	763	Apolipoprotein H	APOH
18.1399	18.5783	18.1462	18.2154	18.4954	18.2781	18.2714	18.6938	+	0.0387445	0.286777	1.21991	2.63605	6	15	12.049	25	tr|A0A173G6G4|A0A173G6G4_PIG;tr|A0A5G2R4S9|A0A5G2R4S9_PIG;tr|K7GM78|K7GM78_PIG;tr|F1RRN6|F1RRN6_PIG;tr|A0A5G2Q9N8|A0A5G2Q9N8_PIG;tr|A0A5G2QVH7|A0A5G2QVH7_PIG;tr|A0A5G2RCU8|A0A5G2RCU8_PIG;tr|A0A286ZYG7|A0A286ZYG7_PIG;tr|A0A5G2R3B8|A0A5G2R3B8_PIG	764	Septin 4;Septin-type G domain-containing protein;Septin-4 isoform 1;Uncharacterized protein	SEPTIN4
16.857	17.253	16.4388	17.4497	17.3094	16.9532	16.9519	17.4069	+	0.00538796	0.554504	1.46866	4.24868	3	7.4	20.338	7	tr|K7GQ44|K7GQ44_PIG;tr|K7GSH5|K7GSH5_PIG;tr|A0A173G6H1|A0A173G6H1_PIG;tr|K7GKL7|K7GKL7_PIG;tr|F1RUA1|F1RUA1_PIG;tr|K7GS25|K7GS25_PIG;tr|A0A5G2QNX2|A0A5G2QNX2_PIG;tr|K7GR37|K7GR37_PIG;tr|A0A5G2QZ90|A0A5G2QZ90_PIG	765	Septin-type G domain-containing protein;Septin 6	SEPTIN6
21.2606	21.2453	21.3533	21.0867	21.2301	21.1435	21.3093	21.1718		0.199756	-0.0832052	-1.05937	-1.44066	39	34.7	323.31	204	tr|A0A286ZHW0|A0A286ZHW0_PIG;tr|F1SMZ9|F1SMZ9_PIG;tr|A0A287AV35|A0A287AV35_PIG	766	Splicing factor 3B subunit 1 isoform 1;SF3b1 domain-containing protein	SF3B1
15.3586	17.0605	16.8612	15.8308	16.8427	15.8521	16.6091	15.7228		0.703934	0.193938	1.14388	0.398675	2	1	1.7915	7	tr|A0A286ZHY0|A0A286ZHY0_PIG;tr|I3LNH0|I3LNH0_PIG;tr|I3LHV9|I3LHV9_PIG;tr|A0A5G2QW73|A0A5G2QW73_PIG;tr|A0A480VGP1|A0A480VGP1_PIG;tr|F1SV99|F1SV99_PIG	767	LAM_G_DOMAIN domain-containing protein;Collagen alpha-1(XVI) chain	COL16A1
19.053	18.7612	18.751	18.9822	18.9108	18.7415	18.696	18.8698		0.480325	0.0706468	1.05019	0.752313	9	35.9	117.59	34	tr|A0A287AYW6|A0A287AYW6_PIG;tr|F1RXY7|F1RXY7_PIG;tr|A0A286ZHZ3|A0A286ZHZ3_PIG	768	Component 3 of promoter of RISC	TSN
18.543	18.1984	18.1701	18.1557	18.3155	18.3238	18.4169	18.4256		0.40162	-0.0896587	-1.06412	-0.902394	8	8	22.972	14	tr|A0A286ZTR7|A0A286ZTR7_PIG;tr|I3LGU8|I3LGU8_PIG;tr|A0A5G2R1X6|A0A5G2R1X6_PIG;tr|A0A287B833|A0A287B833_PIG;tr|A0A286ZXE5|A0A286ZXE5_PIG;tr|F1RMZ0|F1RMZ0_PIG;tr|A0A286ZI01|A0A286ZI01_PIG;tr|A0A287BJD3|A0A287BJD3_PIG	769	LsmAD domain-containing protein;Uncharacterized protein	ATXN2
18.9772	18.8077	18.9825	19.032	18.6733	18.9665	18.6365	18.748		0.535304	-0.0754352	-1.05368	-0.657416	10	26.5	56.406	29	tr|F1RHA0|F1RHA0_PIG;tr|A0A5G2QLR8|A0A5G2QLR8_PIG;tr|A0A287ACH4|A0A287ACH4_PIG;tr|A0A286ZI04|A0A286ZI04_PIG;tr|I3LNR4|I3LNR4_PIG;tr|A0A287BBA1|A0A287BBA1_PIG;tr|A0A5G2QBG7|A0A5G2QBG7_PIG	770	2-oxoisovalerate dehydrogenase subunit alpha	TMEM91
16.1271	15.7	16.2077	15.9418	15.1298	15.7833	16.3254	15.699		0.0554511	-0.493273	-1.40763	-2.37092	7	4.6	44.987	9	tr|A0A286ZI16|A0A286ZI16_PIG;tr|A0A287A8G5|A0A287A8G5_PIG;tr|F1SI31|F1SI31_PIG;tr|A0A287AD27|A0A287AD27_PIG	771	Uncharacterized protein	ALS2
16.6614	17.0296	16.6836	16.651	17.143	16.9465	16.5471	16.7992		0.209441	0.196033	1.14554	1.40564	6	4.7	41.47	12	tr|A0A286ZI25|A0A286ZI25_PIG;tr|A0A287ADS5|A0A287ADS5_PIG;tr|F1SQ36|F1SQ36_PIG	772	Poly [ADP-ribose] polymerase	PARP14
18.0583	18.375	18.3494	17.9179	17.8276	17.832	17.6411	17.5382		0.818028	-0.0555253	-1.03924	-0.240394	2	15.6	43.253	14	tr|F1SK49|F1SK49_PIG;tr|A0A286ZI26|A0A286ZI26_PIG	773	Uncharacterized protein	PLGRKT
18.7617	18.9023	18.9279	18.7141	19.0274	18.7183	18.8217	18.9923		0.26948	0.101604	1.07297	1.21648	8	9.3	71.981	43	tr|A0A5G2QU56|A0A5G2QU56_PIG;tr|I3LDM5|I3LDM5_PIG;tr|A0A287AX12|A0A287AX12_PIG;tr|A0A287BHH4|A0A287BHH4_PIG;tr|A0A286ZI44|A0A286ZI44_PIG;tr|A0A287BF13|A0A287BF13_PIG;tr|A0A287B229|A0A287B229_PIG;tr|I3LC63|I3LC63_PIG;tr|A0A287B0T1|A0A287B0T1_PIG	776	Sec3-PIP2_bind domain-containing protein;Uncharacterized protein	EXOC1
23.4942	23.2601	23.3244	23.4157	23.3366	23.2318	23.3689	23.3377		0.793162	-0.0173035	-1.01207	-0.274153	20	61.7	323.31	1338	tr|A0A287AEJ3|A0A287AEJ3_PIG;tr|A0A481CJY0|A0A481CJY0_PIG;tr|A0A287AW32|A0A287AW32_PIG;tr|A0A286ZI52|A0A286ZI52_PIG;tr|M3UZ37|M3UZ37_PIG;tr|A0A286ZYY2|A0A286ZYY2_PIG	777	Heterogeneous nuclear ribonucleoproteins A2/B1	HNRNPA2B1
17.787	18.0627	17.8691	17.9772	18.1434	17.697	17.7783	18.0062	+	0.00199475	0.264478	1.2012	5.21034	8	10.9	8.3006	19	tr|A0A286ZI56|A0A286ZI56_PIG;tr|F1S5J8|F1S5J8_PIG;tr|A0A5K1V994|A0A5K1V994_PIG;tr|A0A287BFF2|A0A287BFF2_PIG;tr|A0A287AQX2|A0A287AQX2_PIG;tr|A0A287B5E1|A0A287B5E1_PIG	778	AMP-binding domain-containing protein;Uncharacterized protein	ACSL5
17.4607	17.673	17.6574	17.6781	17.7549	17.7455	17.8666	17.9037		0.514765	0.069901	1.04964	0.692077	6	15	18.281	15	tr|A0A286ZTN0|A0A286ZTN0_PIG;tr|A0A286ZI57|A0A286ZI57_PIG;tr|I3LA44|I3LA44_PIG	779	Nuclear receptor-binding protein isoform 1;Protein kinase domain-containing protein	NRBP1
15.1707	15.8547	15.6151	15.2623	15.664	15.5881	16.1193	16.58		0.543815	0.216938	1.16226	0.643303	2	27.4	30.019	23	tr|A0A286ZI58|A0A286ZI58_PIG	780	Uncharacterized protein	PCP4
18.874	18.9385	18.8819	18.7607	18.9429	18.9125	18.8369	19.0311		0.502419	0.041945	1.0295	0.71335	11	8.3	111.03	42	tr|F1SRZ7|F1SRZ7_PIG;tr|A0A5G2R4Q8|A0A5G2R4Q8_PIG;tr|A0A5G2R2K0|A0A5G2R2K0_PIG;tr|A0A286ZI68|A0A286ZI68_PIG	782	RNA helicase aquarius	AQR
15.5231	16.0587	16.0507	15.4859	15.5874	15.495	15.5943	15.3237		0.808264	-0.0518665	-1.03661	-0.253609	4	5.2	8.0609	4	tr|F1SPX9|F1SPX9_PIG;tr|A0A287BH30|A0A287BH30_PIG;tr|A0A286ZI70|A0A286ZI70_PIG;tr|A0A287AN89|A0A287AN89_PIG;tr|A0A287A227|A0A287A227_PIG	783	Dolichyl-phosphate-mannose--protein mannosyltransferase	TMTC3
19.528	20.0778	19.707	19.8412	20.2487	20.2392	19.4909	19.8398		0.238629	0.260591	1.19797	1.30837	10	14.6	213.09	91	tr|A0A286ZI83|A0A286ZI83_PIG;tr|A0A286ZPA0|A0A286ZPA0_PIG	786	Amine oxidase	LOC100520329
14.642	14.6834	14.312	14.4964	14.5822	14.261	14.7338	14.8388		0.285025	0.163031	1.11964	1.17361	1	1.5	5.9125	3	tr|I3LK39|I3LK39_PIG;tr|A0A287AL77|A0A287AL77_PIG;tr|I3LA14|I3LA14_PIG;tr|A0A5G2R1X3|A0A5G2R1X3_PIG;tr|A0A5G2QYT4|A0A5G2QYT4_PIG;tr|A0A286ZI89|A0A286ZI89_PIG;tr|A0A287B427|A0A287B427_PIG;tr|A0A5G2QKW5|A0A5G2QKW5_PIG	787	Uncharacterized protein;Syndetin isoform a	VPS50
17.444	17.5258	17.5694	17.3712	17.6681	17.563	17.6547	17.7362		0.85457	0.017561	1.01225	0.19134	4	12.7	81.083	15	tr|A0A286ZI92|A0A286ZI92_PIG;tr|I3LT85|I3LT85_PIG;tr|A0A287BHA3|A0A287BHA3_PIG	788	Uncharacterized protein;Regulator of chromosome condensation isoform b	RCC1
14.5112	14.6752	14.668	14.3351	14.3198	14.473	14.6055	14.1337		0.152603	-0.198481	-1.14749	-1.63768	2	35.9	19.857	2	tr|A0A5G2R546|A0A5G2R546_PIG;tr|A0A286ZIA2|A0A286ZIA2_PIG	790	Uncharacterized protein;ER membrane protein complex subunit 4	EMC4
14.995	15.4472	15.9172	14.6215	15.6535	15.6834	15.6737	15.5846		0.468358	-0.240611	-1.18149	-0.773933	4	7.5	2.1863	6	tr|A0A286ZIA6|A0A286ZIA6_PIG;tr|I3LAF9|I3LAF9_PIG;tr|A0A287B544|A0A287B544_PIG	791	Uncharacterized protein	PARP9
14.5955	14.6306	14.5795	14.1913	14.3056	14.3874	14.5934	14.5047		0.2818	-0.130924	-1.09499	-1.18234	1	1.1	36.629	10	tr|A0A287AF66|A0A287AF66_PIG;tr|A0A286ZIB3|A0A286ZIB3_PIG;tr|I3L9S9|I3L9S9_PIG	793	E3 ubiquitin-protein ligase listerin	LTN1
23.3968	23.2634	23.4681	23.5081	23.189	23.545	23.5065	23.4056		0.128562	-0.137586	-1.10006	-1.76187	42	58	323.31	949	tr|A0A286ZIC1|A0A286ZIC1_PIG;tr|A0A286ZSM7|A0A286ZSM7_PIG;tr|A0A287BJC6|A0A287BJC6_PIG;sp|P20305|GELS_PIG;tr|A0A287A6P1|A0A287A6P1_PIG	794	Actin-depolymerizing factor;Gelsolin (Fragment)	GSN
18.0144	17.8013	17.7828	17.9105	17.8342	17.7263	18.2563	17.9951		0.658781	-0.059679	-1.04223	-0.464331	8	16.1	37.168	23	tr|A0A286ZUV1|A0A286ZUV1_PIG;tr|A0A5G2R810|A0A5G2R810_PIG;tr|A0A5G2R0G9|A0A5G2R0G9_PIG;tr|A0A286ZIC4|A0A286ZIC4_PIG;tr|F1S482|F1S482_PIG;tr|A0A5G2QMT6|A0A5G2QMT6_PIG	795	Disks large-associated protein 4 isoform b;Uncharacterized protein	DLGAP4
15.4512	15.6888	15.7182	15.0457	14.9265	15.3362	15.3299	14.993		0.187791	-0.295372	-1.2272	-1.48614	2	7.2	2.5217	4	tr|A0A286ZID7|A0A286ZID7_PIG;tr|F1RNJ3|F1RNJ3_PIG;tr|A0A5G2QNU1|A0A5G2QNU1_PIG	797	Transmembrane protein 41B isoform X1;Uncharacterized protein	TMEM41B
18.9938	18.7941	18.0472	18.4279	18.5829	18.2226	18.3005	18.7393		0.315194	0.245004	1.1851	1.09579	8	12.4	12.641	11	tr|A0A286ZQ80|A0A286ZQ80_PIG;tr|F1SPM2|F1SPM2_PIG;tr|A0A286ZIG2|A0A286ZIG2_PIG;tr|A0A286ZXA9|A0A286ZXA9_PIG	798	Uncharacterized protein;Rho GTPase-activating protein 25 isoform X3	ARHGAP25
15.6265	15.2545	15.6466	15.7412	15.5471	15.5305	15.6459	15.5698		0.451763	-0.0842505	-1.06014	-0.804568	1	2.6	1.4997	3	tr|A0A286ZIG4|A0A286ZIG4_PIG	799	Pyridoxal kinase	PDXK
20.2884	19.8608	19.9411	19.9231	19.8934	19.7324	20.188	20.0364		0.436411	-0.109077	-1.07854	-0.833631	15	17.7	78.837	59	tr|F1RTB6|F1RTB6_PIG;tr|A0A286ZIG5|A0A286ZIG5_PIG;tr|A0A5G2R8L2|A0A5G2R8L2_PIG;tr|A0A5G2QYS3|A0A5G2QYS3_PIG;tr|A0A287ACS0|A0A287ACS0_PIG	800	Uncharacterized protein	LUC7L3
16.2106	16.0961	16.4549	15.9366	16.3065	16.813	16.6118	16.8103		0.34348	-0.235187	-1.17706	-1.02827	2	5.1	65.407	10	tr|K9IVK7|K9IVK7_PIG;tr|A0A286ZIG8|A0A286ZIG8_PIG	801	YY1 transcription factor;Uncharacterized protein	YY1
18.9216	18.4463	18.6077	18.7682	18.1414	18.6413	18.8828	18.4088		0.0779426	-0.322186	-1.25022	-2.12316	17	11.2	121.79	42	tr|A0A287AXK8|A0A287AXK8_PIG;tr|A0A286ZIH1|A0A286ZIH1_PIG;tr|A0A287BHV6|A0A287BHV6_PIG;tr|A0A5G2QEL4|A0A5G2QEL4_PIG;tr|A0A287A7L8|A0A287A7L8_PIG;tr|A0A286ZN46|A0A286ZN46_PIG	803	Protein-tyrosine-phosphatase	PTPRF
16.947	17.16	17.0081	16.8246	17.2691	16.5756	17.0508	17.208		0.18597	0.220054	1.16478	1.4933	4	3.4	4.046	11	tr|I3LL44|I3LL44_PIG;tr|A0A480ZLH6|A0A480ZLH6_PIG;tr|A0A287BGP4|A0A287BGP4_PIG;tr|A0A5G2RAU1|A0A5G2RAU1_PIG;tr|A0A286ZIH2|A0A286ZIH2_PIG;tr|A0A287BI94|A0A287BI94_PIG;tr|A0A287B765|A0A287B765_PIG;tr|A0A287AZ78|A0A287AZ78_PIG;tr|A0A287BAM2|A0A287BAM2_PIG;tr|A0A287BK53|A0A287BK53_PIG	804	#ARG!	#ARG!
16.6803	16.7443	16.5461	16.768	17.219	16.5101	16.417	16.8826	+	0.0244535	0.365089	1.28796	2.98577	5	9.8	43.98	17	tr|I3LRV0|I3LRV0_PIG;tr|A0A286ZIH5|A0A286ZIH5_PIG	805	Exocyst complex component	EXOC6B
21.9805	22.0586	21.9747	22.188	22.0877	22.0508	21.974	22.0999	+	0.0147688	0.113523	1.08187	3.38487	23	57.7	323.31	292	tr|A0A287BS06|A0A287BS06_PIG;tr|A0A286ZIH7|A0A286ZIH7_PIG;tr|F2Z5D2|F2Z5D2_PIG;tr|A0A286ZQ99|A0A286ZQ99_PIG	806	Actin-related protein 3 isoform 1;Uncharacterized protein	ACTR3
17.5938	17.7104	17.8356	17.6396	17.6632	17.7116	17.7277	18.056		0.662276	0.0501466	1.03537	0.459172	5	15.2	33.931	14	tr|A0A287AHG1|A0A287AHG1_PIG;tr|I3L928|I3L928_PIG;tr|A0A286ZII9|A0A286ZII9_PIG;tr|A0A287B720|A0A287B720_PIG	807	Uncharacterized protein;WD_REPEATS_REGION domain-containing protein;THO complex subunit 6 homolog isoform 1	THOC6
19.807	19.5787	19.699	19.8753	19.6508	19.553	19.8585	19.6852		0.742214	-0.0318818	-1.02234	-0.344514	18	33.7	143.39	99	tr|A0A286ZIJ1|A0A286ZIJ1_PIG;tr|K9IVF7|K9IVF7_PIG;tr|F1S5N0|F1S5N0_PIG	808	Uncharacterized protein;X-prolyl aminopeptidase (Aminopeptidase P) 1, soluble	XPNPEP1
15.73	16.1519	15.8936	15.5357	16.0506	16.1527	15.8832	15.879		0.949805	-0.0105724	-1.00736	-0.0656295	3	11.6	6.8284	5	tr|A0A287A384|A0A287A384_PIG;tr|A0A286ZIJ2|A0A286ZIJ2_PIG;tr|A0A286ZLH7|A0A286ZLH7_PIG	809	Ribosome assembly factor mrt4	MRTO4
15.8356	15.8268	16.0622	15.6696	15.7405	15.9612	15.5572	15.8881		0.56433	-0.0727859	-1.05175	-0.609847	3	11.8	26.417	6	tr|I3L692|I3L692_PIG;tr|A0A287ASC2|A0A287ASC2_PIG;tr|A0A286ZIK6|A0A286ZIK6_PIG;tr|A0A287B3M6|A0A287B3M6_PIG	811	Protein YIPF	YIPF1
18.2922	18.1556	18.3283	18.1956	18.128	18.4792	18.5276	18.3933		0.0630048	-0.188678	-1.13972	-2.27762	12	15.5	50.297	26	tr|F1RRA7|F1RRA7_PIG;tr|A0A286ZIK8|A0A286ZIK8_PIG;tr|A0A5G2QSN4|A0A5G2QSN4_PIG;tr|A0A287AGN3|A0A287AGN3_PIG	812	Uncharacterized protein	PLK4
17.0693	16.8963	16.7068	16.8565	16.9676	16.8482	17.0353	17.0993		0.703142	0.0400195	1.02813	0.399809	11	4.4	36.84	20	tr|F1S5F9|F1S5F9_PIG;tr|A0A286ZIL6|A0A286ZIL6_PIG	813	Uncharacterized protein;Biorientation of chromosomes in cell division protein 1-like 1	BOD1L1
19.9884	20.8496	20.6971	20.3225	20.8469	20.9515	20.4354	20.3533		0.77698	0.0749707	1.05334	0.296313	19	14.6	117.71	133	tr|A0A286ZIL9|A0A286ZIL9_PIG;tr|A0A5G2R4W0|A0A5G2R4W0_PIG;tr|A0A287BBE3|A0A287BBE3_PIG;tr|A0A287BQN5|A0A287BQN5_PIG;tr|A0A5G2R229|A0A5G2R229_PIG;tr|I3LH70|I3LH70_PIG	814	FZ domain-containing protein;LAM_G_DOMAIN domain-containing protein	COL18A1
16.1273	16.5058	16.5761	16.4632	16.4916	16.6913	16.4029	16.6953		0.527607	0.0895147	1.06401	0.670302	2	3.4	1.8091	10	tr|A0A286ZIM3|A0A286ZIM3_PIG;tr|A0A287B550|A0A287B550_PIG;tr|A0A286ZS95|A0A286ZS95_PIG;tr|A0A287BRR1|A0A287BRR1_PIG;tr|A0A287BI27|A0A287BI27_PIG;tr|A0A287B6V7|A0A287B6V7_PIG;tr|A0A287B5C2|A0A287B5C2_PIG;tr|A0A480K987|A0A480K987_PIG;tr|I3LLK8|I3LLK8_PIG	815	Uncharacterized protein;TBC1 domain family member 31;WD_REPEATS_REGION domain-containing protein	TBC1D31
18.7819	18.418	19.0303	18.7173	18.5603	19.044	18.8347	18.7814	+	0.0282566	-0.303478	-1.23412	-2.8746	5	15.8	23.142	25	tr|A0A5K1U2D0|A0A5K1U2D0_PIG;tr|A0A286ZIM7|A0A286ZIM7_PIG;tr|A0A5G2QBC1|A0A5G2QBC1_PIG;tr|A0A287ACT9|A0A287ACT9_PIG;tr|A0A480ZBJ4|A0A480ZBJ4_PIG;tr|A0A287BLL7|A0A287BLL7_PIG	816	N-myc downstream-regulated gene 2 protein	NDRG2
16.6568	16.7951	17.1343	16.6454	16.5703	17.0813	16.7514	16.2907		0.0827239	-0.330588	-1.25753	-2.0801	6	12.2	12.326	10	tr|F1S089|F1S089_PIG;tr|A0A286ZIM8|A0A286ZIM8_PIG	817	Uncharacterized protein;Serine beta-lactamase-like protein LACTB, mitochondrial isoform a	LACTB
17.6378	17.2111	17.2547	17.2988	17.5705	17.441	17.4955	17.4031		0.464625	-0.0863996	-1.06172	-0.780757	2	4.2	2.1765	5	tr|A0A286ZIN0|A0A286ZIN0_PIG;tr|A0A287AAI4|A0A287AAI4_PIG	818	Uncharacterized protein;Heterogeneous nuclear ribonucleoprotein D0 isoform b	HNRNPD
15.5615	15.3021	15.4005	15.2863	15.2198	15.5723	15.3206	15.2478	+	0.021287	-0.199718	-1.14847	-3.0937	3	2.3	17.852	8	tr|A0A287AG82|A0A287AG82_PIG;tr|A0A286ZIN2|A0A286ZIN2_PIG;tr|A0A287BL88|A0A287BL88_PIG;tr|A0A286ZKG0|A0A286ZKG0_PIG;tr|A0A287ASE2|A0A287ASE2_PIG	819	Uncharacterized protein	PATJ
13.8286	13.1583	14.0117	13.4138	12.7241	13.3668	13.0297	12.0104		0.101639	-0.732537	-1.66156	-1.93146	1	10.8	22.354	3	tr|A0A286ZIN4|A0A286ZIN4_PIG;tr|A0A287BHH9|A0A287BHH9_PIG	820	BPTI/Kunitz inhibitor domain-containing protein;Uncharacterized protein	SPINT2
17.6936	17.4697	17.6952	17.4113	17.6174	17.5057	17.6397	17.5294		0.0896217	-0.126613	-1.09173	-2.02224	8	5.2	22.265	22	tr|A0A287BQM3|A0A287BQM3_PIG;tr|A0A286ZIN5|A0A286ZIN5_PIG;tr|A0A286ZN68|A0A286ZN68_PIG;tr|A0A286ZSW3|A0A286ZSW3_PIG	821	Protein MON2 homolog	MON2
17.2044	17.1822	17.0024	17.1483	17.3209	17.3211	17.1174	17.5531		0.266034	0.13979	1.10174	1.22627	8	7.2	43.688	12	tr|A0A5G2RGU3|A0A5G2RGU3_PIG;tr|F1RS34|F1RS34_PIG;tr|A0A286ZLR7|A0A286ZLR7_PIG;tr|A0A286ZIP1|A0A286ZIP1_PIG;tr|A0A287B9T8|A0A287B9T8_PIG;tr|A0A287BGJ0|A0A287BGJ0_PIG;tr|A0A286ZI49|A0A286ZI49_PIG	822	Uncharacterized protein	GAPVD1
17.0152	16.5599	17.218	16.6827	16.1441	16.7656	17.2173	16.376	+	0.00837488	-0.613342	-1.5298	-3.8587	4	29.3	8.4875	19	tr|A0A286ZIP7|A0A286ZIP7_PIG	823	CKLF-like MARVEL transmembrane domain-containing protein 4 isoform 1	CMTM4
16.0415	17.1074	16.3659	16.8737	16.9389	16.7612	15.947	16.3004		0.0838827	0.526198	1.44013	2.07004	4	12.9	11.309	5	tr|A0A287BFB6|A0A287BFB6_PIG;tr|A0A287AIK4|A0A287AIK4_PIG;tr|A0A287AER6|A0A287AER6_PIG;tr|F1SSJ2|F1SSJ2_PIG;tr|A0A287AW43|A0A287AW43_PIG;tr|A0A286ZIR0|A0A286ZIR0_PIG;tr|A0A286ZSW5|A0A286ZSW5_PIG	824	AIG1-type G domain-containing protein;Uncharacterized protein	GIMAP1;LOC100519177
16.751	16.5788	16.3771	16.6228	16.5934	16.6131	16.5442	16.8739		0.3933	0.0958657	1.06871	0.919498	7	19	19.394	18	tr|A0A286ZIS5|A0A286ZIS5_PIG;tr|A0A286ZLT1|A0A286ZLT1_PIG;tr|A0A287AQN0|A0A287AQN0_PIG;tr|A0A286ZYE5|A0A286ZYE5_PIG;tr|I3LRK7|I3LRK7_PIG;tr|I3L5J1|I3L5J1_PIG	826	Mesoderm induction early response protein 1	MIER1
18.5012	18.6666	18.6512	18.6161	18.3805	18.5245	18.6082	18.35		0.468814	-0.0679922	-1.04826	-0.773102	5	16.9	21.421	35	tr|A0A286ZIT3|A0A286ZIT3_PIG;tr|I3LB23|I3LB23_PIG;tr|A0A5G2QW70|A0A5G2QW70_PIG;tr|A0A5G2QHB4|A0A5G2QHB4_PIG	827	Thioredoxin domain-containing protein	TMX4
16.5707	16.7872	16.2449	16.4587	16.7846	16.8666	15.5603	16.7944		0.22478	0.3956	1.31549	1.3531	6	28.3	32.087	12	tr|A0A5G2R0F7|A0A5G2R0F7_PIG;tr|A0A5G2QKB6|A0A5G2QKB6_PIG;tr|A0A287BH49|A0A287BH49_PIG;tr|A0A286ZIU2|A0A286ZIU2_PIG;tr|A0A5G2Q7W2|A0A5G2Q7W2_PIG	829	Chloride intracellular channel protein	CLIC5
17.4335	17.7832	17.7166	17.6416	17.9584	18.4978	17.7581	18.2542		0.833035	0.0578456	1.04091	0.220176	3	10.1	52.517	19	tr|A0A287AVA9|A0A287AVA9_PIG;tr|A0A286ZIU5|A0A286ZIU5_PIG;tr|A0A287ARJ8|A0A287ARJ8_PIG;tr|F1SCC6|F1SCC6_PIG	830	SERPIN domain-containing protein	LOC100156325
20.5085	20.4067	20.5232	20.4302	20.4417	20.508	20.4926	20.6041		0.442528	-0.0373869	-1.02625	-0.821964	18	26	283.12	96	tr|F1SS19|F1SS19_PIG;tr|A0A287BJE7|A0A287BJE7_PIG;tr|A0A287ADQ8|A0A287ADQ8_PIG;tr|A0A286ZIV3|A0A286ZIV3_PIG;tr|A0A5G2QKD0|A0A5G2QKD0_PIG	831	X-ray repair cross-complementing protein 5;Uncharacterized protein;Ku domain-containing protein	XRCC5
15.7411	16.3729	16.0914	15.7947	16.0403	15.8822	15.8571	15.8629		0.432727	0.124742	1.09031	0.840716	2	3.1	3.1197	5	tr|A0A5G2QWD4|A0A5G2QWD4_PIG;tr|A0A286ZIW3|A0A286ZIW3_PIG;tr|I3LM75|I3LM75_PIG;tr|A0A5G2QGD5|A0A5G2QGD5_PIG	832	AAA domain-containing protein;Paraplegin	SPG7
18.0047	17.9017	18.1603	17.7722	17.7345	17.5959	18.0461	17.7249		0.241752	-0.168389	-1.1238	-1.29861	7	17.6	155	39	tr|F1SAN6|F1SAN6_PIG;tr|A0A286ZIW5|A0A286ZIW5_PIG;tr|A0A287A3W5|A0A287A3W5_PIG;tr|A0A5G2RCA6|A0A5G2RCA6_PIG;tr|A0A5G2R8Z5|A0A5G2R8Z5_PIG	833	2-hydroxyacyl-CoA lyase 2;Uncharacterized protein	ILVBL
16.4186	16.4123	16.5056	16.186	16.2826	16.3047	16.2091	16.312		0.471859	-0.0612898	-1.0434	-0.767568	3	3.3	10.493	5	tr|A0A287AC13|A0A287AC13_PIG;tr|A0A287BS64|A0A287BS64_PIG;tr|A0A287AJG9|A0A287AJG9_PIG;tr|A0A286ZIY7|A0A286ZIY7_PIG;tr|A0A287B3E4|A0A287B3E4_PIG;tr|I3LQF9|I3LQF9_PIG;tr|A0A287AEM4|A0A287AEM4_PIG;tr|A0A287BBG3|A0A287BBG3_PIG;tr|F1RRD7|F1RRD7_PIG;tr|A0A287AA01|A0A287AA01_PIG	834	#ARG!	#ARG!
15.1441	15.0231	15.4007	14.8015	15.2916	15.269	15.0566	15.1234		0.260498	-0.15767	-1.11548	-1.24224	3	6.1	1.9428	3	tr|A0A5G2QE20|A0A5G2QE20_PIG;tr|A0A5G2RJL2|A0A5G2RJL2_PIG;tr|F1RJR2|F1RJR2_PIG;tr|A0A286ZIZ2|A0A286ZIZ2_PIG;tr|A0A287A5Q9|A0A287A5Q9_PIG	835	Elongator complex protein 3	ELP3
15.7447	16.3558	15.8733	15.9566	16.2	15.8673	15.66	16.1412	+	0.0081792	0.377092	1.29872	3.8791	2	7.7	6.0555	7	tr|A0A286ZJ02|A0A286ZJ02_PIG;tr|F1RF93|F1RF93_PIG;tr|A0A287A070|A0A287A070_PIG	836	Uncharacterized protein	FBXO44
14.3345	14.0081	13.9172	14.165	13.9817	14.3408	14.1517	14.8893		0.76104	0.0749547	1.05333	0.318307	4	17.3	34.405	11	tr|A0A5G2R5Z2|A0A5G2R5Z2_PIG;tr|A0A286ZJ05|A0A286ZJ05_PIG;tr|A0A5G2R405|A0A5G2R405_PIG;tr|A0A5G2Q781|A0A5G2Q781_PIG;tr|A0A287AQ96|A0A287AQ96_PIG	837	Arf-GAP domain-containing protein;Uncharacterized protein	ARFGAP1
19.0393	19.0286	18.8973	18.9797	19.1554	19.1372	18.8994	18.9853		0.560098	0.0439348	1.03092	0.616686	12	30.7	96.123	58	tr|A0A286ZJ10|A0A286ZJ10_PIG;tr|B0LXP3|B0LXP3_PIG;tr|F6PVF4|F6PVF4_PIG	839	RHD domain-containing protein;NF-kappaB transcription factor p65 subunit;Transcription factor p65	RELA
15.9103	16.2711	16.262	16.2764	15.8025	15.7176	15.8598	15.7971		0.599168	0.099369	1.0713	0.554675	4	2.9	2.2038	4	tr|A0A286ZZ63|A0A286ZZ63_PIG;tr|A0A286ZWL6|A0A286ZWL6_PIG;tr|F1SH51|F1SH51_PIG;tr|A0A286ZJ11|A0A286ZJ11_PIG;tr|A0A287B7L0|A0A287B7L0_PIG;tr|A0A286ZQU7|A0A286ZQU7_PIG;tr|A0A287B3U7|A0A287B3U7_PIG;tr|A0A5G2R2R4|A0A5G2R2R4_PIG	840	Structural maintenance of chromosomes protein	SMC4
14.7169	15.0376	14.9837	14.5244	15.0073	15.0058	15.5023	15.3376		0.758856	-0.0754359	-1.05368	-0.321334	2	11.6	2.3541	2	tr|A0A286ZJ25|A0A286ZJ25_PIG	841	28S ribosomal protein S7, mitochondrial	MRPS7
16.9847	16.9823	16.924	16.8164	17.1561	16.7352	16.8055	17.2408		0.140582	0.186547	1.13804	1.6972	3	18.6	95.946	11	tr|A0A286ZJ28|A0A286ZJ28_PIG;tr|A0A286ZRI0|A0A286ZRI0_PIG;tr|A0A287A1Q1|A0A287A1Q1_PIG	842	COP9 signalosome subunit 7B	COPS7B
14.1013	13.9146	13.5176	13.4104	14.0688	13.8303	14.2726	14.2133		0.909025	-0.0286462	-1.02005	-0.119178	1	2	3.1254	2	tr|A0A287BJE0|A0A287BJE0_PIG;tr|A0A286ZJ30|A0A286ZJ30_PIG	843	Zinc finger protein 131 isoform 2;Uncharacterized protein	ZNF131
13.6676	13.8911	13.8228	13.6387	13.9858	14.0529	13.7072	13.716		0.969156	-0.00473547	-1.00329	-0.0403069	2	9.1	2.5706	3	tr|A0A287B3J2|A0A287B3J2_PIG;tr|A0A287B0K2|A0A287B0K2_PIG;tr|A0A286ZJ39|A0A286ZJ39_PIG;tr|A0A286ZX77|A0A286ZX77_PIG;tr|A0A287AB84|A0A287AB84_PIG;tr|F1S3N6|F1S3N6_PIG	844	E3 ubiquitin-protein ligase RING2	RNF2
21.0042	20.6549	21.2063	21.1114	21.1456	21.0884	21.0867	21.347		0.841775	-0.0316768	-1.0222	-0.208449	25	42.6	323.31	148	tr|A0A287AQB9|A0A287AQB9_PIG;tr|A0A287B450|A0A287B450_PIG;tr|A0A286ZJ43|A0A286ZJ43_PIG;tr|A0A286ZQD3|A0A286ZQD3_PIG;tr|F1RYY0|F1RYY0_PIG	845	Peptidylprolyl isomerase	FKBP5
16.3979	16.2744	15.6101	16.7932	16.0224	15.6926	15.4495	15.91		0.158613	0.462409	1.37784	1.60959	1	1.5	3.8627	9	tr|A0A286ZNX9|A0A286ZNX9_PIG;tr|A0A287AZ48|A0A287AZ48_PIG;tr|I3LV60|I3LV60_PIG;tr|A0A286ZJ46|A0A286ZJ46_PIG	846	Uncharacterized protein	ABCB4
16.4503	16.8818	16.2691	16.4708	17.0028	16.2872	16.3572	16.6796	+	0.014988	0.417812	1.3359	3.37293	8	7	15.185	10	tr|A0A287A8F1|A0A287A8F1_PIG;tr|A0A286ZJ48|A0A286ZJ48_PIG;tr|F1RQI6|F1RQI6_PIG	847	Filamin-A-interacting protein 1 isoform X1;CortBP2 domain-containing protein;Uncharacterized protein	FILIP1
15.3782	15.3229	15.3186	15.6665	15.3211	15.2259	15.6639	15.9595		0.380472	0.170856	1.12573	0.946422	2	2.2	2.2365	5	tr|I3L5Q4|I3L5Q4_PIG;tr|A0A286ZJ49|A0A286ZJ49_PIG;tr|I3LG23|I3LG23_PIG;tr|A0A287A7A0|A0A287A7A0_PIG	848	Receptor protein-tyrosine kinase	MST1R
21.397	21.1963	21.2973	21.2271	21.2342	21.0641	21.369	21.0878		0.292526	-0.0955043	-1.06844	-1.15363	16	50.5	248.18	205	tr|A0A286ZJ53|A0A286ZJ53_PIG;sp|Q06AU7|RAB1B_PIG;tr|A0A287BPN2|A0A287BPN2_PIG;tr|A0A287BCC0|A0A287BCC0_PIG;tr|A0A287B013|A0A287B013_PIG	850	Uncharacterized protein;Ras-related protein Rab-1B	KLC2;RAB1B
22.8078	22.6303	22.4432	22.6614	22.7384	22.4306	22.8544	22.8073		0.556257	0.0753379	1.05361	0.622921	88	37.5	323.31	359	tr|F1S300|F1S300_PIG;tr|A0A286ZJ74|A0A286ZJ74_PIG	852	Nucleoprotein TPR	TPR
16.7705	16.7752	16.6232	16.8926	16.8565	16.6996	16.5916	16.8857	+	0.00949436	0.181288	1.1339	3.75138	7	14.4	34.007	11	tr|A0A286ZJ83|A0A286ZJ83_PIG;tr|F1RUX3|F1RUX3_PIG;tr|A0A287A9S2|A0A287A9S2_PIG;tr|A0A5G2QNH5|A0A5G2QNH5_PIG;tr|A0A5G2RKT7|A0A5G2RKT7_PIG;tr|A0A287BL73|A0A287BL73_PIG	853	G protein-coupled receptor kinase;Uncharacterized protein	GRK2
17.6302	17.6832	17.8563	17.5291	17.4297	17.5697	18.0281	17.9527		0.460755	-0.12239	-1.08854	-0.787872	11	11.3	71.64	26	tr|A0A287B4Z4|A0A287B4Z4_PIG;tr|A0A287BLI2|A0A287BLI2_PIG;tr|A0A286ZJ88|A0A286ZJ88_PIG;tr|A0A287A2U2|A0A287A2U2_PIG;tr|A0A287ARK5|A0A287ARK5_PIG;tr|A0A286ZPL1|A0A286ZPL1_PIG;tr|A0A287AVU3|A0A287AVU3_PIG;tr|F1S485|F1S485_PIG;tr|A0A286ZY71|A0A286ZY71_PIG;tr|A0A287BJ38|A0A287BJ38_PIG	854	#ARG!	#ARG!
17.4031	17.1039	17.2392	17.5513	17.4094	17.4208	17.4587	17.4629		0.989942	0.0014267	1.00099	0.0131396	4	16.8	10.959	10	tr|A0A286ZJ89|A0A286ZJ89_PIG	855	PrdX deacylase domain-containing protein 1	LOC100514282
19.629	19.4673	19.3494	19.5972	19.4675	19.5345	19.4145	19.6723		0.42159	0.0692277	1.04915	0.862408	12	34.7	305.81	65	tr|A0A286ZJ91|A0A286ZJ91_PIG;tr|A0A481C371|A0A481C371_PIG;tr|A0A287ASX4|A0A287ASX4_PIG	856	WH1 domain-containing protein;Vasodilator-stimulated phosphoprotein;Uncharacterized protein	VASP
16.1653	16.2499	16.4268	16.2356	16.354	16.3417	16.7208	16.481		0.541755	-0.0835123	-1.05959	-0.646706	2	7.2	4.0094	6	tr|A0A286ZJA8|A0A286ZJA8_PIG;tr|F1RFL6|F1RFL6_PIG;tr|A0A286ZKG1|A0A286ZKG1_PIG	860	Translation initiation factor eIF-2B subunit alpha	EIF2B1
14.4299	14.6311	14.632	14.642	14.7887	15.026	14.3178	14.978		0.401394	0.158536	1.11615	0.902856	2	5.9	13.537	7	tr|A0A287AQR2|A0A287AQR2_PIG;tr|A0A287B4R8|A0A287B4R8_PIG;tr|A0A286ZJB9|A0A286ZJB9_PIG	861	Propionate--CoA ligase	ACSS3
15.951	15.853	15.8505	15.9471	15.9062	15.9572	15.7329	15.8422		0.814602	0.0142238	1.00991	0.245025	2	7.1	4.0984	5	tr|A0A5G2QMQ7|A0A5G2QMQ7_PIG;tr|A0A287AI23|A0A287AI23_PIG;tr|A0A286ZJC1|A0A286ZJC1_PIG;tr|F1RTL4|F1RTL4_PIG;tr|A0A5G2RKC2|A0A5G2RKC2_PIG;tr|A0A287A585|A0A287A585_PIG;tr|A0A5G2QLD0|A0A5G2QLD0_PIG	862	Uncharacterized protein;Disks large homolog 3 isoform X1	DLG3
20.2124	19.7313	19.9055	19.9536	19.7328	19.9144	20.055	19.8759		0.0715288	-0.198409	-1.14743	-2.18538	30	17.2	267.21	77	tr|A0A286ZJC7|A0A286ZJC7_PIG;tr|A0A287B8B5|A0A287B8B5_PIG;tr|A0A287ADZ5|A0A287ADZ5_PIG;tr|A0A5G2Q8N3|A0A5G2Q8N3_PIG;tr|A0A287B7R7|A0A287B7R7_PIG;tr|A0A286ZV83|A0A286ZV83_PIG	863	Protein transport protein sec16	SEC16A
16.1739	16.3542	16.125	16.2436	16.3545	16.3132	16.1799	16.4655	+	0.0417302	0.156489	1.11457	2.5807	3	37.3	10.74	12	tr|A0A5G2QT12|A0A5G2QT12_PIG;tr|A0A286ZJD1|A0A286ZJD1_PIG	865	DET1- and DDB1-associated protein 1	DDA1
15.5994	15.6234	15.3506	15.5041	15.7738	15.811	15.248	15.882		0.248395	0.193552	1.14358	1.27821	3	1.1	3.3701	5	tr|A0A286ZJD3|A0A286ZJD3_PIG;tr|A0A287BPC2|A0A287BPC2_PIG;tr|A0A5G2RF57|A0A5G2RF57_PIG	866	Uncharacterized protein;RRM domain-containing protein;SPOC domain-containing protein	SPEN
19.1947	19.2467	19.5351	19.2636	19.1741	19.4891	19.0826	19.1995		0.389339	-0.104402	-1.07505	-0.927738	9	27.6	323.31	106	tr|A0A5G2QK18|A0A5G2QK18_PIG;tr|A0A286ZJD8|A0A286ZJD8_PIG	867	Uncharacterized protein	DPP7
13.7815	13.6186	13.6064	13.427	13.4781	13.7734	12.4803	13.9849		0.544046	0.2167	1.16207	0.642923	2	1.3	4.6316	4	tr|F1S9L5|F1S9L5_PIG;tr|A0A286ZJE2|A0A286ZJE2_PIG;tr|A0A286ZSZ0|A0A286ZSZ0_PIG;tr|A0A287ABC8|A0A287ABC8_PIG;tr|A0A287BF82|A0A287BF82_PIG	868	ANK_REP_REGION domain-containing protein	KIDINS220
15.3615	15.5531	15.1665	15.1691	14.8094	14.6911	15.8629	15.2257		0.786405	-0.0811527	-1.05786	-0.283386	2	4.8	4.7466	3	tr|A0A287AME8|A0A287AME8_PIG;tr|A0A287BA92|A0A287BA92_PIG;tr|A0A286ZJF6|A0A286ZJF6_PIG;tr|A0A287AKW4|A0A287AKW4_PIG	869	Transmembrane glycoprotein NMB isoform b;PKD domain-containing protein;Uncharacterized protein	GPNMB
12.4898	12.9032	12.8064	12.5016	13.7283	12.9708	12.1097	12.8088		0.271989	0.391325	1.3116	1.20942	2	2.2	2.6726	4	tr|A0A287BN08|A0A287BN08_PIG;tr|A0A286ZJG4|A0A286ZJG4_PIG;tr|F1RLV2|F1RLV2_PIG;tr|A0A287BMU7|A0A287BMU7_PIG;tr|A0A5G2RGY1|A0A5G2RGY1_PIG;tr|A0A5G2QD17|A0A5G2QD17_PIG;tr|A0A5G2R8W9|A0A5G2R8W9_PIG;tr|A0A287ACH5|A0A287ACH5_PIG;tr|A0A287AXZ4|A0A287AXZ4_PIG	870	DEP domain-containing protein;GATOR complex protein DEPDC5 isoform X2	DEPDC5
13.7264	13.9181	14.0101	13.6779	13.8618	13.9116	13.6513	13.7352		0.797841	-0.0266101	-1.01862	-0.267773	1	4.3	11.506	4	tr|A0A286ZJG8|A0A286ZJG8_PIG;tr|A0A287A8J8|A0A287A8J8_PIG	871	tRNA modification GTPase GTPBP3, mitochondrial isoform V;TrmE-type G domain-containing protein	GTPBP3
13.809	13.737	13.5147	13.5616	13.3424	13.7138	13.2497	13.6967		0.936708	0.0126114	1.00878	0.082794	3	3.4	17.781	5	tr|A0A287AUY7|A0A287AUY7_PIG;tr|I3LHN2|I3LHN2_PIG;tr|F1SGX9|F1SGX9_PIG;tr|A0A286ZJH4|A0A286ZJH4_PIG	872	RING-type domain-containing protein;Uncharacterized protein	SCAF11
18.7257	18.6715	18.7507	18.4981	18.6952	18.516	18.7839	18.7441		0.623075	-0.0418577	-1.02944	-0.517881	17	8.4	48.587	32	tr|A0A286ZZP0|A0A286ZZP0_PIG;tr|A0A287AC49|A0A287AC49_PIG;tr|A0A286ZJI5|A0A286ZJI5_PIG;tr|A0A5G2R550|A0A5G2R550_PIG;tr|A0A287AD52|A0A287AD52_PIG;tr|F1S7Z8|F1S7Z8_PIG	873	Uncharacterized protein	DOCK7
16.3588	16.6006	16.5972	16.0236	16.0699	16.2769	16.1311	16.0888		0.418029	-0.145257	-1.10593	-0.869432	4	7	27.228	5	tr|A0A287ADF2|A0A287ADF2_PIG;tr|A0A286ZJI6|A0A286ZJI6_PIG;tr|I3LI06|I3LI06_PIG	874	Kinesin-like protein	KIF2A
13.5566	14.5378	13.7952	13.8841	14.2967	13.902	14.5863	13.9278		0.484072	0.201576	1.14995	0.74562	2	16	2.5391	3	tr|A0A286ZJI7|A0A286ZJI7_PIG;tr|A0A287AWC5|A0A287AWC5_PIG;tr|A0A286ZTH5|A0A286ZTH5_PIG	875	Uncharacterized protein;Small monomeric GTPase	RAB27B
17.2828	17.5799	17.6	17.3008	17.3752	17.3581	17.6556	17.2298		0.417944	-0.102691	-1.07377	-0.869601	7	29.1	56.63	19	tr|A0A5G2QW89|A0A5G2QW89_PIG;tr|A0A286ZJJ4|A0A286ZJJ4_PIG;tr|A0A287ANK3|A0A287ANK3_PIG;tr|A0A5G2QQW0|A0A5G2QQW0_PIG;tr|F1SU78|F1SU78_PIG	876	Calcium uniporter protein	MCU
16.1419	16.2148	16.2148	15.7486	16.3286	16.1856	16.5275	16.4712		0.684265	-0.0766416	-1.05456	-0.427017	4	3.7	13.778	8	tr|A0A286ZUW6|A0A286ZUW6_PIG;tr|A0A287A0J5|A0A287A0J5_PIG;tr|A0A286ZJL1|A0A286ZJL1_PIG;tr|A0A287BG95|A0A287BG95_PIG;tr|A0A287BIB9|A0A287BIB9_PIG;tr|F1ST12|F1ST12_PIG	877	DNA helicase	CHD3
14.7485	14.4858	14.6861	14.1633	14.5205	14.835	14.3102	14.4982		0.163116	-0.228006	-1.17122	-1.5892	2	20.3	15.422	10	tr|A0A5G2RB60|A0A5G2RB60_PIG;tr|A0A286ZJL5|A0A286ZJL5_PIG;tr|A0A5G2QNQ4|A0A5G2QNQ4_PIG	878	V-type proton ATPase subunit D	ATP6V1D
19.8657	19.4329	19.7229	19.6168	19.7008	19.7251	20.0121	19.7646		0.0880502	-0.202706	-1.15085	-2.03501	10	26.7	94.629	39	tr|A0A5G2R2L7|A0A5G2R2L7_PIG;tr|A0A286ZJL8|A0A286ZJL8_PIG;tr|A0A5G2QXX9|A0A5G2QXX9_PIG	879	J domain-containing protein;DnaJ homolog subfamily C member 8	DNAJC8
19.067	17.8616	18.1428	18.3586	18.4408	18.2512	18.5325	18.9366		0.754128	-0.0989723	-1.07101	-0.327899	4	12.8	79.598	64	tr|A0A287ATT2|A0A287ATT2_PIG;tr|A0A287B9G9|A0A287B9G9_PIG;tr|A0A287A2V7|A0A287A2V7_PIG;tr|A0A286ZJL9|A0A286ZJL9_PIG;tr|A0A287B9X9|A0A287B9X9_PIG	880	Uncharacterized protein	0
16.8303	17.0281	16.8446	16.8498	16.8946	16.8135	16.854	17.0188	+	0.0487328	0.112236	1.0809	2.46582	5	7.6	60.57	13	tr|A0A286ZJM4|A0A286ZJM4_PIG;tr|A0A287BDU2|A0A287BDU2_PIG	881	DNA replication licensing factor MCM7	MCM7
16.0578	16.3076	16.3519	16.2168	16.5421	16.0845	16.0258	16.378		0.0634247	0.231123	1.17375	2.27279	4	4.1	24.693	12	tr|A0A5G2R5C6|A0A5G2R5C6_PIG;tr|A0A5G2QFD5|A0A5G2QFD5_PIG;tr|A0A5G2R161|A0A5G2R161_PIG;tr|I3L992|I3L992_PIG;tr|F1SV46|F1SV46_PIG;tr|A0A286ZJM7|A0A286ZJM7_PIG	882	Uncharacterized protein	MAP7D1
17.0632	17.0811	17.0064	17.1307	17.0728	17.0403	17.1936	17.4535		0.31619	0.10866	1.07823	1.09333	7	19.6	49.344	16	tr|A0A286ZJN7|A0A286ZJN7_PIG;tr|F1S4P4|F1S4P4_PIG	883	Protein FAM45A isoform X2;Protein FAM45A isoform X1	DENND10
15.7466	15.7466	15.7087	15.6702	15.5592	15.4023	15.6296	15.599		0.81037	0.0219309	1.01532	0.250754	1	1.6	1.5249	2	tr|A0A287B6N4|A0A287B6N4_PIG;tr|I3LAH3|I3LAH3_PIG;tr|A0A5G2QTC7|A0A5G2QTC7_PIG;tr|A0A286ZJP2|A0A286ZJP2_PIG;tr|A0A5G2QVT0|A0A5G2QVT0_PIG;tr|A0A5G2QFV2|A0A5G2QFV2_PIG;tr|A0A5G2QUJ0|A0A5G2QUJ0_PIG;tr|A0A5K1VMN9|A0A5K1VMN9_PIG;tr|I3LIP8|I3LIP8_PIG	884	PID domain-containing protein	NUMBL
18.6364	18.5278	18.4854	18.3152	18.6109	18.7006	18.5056	18.6985		0.666745	-0.0439191	-1.03091	-0.452594	20	12.3	206.63	64	tr|A0A287BL20|A0A287BL20_PIG;tr|A0A286ZJQ4|A0A286ZJQ4_PIG;tr|F1SK12|F1SK12_PIG	885	Microtubule-associated protein 1B isoform 1;Uncharacterized protein	MAP1B
17.8083	17.6846	17.7174	17.7066	17.7552	17.7041	18.1316	17.9611		0.610313	-0.0634832	-1.04499	-0.537422	11	4.6	17.582	19	tr|A0A480I1V1|A0A480I1V1_PIG;tr|A0A5K1VTY3|A0A5K1VTY3_PIG;tr|A0A286ZJQ5|A0A286ZJQ5_PIG;tr|A0A287AU59|A0A287AU59_PIG	886	Acetyl-CoA carboxylase 1	ACACA
13.1508	13.6681	13.6816	12.8333	13.3723	13.5284	13.5352	12.7716		0.247562	-0.312663	-1.242	-1.28074	2	2.7	34.959	5	tr|F1RG23|F1RG23_PIG;tr|A0A286ZJR5|A0A286ZJR5_PIG;tr|A0A5K1UG26|A0A5K1UG26_PIG	887	Uncharacterized protein;Ribosome biogenesis protein BMS1 homolog isoform X1;Bms1-type G domain-containing protein	BMS1
16.6738	16.9164	16.8606	16.3184	16.5798	16.5895	16.7719	16.3391		0.265732	-0.185508	-1.13722	-1.22714	3	6.9	9.2759	10	tr|A0A287ABA2|A0A287ABA2_PIG;tr|A0A286ZJS1|A0A286ZJS1_PIG;tr|A0A5G2RCJ2|A0A5G2RCJ2_PIG	888	PX domain-containing protein	SNX8
15.5821	15.8845	15.4593	15.7349	15.6862	16.1358	15.2973	15.9004		0.372246	0.182882	1.13515	0.964061	5	2.2	5.9375	6	tr|A0A286ZJS3|A0A286ZJS3_PIG;tr|A0A287A8P6|A0A287A8P6_PIG;tr|A0A287AC84|A0A287AC84_PIG;tr|A0A480HN89|A0A480HN89_PIG;tr|F1S0U6|F1S0U6_PIG	889	Uncharacterized protein;Putative helicase senataxin isoform 1	SETX
13.3301	13.1015	12.8081	12.8828	12.9744	12.5737	13.0179	13.2339		0.539465	0.115704	1.0835	0.6505	2	2.7	7.5404	2	tr|A0A286ZRE8|A0A286ZRE8_PIG;tr|A0A287BR57|A0A287BR57_PIG;tr|A0A286ZJS7|A0A286ZJS7_PIG;tr|A0A287B9J5|A0A287B9J5_PIG;tr|F1S0D6|F1S0D6_PIG;tr|F1RRD5|F1RRD5_PIG;tr|A0A5G2RI93|A0A5G2RI93_PIG;tr|I3LIQ0|I3LIQ0_PIG;tr|A0A287AHZ2|A0A287AHZ2_PIG;tr|I3LJB8|I3LJB8_PIG;tr|A0A5G2QKC0|A0A5G2QKC0_PIG;tr|A0A287AMF5|A0A287AMF5_PIG	890	#ARG!	#ARG!
17.903	17.8604	18.4152	18.0186	18.1103	18.1774	18.2546	17.9916		0.156596	-0.192343	-1.14262	-1.6189	4	23.8	16.34	18	tr|A0A286ZJU5|A0A286ZJU5_PIG	892	Malignant T-cell-amplified sequence	LOC100738684
19.3656	18.2803	18.3719	18.6531	18.6644	18.6991	19.034	18.6143		0.225228	-0.314669	-1.24373	-1.35162	5	15	75.086	48	tr|A0A286ZJV5|A0A286ZJV5_PIG	893	BZIP domain-containing protein	FOSL2
19.9881	19.9912	19.8104	19.9786	20.1897	20.0725	19.8295	20.0132		0.191532	0.118053	1.08527	1.47164	9	23.3	170.49	100	tr|A0A287B350|A0A287B350_PIG;tr|F1SFH7|F1SFH7_PIG;tr|A0A286ZJW3|A0A286ZJW3_PIG;tr|I3LUY1|I3LUY1_PIG;tr|A0A5G2QV31|A0A5G2QV31_PIG	894	Uncharacterized protein	LPP
18.7813	18.0981	18.5395	18.5075	18.3533	18.3037	18.3832	18.6857		0.597872	-0.0907574	-1.06493	-0.556694	6	28.8	5.5416	17	tr|A0A286ZJW8|A0A286ZJW8_PIG;tr|A0A5G2R8R6|A0A5G2R8R6_PIG	895	Uncharacterized protein	PHF5A
16.6054	16.809	16.8947	16.3623	16.4525	16.4281	16.5726	16.2155		0.340116	-0.165387	-1.12147	-1.03606	3	15.9	152.61	23	tr|A0A286ZJW9|A0A286ZJW9_PIG	896	Derlin	DERL2
16.9885	16.9505	17.0024	17.0498	17.0321	17.0754	17.2333	17.2565		0.97606	-0.00268936	-1.00187	-0.0312815	4	4.1	12.072	16	tr|A0A286ZJX5|A0A286ZJX5_PIG;tr|A0A287AZR8|A0A287AZR8_PIG;tr|A0A5K1UGR7|A0A5K1UGR7_PIG;tr|K7GQ86|K7GQ86_PIG;tr|F1RU62|F1RU62_PIG	897	Cohesin subunit SA-2 isoform b;Cohesin subunit SA-2 isoform a;SCD domain-containing protein	STAG2
14.2342	13.9806	13.9138	13.8004	13.6514	13.7934	13.5908	13.7516		0.585932	-0.0870621	-1.0622	-0.575407	2	5.5	4.3781	3	tr|A0A5G2QRF6|A0A5G2QRF6_PIG;tr|I3LHC7|I3LHC7_PIG;tr|A0A287BDB5|A0A287BDB5_PIG;tr|A0A286ZJX8|A0A286ZJX8_PIG	898	Platelet-activating factor acetylhydrolase	PAFAH2
20.4496	20.4482	20.2563	20.365	20.5163	20.342	20.672	20.6144		0.610249	0.0560169	1.03959	0.53752	22	17.7	208.56	100	tr|A0A287BLH2|A0A287BLH2_PIG;tr|A0A286ZTC5|A0A286ZTC5_PIG;tr|A0A480KBZ1|A0A480KBZ1_PIG;tr|A0A286ZJX9|A0A286ZJX9_PIG	899	C-Jun-amino-terminal kinase-interacting protein 4 isoform 1;Uncharacterized protein;C-Jun-amino-terminal kinase-interacting protein 4 isoform X1	SPAG9
17.5569	17.4558	17.218	17.3514	17.2697	17.142	17.3661	17.4752		0.538597	0.0672975	1.04775	0.651939	6	7.7	33.752	19	tr|A0A286ZJY1|A0A286ZJY1_PIG;tr|A0A5G2QCE3|A0A5G2QCE3_PIG;tr|F1SPQ8|F1SPQ8_PIG	900	Uncharacterized protein	RBM5
17.5729	18.2484	18.3494	18.2153	18.2724	18.137	17.8375	18.195		0.181054	0.258579	1.1963	1.51296	10	16.9	37.508	28	tr|A0A5G2QPJ5|A0A5G2QPJ5_PIG;tr|A0A287A8Q1|A0A287A8Q1_PIG;tr|A0A286ZK05|A0A286ZK05_PIG;tr|Q56VQ1|Q56VQ1_PIG;tr|F1RKA7|F1RKA7_PIG;tr|A0A5G2RMZ6|A0A5G2RMZ6_PIG;tr|A0A5G2Q7T7|A0A5G2Q7T7_PIG;tr|A0A5G2RH99|A0A5G2RH99_PIG	902	2'-5' oligoadenylate synthase	OAS2
18.4838	18.5876	18.3092	18.5323	18.5103	18.6803	18.5553	18.4777		0.814393	0.0198331	1.01384	0.245308	9	10	25.62	14	tr|A0A286ZK31|A0A286ZK31_PIG;tr|I3LHJ6|I3LHJ6_PIG;tr|A0A287BHT3|A0A287BHT3_PIG;tr|A0A287ADV3|A0A287ADV3_PIG;tr|A0A287A580|A0A287A580_PIG;tr|A0A287B7F5|A0A287B7F5_PIG;tr|F1RPN4|F1RPN4_PIG	903	Cobl domain-containing protein;Cordon-bleu protein-like 1 isoform 1	COBLL1
19.0718	19.5892	19.4438	19.3078	19.2465	19.4543	19.3957	19.3267		0.832455	0.0261359	1.01828	0.220955	9	33.4	85.097	54	tr|F1RXD4|F1RXD4_PIG;tr|A0A287AMF3|A0A287AMF3_PIG;tr|A0A286ZK35|A0A286ZK35_PIG;tr|A0A5G2QK40|A0A5G2QK40_PIG	904	Regulator of microtubule dynamics protein 1 isoform 3;Regulator of microtubule dynamics protein 1 isoform X4;Uncharacterized protein	RMDN1
20.9431	20.6387	20.8534	20.4723	20.5831	20.4662	20.8642	20.3928		0.0742294	-0.259999	-1.19748	-2.15851	26	41	298.67	172	tr|F6QAP1|F6QAP1_PIG;tr|A0A286ZK38|A0A286ZK38_PIG;tr|A0A287AUH7|A0A287AUH7_PIG;tr|A0A287AJ73|A0A287AJ73_PIG	905	Uncharacterized protein	CTNNB1
16.7797	16.6533	16.8583	16.6297	16.8608	16.9889	16.9756	17.2677		0.769692	-0.0477524	-1.03365	-0.306348	3	3.5	1.376	6	tr|A0A287BIM9|A0A287BIM9_PIG;tr|F1S6X0|F1S6X0_PIG;tr|A0A287AIG9|A0A287AIG9_PIG;tr|A0A5G2QTI1|A0A5G2QTI1_PIG;tr|A0A286ZS62|A0A286ZS62_PIG;tr|A0A5G2QMY7|A0A5G2QMY7_PIG;tr|F1S6W9|F1S6W9_PIG;tr|A0A286ZK52|A0A286ZK52_PIG;tr|A0A5G2RB05|A0A5G2RB05_PIG;tr|A0A287B711|A0A287B711_PIG;tr|A0A5G2QSV9|A0A5G2QSV9_PIG;tr|A0A286ZNY3|A0A286ZNY3_PIG;tr|F1SKA3|F1SKA3_PIG;tr|F1SKA4|F1SKA4_PIG	907	#ARG!	#ARG!
21.3924	21.0036	21.1259	21.3903	21.1379	21.1771	20.8617	20.9513		0.903791	-0.0184894	-1.0129	-0.126075	11	66.9	135.06	155	tr|A0A286ZUV8|A0A286ZUV8_PIG;tr|A0A286ZK63|A0A286ZK63_PIG;tr|A0A286ZJP7|A0A286ZJP7_PIG;tr|A0A287B356|A0A287B356_PIG	911	Eukaryotic translation initiation factor 5A;eIF-5a domain-containing protein	EIF5A
12.0438	11.8787	11.664	12.0233	12.0872	11.8426	11.6747	12.5414		0.100964	0.326343	1.25383	1.93626	2	8.6	6.6011	2	tr|A0A286ZK70|A0A286ZK70_PIG;tr|A0A5G2RF43|A0A5G2RF43_PIG;tr|A0A287AYU4|A0A287AYU4_PIG;tr|A0A287ACN0|A0A287ACN0_PIG	912	Tankyrase_bdg_C domain-containing protein	KIAA1671
24.3614	24.2343	24.0846	24.256	24.3382	23.9522	24.1699	24.4068		0.127794	0.1668	1.12257	1.7662	139	64.4	323.31	1334	tr|A0A286ZK87|A0A286ZK87_PIG	913	Spectrin beta chain	SPTBN1
17.6774	17.403	17.5398	17.5303	17.5284	17.4663	17.5835	17.5207		0.234518	-0.0711555	-1.05056	-1.3214	4	22.7	8.8752	9	tr|A0A5G2R038|A0A5G2R038_PIG;tr|A0A5G2R7N3|A0A5G2R7N3_PIG;tr|A0A286ZK88|A0A286ZK88_PIG	914	Uncharacterized protein;Dynactin subunit 5	DCTN5
15.9019	15.7877	15.7419	15.9555	15.755	15.8397	15.6067	15.6624		0.849359	0.0176055	1.01228	0.1983	2	23.8	5.132	6	tr|A0A286ZK95|A0A286ZK95_PIG	916	Transcription and mRNA export factor ENY2	ENY2
14.8964	15.1747	15.1591	14.9912	15.13	15.168	14.6582	14.5049		0.921069	-0.0202382	-1.01413	-0.103329	4	7.6	21.147	6	tr|A0A286ZKB3|A0A286ZKB3_PIG;tr|F1S0P7|F1S0P7_PIG	920	Uncharacterized protein	TTC25
16.2157	15.6113	15.7072	15.7547	15.8656	15.7207	15.7559	16.2142		0.950098	0.0115819	1.00806	0.0652459	2	1.4	65.703	7	tr|A0A287AWP8|A0A287AWP8_PIG;tr|F1SME1|F1SME1_PIG;tr|A0A286ZKB4|A0A286ZKB4_PIG;tr|A0A287AIM8|A0A287AIM8_PIG	921	Complement C5a anaphylatoxin	C5
16.8007	16.6405	16.6523	16.4126	16.5396	16.5612	16.3953	16.604		0.608787	-0.0531802	-1.03755	-0.539774	5	13.1	42.851	18	tr|A0A286ZKB8|A0A286ZKB8_PIG;tr|A0A287AUR2|A0A287AUR2_PIG;tr|A0A287AL42|A0A287AL42_PIG;tr|A7UNK0|A7UNK0_PIG;tr|A0A5G2QN31|A0A5G2QN31_PIG;tr|A0A287A701|A0A287A701_PIG	922	Protein kinase domain-containing protein;TANK binding kinase TBK1	TBK1
14.8989	14.6079	14.7296	14.6487	14.4658	14.6322	14.655	15.0084		0.734811	-0.046227	-1.03256	-0.354894	2	11.2	12.269	5	tr|I3LUV2|I3LUV2_PIG;tr|A0A286ZKB9|A0A286ZKB9_PIG;tr|A0A287A2D9|A0A287A2D9_PIG;tr|A0A287ADN1|A0A287ADN1_PIG;tr|A0A287BK70|A0A287BK70_PIG;tr|A0A287B949|A0A287B949_PIG;tr|A0A287BFP9|A0A287BFP9_PIG	923	Uncharacterized protein;Constitutive coactivator of peroxisome proliferator-activated receptor gamma isoform a	FAM120B
22.6416	22.5903	22.6715	22.684	22.6609	22.6618	22.8485	22.6546		0.304231	-0.0584116	-1.04132	-1.12331	32	41.4	323.31	640	tr|A0A287BDM6|A0A287BDM6_PIG;tr|A0A286ZKC5|A0A286ZKC5_PIG;tr|F1RQU2|F1RQU2_PIG;tr|A0A287A9T4|A0A287A9T4_PIG;tr|A0A286ZR68|A0A286ZR68_PIG;tr|A0A287BK26|A0A287BK26_PIG	924	HATPase_c domain-containing protein;Uncharacterized protein;Heat shock protein HSP 90-beta isoform a	HSP90AB1
17.2058	16.935	16.9765	16.9828	17.3102	17.1676	16.8471	17.3981		0.482128	0.10724	1.07717	0.749088	6	4	168.21	30	tr|F1SPR6|F1SPR6_PIG;tr|I3LFZ7|I3LFZ7_PIG;tr|A0A5G2QSZ2|A0A5G2QSZ2_PIG;tr|A0A286ZKD3|A0A286ZKD3_PIG;tr|A0A287BNV4|A0A287BNV4_PIG	926	RING-type domain-containing protein;Uncharacterized protein	RNF123
17.8178	17.8722	17.8744	17.7473	17.8781	17.8032	18.1359	17.9213		0.560197	-0.0530949	-1.03749	-0.616526	7	8.5	70.98	26	tr|A0A286ZKF2|A0A286ZKF2_PIG;tr|F1RQW4|F1RQW4_PIG	927	Uncharacterized protein	SKIV2L
17.5801	17.5829	17.7045	17.7172	17.3782	17.6543	17.337	17.5019		0.83224	-0.0239267	-1.01672	-0.221244	7	10.9	37.616	20	tr|I3LNL7|I3LNL7_PIG;tr|A0A287BKY6|A0A287BKY6_PIG;tr|A0A286ZKG5|A0A286ZKG5_PIG;tr|A0A287B0V6|A0A287B0V6_PIG	929	SH3 domain-containing protein	BCAR1
21.4053	21.4481	21.9137	20.9862	21.1678	21.6101	21.411	20.7935	+	0.0380469	-0.486113	-1.40067	-2.64964	9	41.6	75.971	208	tr|A0A286ZKG9|A0A286ZKG9_PIG	930	Peptidyl-prolyl cis-trans isomerase	PPIB
18.819	18.8961	19.1613	18.9573	19.0863	19.0532	19.021	19.0787		0.919096	-0.00904369	-1.00629	-0.105922	11	14.1	17.226	22	tr|A0A286ZKH0|A0A286ZKH0_PIG;tr|A0A287A9P1|A0A287A9P1_PIG	931	Uncharacterized protein	LRRC45
19.3498	19.3613	19.3662	19.4365	19.5618	19.3385	19.6306	19.3865		0.860398	0.0152364	1.01062	0.183569	12	50.8	98.008	79	tr|A0A286ZKH3|A0A286ZKH3_PIG;tr|F1SLF0|F1SLF0_PIG	932	Sepiapterin reductase	SPR
18.7601	18.658	18.6004	18.8017	18.8254	18.7632	18.8827	19.0758		0.428183	0.0886555	1.06338	0.849516	4	25.6	156.68	82	tr|A0A286ZKH8|A0A286ZKH8_PIG;tr|F2Z596|F2Z596_PIG	933	PX domain-containing protein	SNX12
17.2805	17.4281	17.407	17.3893	17.336	17.4526	17.2595	17.4946		0.324468	0.0620828	1.04397	1.07312	4	19.3	15.023	23	tr|A0A5G2QXW6|A0A5G2QXW6_PIG;tr|F1RT83|F1RT83_PIG;tr|A0A286ZKH9|A0A286ZKH9_PIG;tr|A0A5G2R6P0|A0A5G2R6P0_PIG	934	Uncharacterized protein	SDCBP
22.7322	22.4268	22.5402	22.7045	22.5404	22.7593	22.4156	22.4024		0.415899	-0.0932889	-1.0668	-0.873655	22	55	323.31	605	tr|A0A287BD54|A0A287BD54_PIG;tr|A0A286ZKK0|A0A286ZKK0_PIG;tr|F1RJT3|F1RJT3_PIG;tr|A0A287BQR7|A0A287BQR7_PIG;tr|I3LJE2|I3LJE2_PIG	935	Dihydropyrimidinase-related protein 2	DPYSL2
16.3672	16.44	16.4692	16.0838	16.6128	16.25	16.6874	16.3754		0.665377	-0.0654702	-1.04643	-0.454605	1	1.8	1.1482	2	tr|A0A287BH39|A0A287BH39_PIG;tr|A0A286ZKL8|A0A286ZKL8_PIG	937	XK-related protein	XK
19.0666	19.0602	18.9953	19.089	18.9764	19.1328	18.8594	19.0806		0.574167	0.0380025	1.02669	0.594067	10	19.3	46.215	40	tr|A0A286ZKQ1|A0A286ZKQ1_PIG;tr|D0G6X8|D0G6X8_PIG;tr|A0A286ZYC3|A0A286ZYC3_PIG;sp|Q29548|HEXB_PIG;tr|A0A287A956|A0A287A956_PIG;tr|A0A287BKF8|A0A287BKF8_PIG	938	Beta-hexosaminidase;Beta-hexosaminidase subunit beta	HEXB
17.612	17.6081	17.5976	17.8097	17.5181	17.8005	17.0189	17.6545		0.464898	0.140358	1.10218	0.780256	4	7.3	46.062	14	tr|A0A286ZKR3|A0A286ZKR3_PIG;tr|I3LQM5|I3LQM5_PIG;tr|F1SK70|F1SK70_PIG;tr|A0A5G2R5C3|A0A5G2R5C3_PIG;tr|A0A5G2RJ15|A0A5G2RJ15_PIG;tr|A0A5G2R7T8|A0A5G2R7T8_PIG;tr|A0A5G2R920|A0A5G2R920_PIG;tr|A0A287A6Q0|A0A287A6Q0_PIG	940	Vitamin K-dependent protein S	PROS1
15.9782	16.1998	16.0017	16.2532	16.2959	16.0995	15.9633	16.2435	+	0.000624297	0.237441	1.1789	6.51343	3	3.1	2.4485	4	tr|I3LTY7|I3LTY7_PIG;tr|A0A286ZKS3|A0A286ZKS3_PIG;tr|A0A287A9R0|A0A287A9R0_PIG	941	ELMO domain-containing protein;Engulfment and cell motility protein 2 isoform X1	ELMO2
19.2221	19.0454	18.9894	18.9831	19.1598	18.963	19.1364	19.2494		0.723327	0.0316715	1.0222	0.371081	11	15.1	323.31	59	tr|A0A287AUI3|A0A287AUI3_PIG;tr|A0A286ZNN3|A0A286ZNN3_PIG;tr|A0A286ZKS6|A0A286ZKS6_PIG;tr|A0A287AM04|A0A287AM04_PIG;tr|A0A5G2Q9Y0|A0A5G2Q9Y0_PIG	942	Hepatocyte growth factor-regulated tyrosine kinase substrate	HGS
16.0266	16.1178	16.0707	16.0877	16.1753	16.1336	16.0232	16.0421		0.30941	0.0421901	1.02968	1.11021	3	6.2	36.696	9	tr|F6QB46|F6QB46_PIG;tr|A0A287B7M7|A0A287B7M7_PIG;tr|A0A5G2RLI5|A0A5G2RLI5_PIG;tr|A0A5K1UJ76|A0A5K1UJ76_PIG;tr|A0A287BS43|A0A287BS43_PIG;tr|A0A5G2QSW9|A0A5G2QSW9_PIG;tr|A0A286ZKT1|A0A286ZKT1_PIG;tr|A0A286ZVC8|A0A286ZVC8_PIG;tr|F6QB57|F6QB57_PIG;tr|A0A287BCC5|A0A287BCC5_PIG	945	#ARG!	#ARG!
19.403	19.4201	19.2892	19.371	19.4673	19.0642	19.4319	19.5716		0.138218	0.160429	1.11762	1.70948	13	21.3	167.55	63	tr|A0A287B9W9|A0A287B9W9_PIG;tr|A0A287BFQ9|A0A287BFQ9_PIG;tr|A0A287AI69|A0A287AI69_PIG;tr|A0A286ZW64|A0A286ZW64_PIG;tr|A0A286ZKT9|A0A286ZKT9_PIG;tr|A0A287AWG7|A0A287AWG7_PIG;tr|A0A287AXF1|A0A287AXF1_PIG;tr|A0A287AJQ5|A0A287AJQ5_PIG;tr|F1S9W6|F1S9W6_PIG;tr|A0A287B5N2|A0A287B5N2_PIG	946	#ARG!	#ARG!
19.2359	19.1965	19.1276	19.0884	19.2607	19.138	19.3016	19.29		0.89842	0.00812149	1.00565	0.133161	19	11.9	22.673	37	tr|A0A286ZKU3|A0A286ZKU3_PIG;tr|A0A287A0N9|A0A287A0N9_PIG;tr|I3LG34|I3LG34_PIG	947	ATG11 domain-containing protein;Uncharacterized protein	RB1CC1
18.3443	17.8535	17.9281	17.9548	17.9847	17.8955	18.041	18.0706		0.468646	-0.0863075	-1.06165	-0.773408	12	15.1	147	22	tr|I3LQ83|I3LQ83_PIG;tr|I3L5C7|I3L5C7_PIG;tr|A0A286ZKU8|A0A286ZKU8_PIG;tr|F1RGK9|F1RGK9_PIG;tr|A0A287A0B3|A0A287A0B3_PIG;tr|A0A5G2QD79|A0A5G2QD79_PIG;tr|A0A5G2QN63|A0A5G2QN63_PIG;tr|A0A5G2RFH0|A0A5G2RFH0_PIG;tr|A0A287BRL3|A0A287BRL3_PIG	948	UBA domain-containing protein;Uncharacterized protein	UBAP2L
21.0158	20.8104	20.8377	20.9217	21.0413	20.7369	20.9946	21.1032		0.462214	0.0728931	1.05182	0.785184	18	34.6	148.3	146	tr|F1RN28|F1RN28_PIG;tr|A0A286ZKW2|A0A286ZKW2_PIG;tr|A0A5G2QSW0|A0A5G2QSW0_PIG;tr|A0A5G2QYA0|A0A5G2QYA0_PIG	949	Paraspeckle component 1;Uncharacterized protein	PSPC1
20.2804	20.525	20.8317	20.4605	20.2873	20.6608	20.3513	20.2248		0.330211	-0.156674	-1.11471	-1.05935	22	34.8	185.24	117	tr|A0A286ZKW5|A0A286ZKW5_PIG;tr|A0A286ZSD6|A0A286ZSD6_PIG;tr|A0A287ANK5|A0A287ANK5_PIG	950	Glycerol-3-phosphate dehydrogenase;Glycerol-3-phosphate dehydrogenase, mitochondrial	GPD2
18.76	18.8508	18.5179	18.8682	18.6422	18.7646	18.453	18.6415		0.262603	0.1268	1.09187	1.23613	10	31	211.26	48	tr|A0A286ZKY7|A0A286ZKY7_PIG;tr|A0A287AGZ2|A0A287AGZ2_PIG	952	Uncharacterized protein	CASP7
16.5527	16.3677	16.4936	16.3277	16.3729	16.326	16.4094	16.3057		0.0979626	-0.10194	-1.07322	-1.95803	3	21.4	3.9847	4	tr|A0A5G2QR30|A0A5G2QR30_PIG;tr|A0A286ZKY8|A0A286ZKY8_PIG	953	Trafficking protein particle complex subunit	TRAPPC4
16.0551	16.5529	16.3481	16.0112	16.0188	16.1437	16.1367	16.3993		0.637057	0.0746632	1.05312	0.496722	4	7.2	58.832	14	tr|A0A287A9H2|A0A287A9H2_PIG;tr|F1RXT3|F1RXT3_PIG;tr|A0A286ZKZ5|A0A286ZKZ5_PIG	954	Uncharacterized protein	PPP6R2
15.4643	15.5586	15.0579	15.587	15.225	15.0655	15.5045	15.7964		0.165197	0.268688	1.20471	1.57996	4	2.2	40.228	6	tr|A0A287A0W3|A0A287A0W3_PIG;tr|A0A287ARV7|A0A287ARV7_PIG;tr|A0A286ZL01|A0A286ZL01_PIG;tr|F1SMP5|F1SMP5_PIG;tr|A0A286ZMG0|A0A286ZMG0_PIG;tr|A0A286ZQ26|A0A286ZQ26_PIG;tr|A0A286ZTD2|A0A286ZTD2_PIG	955	Uncharacterized protein;Multiple PDZ domain protein isoform X4;Multiple PDZ domain protein isoform X1	MPDZ
19.767	19.7945	19.9404	19.8334	19.7494	19.9346	19.8492	19.7529		0.0945932	-0.0902505	-1.06456	-1.98328	9	31.2	139.64	60	tr|A0A480MBC5|A0A480MBC5_PIG;tr|A0A286ZL07|A0A286ZL07_PIG;tr|F2Z5F3|F2Z5F3_PIG	956	Mitotic checkpoint protein BUB3 isoform X1;Uncharacterized protein;WD_REPEATS_REGION domain-containing protein	BUB3
20.9915	20.8171	20.8943	20.833	20.6888	20.9334	20.8598	20.8923		0.0719556	-0.111926	-1.08067	-2.18107	29	30.7	263.26	152	tr|F1SJE2|F1SJE2_PIG;tr|A0A287AQX9|A0A287AQX9_PIG;tr|A0A286ZL28|A0A286ZL28_PIG;tr|A0A287BAI8|A0A287BAI8_PIG;tr|A0A287BJI9|A0A287BJI9_PIG	959	Uncharacterized protein	TJP2
18.486	18.6984	18.3465	18.419	18.7701	18.37	18.4397	18.7262	+	0.0298362	0.242847	1.18333	2.83309	13	13.6	151.95	47	tr|A0A287AV71|A0A287AV71_PIG;tr|A0A286ZL32|A0A286ZL32_PIG;tr|A0A287A181|A0A287A181_PIG;tr|A0A287A9A8|A0A287A9A8_PIG;tr|A0A287APA5|A0A287APA5_PIG;tr|A0A287BGM2|A0A287BGM2_PIG;tr|A0A287BL90|A0A287BL90_PIG;tr|F1SM86|F1SM86_PIG	960	FERM domain-containing protein	EPB41L3
16.131	16.6175	16.2069	15.8979	16.4088	16.0366	16.7375	16.6388		0.645808	0.112751	1.08129	0.483607	3	1.8	2.5551	7	tr|A0A287BA62|A0A287BA62_PIG;tr|A0A287B276|A0A287B276_PIG;tr|A0A286ZL37|A0A286ZL37_PIG;tr|F1SB28|F1SB28_PIG;tr|A0A287AEF8|A0A287AEF8_PIG	962	ARID domain-containing protein	ARID1B
19.3642	19.489	19.4918	19.4656	19.5317	19.4755	19.4482	19.3849		0.605024	0.0228634	1.01597	0.545587	9	32.7	72.917	47	tr|Q2EHH8|Q2EHH8_PIG;tr|A0A286ZL42|A0A286ZL42_PIG	964	Serine/threonine-protein phosphatase	PPP1CA
19.2046	19.0977	19.3818	18.9164	19.2192	19.0714	18.9647	18.9589		0.379219	-0.107567	-1.07741	-0.94909	5	29.5	21.672	30	tr|A0A286ZL51|A0A286ZL51_PIG	965	Ribosomal_L23eN domain-containing protein	RPL23A
18.5847	18.0566	18.0739	18.2667	17.9313	18.0509	18.386	18.3634		0.488755	-0.119366	-1.08626	-0.737306	8	16.9	66.479	16	tr|A0A5G2QYF9|A0A5G2QYF9_PIG;tr|A0A287BQU4|A0A287BQU4_PIG;tr|F1SJR4|F1SJR4_PIG;tr|A0A5G2QPF4|A0A5G2QPF4_PIG;tr|A0A286ZL56|A0A286ZL56_PIG;tr|A0A286ZSS1|A0A286ZSS1_PIG;tr|A0A5G2QES5|A0A5G2QES5_PIG	966	Arf-GAP domain-containing protein;Uncharacterized protein	ARFGAP3
17.6897	17.4908	17.8927	17.098	17.3935	17.7034	17.1733	17.3133		0.148422	-0.290878	-1.22338	-1.65785	6	35.3	16.555	18	tr|A0A286ZL65|A0A286ZL65_PIG;sp|P79324|RL15_PIG;tr|A0A287A452|A0A287A452_PIG	968	Ribosomal protein L15;60S ribosomal protein L15 (Fragment)	RPL15
16.49	16.5828	16.5583	16.3617	16.5993	16.1787	16.3771	16.705		0.193018	0.161152	1.11818	1.46595	4	8.3	12.839	11	tr|A0A286ZL66|A0A286ZL66_PIG;tr|A0A287B1N9|A0A287B1N9_PIG;tr|F1SPT7|F1SPT7_PIG;tr|A0A5G2R3L5|A0A5G2R3L5_PIG;tr|A0A287B6K6|A0A287B6K6_PIG;tr|A0A287B025|A0A287B025_PIG;tr|A0A286ZMC4|A0A286ZMC4_PIG;tr|A0A5G2QMX9|A0A5G2QMX9_PIG;tr|A0A287BS62|A0A287BS62_PIG;tr|A0A287B9H0|A0A287B9H0_PIG;tr|A0A5G2QR88|A0A5G2QR88_PIG;tr|A0A287AJG2|A0A287AJG2_PIG;tr|F1RKX4|F1RKX4_PIG;tr|A0A5G2RMI7|A0A5G2RMI7_PIG;tr|A0A286…	969	#ARG!	#ARG!
15.4217	15.4304	15.7102	15.6137	15.2171	15.3136	15.3073	15.3483		0.785443	-0.035789	-1.02512	-0.284703	4	7	22.416	5	tr|A0A286ZN26|A0A286ZN26_PIG;tr|F1RS21|F1RS21_PIG;tr|A0A287AX83|A0A287AX83_PIG;tr|A0A286ZL68|A0A286ZL68_PIG	970	Conserved oligomeric Golgi complex subunit 6	COG6
20.0818	20.2956	20.6645	20.4599	20.5173	20.1708	21.0016	20.7508		0.915033	0.0262289	1.01835	0.111268	18	37.1	196.67	112	tr|A0A287ADK3|A0A287ADK3_PIG;tr|A0A286ZL79|A0A286ZL79_PIG;tr|A0A287A399|A0A287A399_PIG;tr|A0A287AWM0|A0A287AWM0_PIG;tr|A0A5G2QZJ5|A0A5G2QZJ5_PIG;tr|A0A5G2RFA2|A0A5G2RFA2_PIG;tr|A0A5G2Q7X5|A0A5G2Q7X5_PIG;tr|A0A5G2RFH5|A0A5G2RFH5_PIG;tr|F1RKM1|F1RKM1_PIG;tr|A0A5G2R3L2|A0A5G2R3L2_PIG	972	#ARG!	#ARG!
18.5192	18.8844	18.8332	18.5148	18.7892	19.0728	18.5991	18.6621		0.779513	-0.0434446	-1.03057	-0.292833	11	26.7	117.26	27	tr|F1SN58|F1SN58_PIG;tr|A0A286ZL94|A0A286ZL94_PIG;tr|A0A287BF08|A0A287BF08_PIG	973	Sulfide:quinone oxidoreductase, mitochondrial;Uncharacterized protein;Pyr_redox_2 domain-containing protein	SQOR
13.4189	13.8631	13.331	13.5082	13.8711	13.5624	13.7981	14.6881		0.142872	0.454994	1.37078	1.68549	1	10.8	2.9886	4	tr|A0A286ZLA1|A0A286ZLA1_PIG	974	Uncharacterized protein	EIF4EBP2
16.6826	17.164	17.2478	16.7184	16.6501	17.0624	16.9167	16.2799		0.25334	-0.274276	-1.20939	-1.26333	3	5.8	3.3396	7	tr|A0A287ANA6|A0A287ANA6_PIG;tr|F1SU87|F1SU87_PIG;tr|A0A287AXE8|A0A287AXE8_PIG;tr|A0A286ZLA2|A0A286ZLA2_PIG	975	Uncharacterized protein;Calcium uptake protein 1, mitochondrial isoform 2	MICU1
15.6837	15.812	15.9222	15.7798	15.9118	15.9823	16.1947	16.0039		0.576932	-0.0688422	-1.04887	-0.589662	4	4.7	5.2547	8	tr|A0A286ZLA9|A0A286ZLA9_PIG;tr|F1SFK5|F1SFK5_PIG;tr|A0A286ZMP9|A0A286ZMP9_PIG	976	CNH domain-containing protein;Vam6/Vps39-like protein isoform a	VPS39
19.1787	19.6313	19.5463	19.3411	19.1596	19.2986	19.1813	19.2756		0.715183	0.0506744	1.03575	0.382628	18	31.7	258.71	58	tr|A0A5G2QSC2|A0A5G2QSC2_PIG;tr|F1RK45|F1RK45_PIG;tr|A0A5G2R962|A0A5G2R962_PIG;tr|A0A286ZLB1|A0A286ZLB1_PIG;tr|A0A5G2REX7|A0A5G2REX7_PIG	977	HATPase_c domain-containing protein	TRAP1
17.1652	17.6847	17.204	17.5553	17.8087	17.0323	17.3949	17.8112	+	0.00175185	0.515884	1.42987	5.34564	6	9.7	8.9643	14	tr|A0A287ABU4|A0A287ABU4_PIG;tr|A0A287BGN4|A0A287BGN4_PIG;tr|A0A286ZUL0|A0A286ZUL0_PIG;tr|A0A287BQS9|A0A287BQS9_PIG;tr|A0A286ZS05|A0A286ZS05_PIG;tr|A0A286ZLB2|A0A286ZLB2_PIG;tr|F1SAR6|F1SAR6_PIG;tr|A0A287AX73|A0A287AX73_PIG;tr|A0A287BQH8|A0A287BQH8_PIG	978	Uncharacterized protein;KASH domain-containing protein	SYNE3
20.0128	20.3391	20.0937	20.1231	20.2545	20.0131	19.8284	20.1369	+	0.0247257	0.226412	1.16992	2.97721	20	20.8	159	73	tr|A0A287AAF5|A0A287AAF5_PIG;tr|A0A286ZLB3|A0A286ZLB3_PIG;tr|A0A5G2QQR2|A0A5G2QQR2_PIG;tr|A0A5G2QZE5|A0A5G2QZE5_PIG;tr|F1SFG7|F1SFG7_PIG;tr|A0A5G2Q9R6|A0A5G2Q9R6_PIG;tr|A0A5G2QP34|A0A5G2QP34_PIG	979	Dynamin-like 120 kDa protein, form S1	OPA1
16.3902	15.944	16.1501	16.205	15.9455	16.3367	16.1588	16.3755		0.290828	-0.141451	-1.10301	-1.15812	2	9.6	4.1691	4	tr|K7GRF9|K7GRF9_PIG;tr|A0A287ATA8|A0A287ATA8_PIG;tr|A0A287AD69|A0A287AD69_PIG;tr|A0A286ZLC8|A0A286ZLC8_PIG;tr|A0A287AG72|A0A287AG72_PIG;tr|A0A287B4R1|A0A287B4R1_PIG;tr|I3LPG0|I3LPG0_PIG;tr|A0A286ZZB9|A0A286ZZB9_PIG;tr|A0A287BPE3|A0A287BPE3_PIG	981	Uncharacterized protein;RNA-binding protein Musashi homolog 2 isoform X2;RRM domain-containing protein	MSI2;MSI1
14.5015	14.1606	14.3181	14.3246	14.3382	14.7128	14.3571	14.4512		0.202685	-0.153718	-1.11243	-1.42991	1	3.4	5.1858	2	tr|F1RYX2|F1RYX2_PIG;tr|A0A286ZLD1|A0A286ZLD1_PIG;tr|A0A287A8N8|A0A287A8N8_PIG	982	Ras-associating domain-containing protein;Ras association domain-containing protein 7 isoform 2	RASSF7
14.4706	14.4612	14.0247	14.2696	14.5358	14.6529	14.4253	14.4158		0.856002	0.0272336	1.01906	0.18943	2	3.3	17.144	7	tr|A0A286ZLE2|A0A286ZLE2_PIG;tr|A0A287AIU4|A0A287AIU4_PIG;tr|F1RRS9|F1RRS9_PIG	984	KAT8 regulatory NSL complex subunit 1 isoform 2;KAT8 regulatory NSL complex subunit 1 isoform X3;PEHE domain-containing protein	KANSL1
16.7961	16.8107	16.592	16.5491	16.6129	16.7078	16.8385	16.857		0.786561	-0.0261912	-1.01832	-0.283173	8	11.2	122.16	27	tr|A0A286ZLF6|A0A286ZLF6_PIG;tr|F1S4D4|F1S4D4_PIG	986	Protein kinase C	PKN2
18.7962	18.8868	19.066	18.6449	18.8359	18.8358	18.8693	18.7381		0.201299	-0.115397	-1.08327	-1.43498	15	24.5	142.78	49	tr|I3LQX0|I3LQX0_PIG;tr|A0A286ZLF8|A0A286ZLF8_PIG;tr|F1RIY7|F1RIY7_PIG;tr|A0A287AKW9|A0A287AKW9_PIG;tr|A0A287AL99|A0A287AL99_PIG;tr|A0A287APF8|A0A287APF8_PIG	987	SUN domain-containing protein	SUN1
18.14	17.7012	18.4009	17.6323	17.7934	18.0485	18.0848	17.5163	+	0.00213775	-0.507756	-1.42184	-5.13917	4	18.3	6.8678	23	tr|A0A286ZLG6|A0A286ZLG6_PIG	989	High mobility group AT-hook protein 1	HMGA1
21.5428	21.4238	21.6379	21.4882	21.5042	21.4076	21.619	21.5115		0.258461	-0.0698714	-1.04962	-1.24819	40	47.4	323.31	285	tr|A0A286ZLH1|A0A286ZLH1_PIG	990	26S proteasome non-ATPase regulatory subunit 2	PSMD2
16.9952	16.7019	16.9129	17.0758	16.6815	16.6441	17.076	16.7263		0.435498	-0.110661	-1.07972	-0.835384	3	13.2	3.8974	8	tr|A0A286ZLH2|A0A286ZLH2_PIG;sp|P68266|GLTP_PIG	991	Glycolipid transfer protein	GLTP
19.3927	19.5227	19.1761	19.3149	19.6573	19.048	19.473	19.7445		0.0776719	0.28737	1.22041	2.12568	13	16.2	147.43	55	tr|A0A287ACG1|A0A287ACG1_PIG;tr|A0A287B3Q0|A0A287B3Q0_PIG;tr|A0A286ZLH5|A0A286ZLH5_PIG;tr|A0A287ALM1|A0A287ALM1_PIG	992	AMP deaminase	AMPD2
15.2368	15.2988	15.4786	15.1894	15.4998	15.6291	15.6384	15.8522		0.843566	-0.0356946	-1.02505	-0.206049	2	4.7	14.519	2	tr|A0A5G2RBH1|A0A5G2RBH1_PIG;tr|A0A5G2QGM2|A0A5G2QGM2_PIG;tr|A0A5G2QNS0|A0A5G2QNS0_PIG;tr|I3LVD3|I3LVD3_PIG;tr|A0A287BTE6|A0A287BTE6_PIG;tr|A0A5G2QR07|A0A5G2QR07_PIG;tr|A0A286ZLH6|A0A286ZLH6_PIG;tr|A0A5G2RKI3|A0A5G2RKI3_PIG;tr|A0A287BAY6|A0A287BAY6_PIG	993	UDENN domain-containing protein;Late secretory pathway protein AVL9 homolog	AVL9
18.3993	18.2772	18.464	18.0215	17.8913	18.3454	17.7832	18.009		0.30469	-0.198201	-1.14727	-1.12214	4	29.1	2.6243	16	tr|A0A286ZLH8|A0A286ZLH8_PIG;tr|A0A287A6D6|A0A287A6D6_PIG;tr|I3LAB1|I3LAB1_PIG;tr|I3LIK0|I3LIK0_PIG	994	60S ribosomal protein L35a	RPL35A;LOC100519675
14.8005	15.3666	15.1021	15.0379	15.0789	14.7364	14.7555	14.9468		0.083057	0.25893	1.19659	2.07719	2	1.8	4.4373	2	tr|A0A286ZLI2|A0A286ZLI2_PIG;tr|A0A287ASU9|A0A287ASU9_PIG;tr|A0A286ZVG5|A0A286ZVG5_PIG	995	Tyrosine-protein kinase;Non-specific protein-tyrosine kinase	JAK1;TYK2
20.6015	20.4723	20.5107	20.5104	20.5487	20.5428	20.5317	20.4496		0.128784	-0.0514302	-1.03629	-1.76063	16	32.5	255.85	102	tr|A0A286ZLI8|A0A286ZLI8_PIG	996	RNA helicase	DDX17
17.7209	18.4295	17.8679	17.9526	18.0645	18.0466	17.7034	17.6451		0.337121	0.188266	1.13939	1.04304	6	16.3	16.264	14	tr|A0A5G2RBP2|A0A5G2RBP2_PIG;tr|F1SH10|F1SH10_PIG;tr|A0A286ZLI9|A0A286ZLI9_PIG;tr|A0A287A310|A0A287A310_PIG;tr|A0A5G2Q7D1|A0A5G2Q7D1_PIG	997	Uncharacterized protein;Neutral cholesterol ester hydrolase 1 isoform b	NCEH1
16.0762	15.7312	15.7806	16.8899	16.0364	16.4378	15.4064	16.3694		0.35517	0.331457	1.25828	1.00168	3	1.5	1.2727	10	tr|I3LKM7|I3LKM7_PIG;tr|A0A287AFE1|A0A287AFE1_PIG;tr|A0A5G2QR52|A0A5G2QR52_PIG;tr|A0A5G2RFQ1|A0A5G2RFQ1_PIG;tr|A0A5G2QAH7|A0A5G2QAH7_PIG;tr|A0A287BQ96|A0A287BQ96_PIG;tr|A0A286ZLJ5|A0A286ZLJ5_PIG;tr|A0A287AVF0|A0A287AVF0_PIG	998	Ral GTPase-activating protein subunit alpha-1	RALGAPA1
18.7011	18.3171	18.6124	18.3526	18.3127	18.6375	18.0395	18.4422		0.401572	-0.141468	-1.10303	-0.902491	8	18.7	36.137	20	tr|A0A286ZLJ6|A0A286ZLJ6_PIG;tr|A0A287AMS8|A0A287AMS8_PIG;tr|F1RNI3|F1RNI3_PIG	999	Pre-mRNA-processing factor 31	PRPF31
17.4548	17.5372	17.3896	17.6569	17.8322	17.2031	18.0715	18.1661		0.292782	0.268342	1.20442	1.15296	5	15.5	13.181	12	tr|I3LB77|I3LB77_PIG;tr|A0A286ZLK6|A0A286ZLK6_PIG;tr|A0A5G2Q856|A0A5G2Q856_PIG	1000	Uncharacterized protein	ZFP36L1
18.922	18.2714	17.9398	18.7394	18.5018	18.1019	18.3531	18.5513		0.458186	0.186792	1.13823	0.792618	4	18.5	148.94	35	tr|A0A286ZLK7|A0A286ZLK7_PIG;tr|A0A287BFS1|A0A287BFS1_PIG;tr|A0A480JVL5|A0A480JVL5_PIG;tr|F1RFA3|F1RFA3_PIG	1001	RNA-binding protein with serine-rich domain 1	RNPS1
15.3742	15.4858	15.1768	15.3176	15.3454	15.1984	15.2536	15.6158		0.0589317	0.190384	1.14107	2.32638	6	11.9	85.665	20	tr|A0A286ZLL9|A0A286ZLL9_PIG;tr|A0A5G2QYN3|A0A5G2QYN3_PIG;tr|A0A5G2R260|A0A5G2R260_PIG	1002	Uncharacterized protein	SYNPO
12.9343	12.881	12.6802	12.8261	12.9156	12.8543	12.9785	12.8002		0.934161	-0.00609589	-1.00423	-0.0861358	1	2.5	14.799	2	tr|A0A286ZLN2|A0A286ZLN2_PIG	1005	Fibulin-1	FBLN1
14.1975	14.3662	14.2614	14.0008	14.0425	14.6306	13.6855	14.1102		0.772393	-0.0638516	-1.04525	-0.302625	2	3.4	14.264	4	tr|A0A286ZLN9|A0A286ZLN9_PIG;tr|F1RJ88|F1RJ88_PIG;tr|A0A287B7V2|A0A287B7V2_PIG;tr|A0A287BDN4|A0A287BDN4_PIG;tr|A0A287B6Y5|A0A287B6Y5_PIG	1006	N-alpha-acetyltransferase 16, NatA auxiliary subunit isoform X1;Uncharacterized protein;N-alpha-acetyltransferase 16, NatA auxiliary subunit isoform 1;N-alpha-acetyltransferase 16, NatA auxiliary subunit isoform X3	NAA16
14.979	14.9035	14.9697	14.7659	15.0834	14.9807	15.1467	14.9307		0.253882	-0.0981574	-1.07041	-1.26171	2	11.5	11.781	4	tr|A0A286ZLP5|A0A286ZLP5_PIG;tr|I3LID3|I3LID3_PIG	1007	Uncharacterized protein	METTL9
19.9239	19.5646	20.0718	19.9639	19.7121	20.051	19.2632	20.1696		0.917882	0.0250807	1.01754	0.10752	10	44.8	113.03	57	tr|A0A286ZLP7|A0A286ZLP7_PIG;tr|A0A5G2QQ97|A0A5G2QQ97_PIG	1008	26S proteasome non-ATPase regulatory subunit 9;Uncharacterized protein	PSMD9
16.9521	16.537	16.6465	16.3903	16.7688	16.5645	16.6121	16.389		0.217858	-0.172513	-1.12702	-1.37639	1	2.1	2.3583	7	tr|A0A286ZLQ0|A0A286ZLQ0_PIG;tr|F1SKT5|F1SKT5_PIG;tr|K7GP98|K7GP98_PIG	1010	Uncharacterized protein;E3 ubiquitin-protein ligase TRIM23 isoform alpha	TRIM23
14.3341	14.4542	14.2293	14.0161	14.2344	14.066	13.988	14.7957		0.274953	0.220734	1.16533	1.20115	1	1.9	2.8226	3	tr|A0A5G2RB09|A0A5G2RB09_PIG;tr|A0A286ZLQ3|A0A286ZLQ3_PIG;tr|F1SI61|F1SI61_PIG;tr|A0A5G2QUJ5|A0A5G2QUJ5_PIG	1011	Gamma-tubulin complex component	TUBGCP4
18.5835	18.325	17.9533	18.0729	18.358	17.6689	18.0894	18.5232		0.291175	0.246023	1.18593	1.1572	6	10.7	96.055	42	tr|A0A286ZLR2|A0A286ZLR2_PIG;tr|A0A287BFQ8|A0A287BFQ8_PIG	1013	Uncharacterized protein;Serine/threonine-protein kinase DCLK1 isoform X2	DCLK1
18.1367	18.0111	17.7856	17.7143	17.5777	17.493	18.3212	17.4516		0.307228	-0.245409	-1.18543	-1.11571	10	28.9	153.57	37	tr|F1RHS6|F1RHS6_PIG;tr|A0A286ZLS4|A0A286ZLS4_PIG	1014	Peroxin-14	PEX14
15.0945	14.6481	14.4267	14.3246	14.8732	14.5532	14.8642	14.7219		0.643462	-0.0927095	-1.06637	-0.487113	2	5.3	64.419	4	tr|A0A287B5V4|A0A287B5V4_PIG;tr|A0A286ZLS5|A0A286ZLS5_PIG;tr|F1SH28|F1SH28_PIG	1015	Protein kinase C iota type;Protein kinase C	PRKCI
18.3867	18.7134	18.5527	18.5574	18.7587	18.5447	18.6634	18.5681		0.191123	0.112513	1.08111	1.47321	8	11.7	95.045	21	tr|A0A286ZLS9|A0A286ZLS9_PIG;tr|I3LUJ3|I3LUJ3_PIG;tr|A0A5G2QQR6|A0A5G2QQR6_PIG;tr|F1SLP9|F1SLP9_PIG;tr|A0A286ZPT1|A0A286ZPT1_PIG	1016	Uncharacterized protein;Sorting nexin	SNX18
17.5077	17.6859	17.3484	17.5784	17.8498	17.4469	17.6381	17.633		0.0539727	0.201513	1.1499	2.39073	6	10.8	10.88	14	tr|A0A286ZLT0|A0A286ZLT0_PIG;tr|A0A287BEX9|A0A287BEX9_PIG;tr|A0A287BPV2|A0A287BPV2_PIG;tr|A0A287BH74|A0A287BH74_PIG;tr|A0A287BH12|A0A287BH12_PIG;tr|A0A287BBC4|A0A287BBC4_PIG	1017	Uncharacterized protein;Cytosolic purine 5'-nucleotidase isoform 1	NT5C2
14.9884	14.3315	14.4299	14.5008	14.172	14.2203	13.8996	14.5975		0.950833	0.0159068	1.01109	0.0642827	2	5.3	16.175	3	tr|A0A286ZLT6|A0A286ZLT6_PIG;tr|F1RZP1|F1RZP1_PIG;tr|A0A286ZX79|A0A286ZX79_PIG;tr|A0A5G2QZG0|A0A5G2QZG0_PIG	1018	SEFIR domain-containing protein	TRAF3IP2
15.1545	15.493	15.5788	15.4542	15.0264	15.187	15.3119	15.2489		0.987169	-0.00241923	-1.00168	-0.0167632	5	5.1	3.7837	5	tr|A0A286ZLT7|A0A286ZLT7_PIG;tr|A0A287AV22|A0A287AV22_PIG;tr|A0A287BJX3|A0A287BJX3_PIG;tr|A0A286ZJ58|A0A286ZJ58_PIG;tr|F1RWC6|F1RWC6_PIG;tr|A0A287AJB0|A0A287AJB0_PIG;tr|A0A287A413|A0A287A413_PIG;tr|A0A287AYI7|A0A287AYI7_PIG	1019	Uncharacterized protein	ARHGAP12
18.2204	18.0886	18.1227	18.0936	18.2792	17.9962	18.2321	18.3715		0.490323	0.0653706	1.04635	0.734534	11	16.9	20.003	20	tr|A0A286ZLV5|A0A286ZLV5_PIG;tr|F1S590|F1S590_PIG;tr|A0A5G2QW44|A0A5G2QW44_PIG;tr|A0A5G2QW64|A0A5G2QW64_PIG	1021	Coactivator-associated arginine methyltransferase 1	CARM1
19.4304	19.1203	19.1895	19.1892	18.7221	19.1137	19.2818	19.2242		0.207799	-0.189884	-1.14067	-1.41147	13	17.3	149.85	30	tr|A0A286ZLV6|A0A286ZLV6_PIG;tr|A0A287AC78|A0A287AC78_PIG;tr|I3LSV7|I3LSV7_PIG;tr|A0A287A8F7|A0A287A8F7_PIG;tr|A0A287A9X0|A0A287A9X0_PIG;tr|A0A287BHI3|A0A287BHI3_PIG;tr|A0A287BLB2|A0A287BLB2_PIG	1022	Uncharacterized protein	PPFIBP2
16.4378	16.3762	16.9546	16.7111	16.7703	17.2214	16	16.2305		0.67807	-0.13143	-1.09538	-0.436024	4	8.8	2.8555	9	tr|F1SH04|F1SH04_PIG;tr|A0A287BP73|A0A287BP73_PIG;tr|A0A286ZLW2|A0A286ZLW2_PIG;tr|A0A287AQY8|A0A287AQY8_PIG;tr|A0A287AKZ6|A0A287AKZ6_PIG;tr|A0A287A602|A0A287A602_PIG	1023	Uncharacterized protein	PPHLN1
19.9516	19.6752	19.9941	19.7775	19.4481	19.7988	20.5332	19.7457		0.0603017	-0.407803	-1.32666	-2.3096	15	31.8	323.31	85	tr|A0A286ZLW3|A0A286ZLW3_PIG;tr|A0A287BIS1|A0A287BIS1_PIG;tr|F1RVK3|F1RVK3_PIG;tr|A0A287BS03|A0A287BS03_PIG;tr|A0A287ARF2|A0A287ARF2_PIG	1024	Acyl-CoA-binding domain-containing protein 5;ACB domain-containing protein	ACBD5
19.4419	18.803	19.3911	19.4192	18.81	19.2991	19.445	19.0439	+	0.0449772	-0.375255	-1.29707	-2.52508	9	51.9	323.31	130	tr|A0A286ZLX7|A0A286ZLX7_PIG;tr|A0A287AIF3|A0A287AIF3_PIG;tr|A0A287A9S3|A0A287A9S3_PIG;tr|A0A287AG25|A0A287AG25_PIG;tr|F1RX99|F1RX99_PIG;tr|A0A481BLE6|A0A481BLE6_PIG;tr|A0A5G2QTW6|A0A5G2QTW6_PIG	1026	Uncharacterized protein;Tumor protein D52 isoform 5	TPD52
14.6409	14.5531	14.8393	14.0863	14.5201	14.4288	14.2148	14.666		0.701266	-0.0745692	-1.05305	-0.402497	1	2.5	1.3915	4	tr|A0A287APL6|A0A287APL6_PIG;tr|A0A287A6R9|A0A287A6R9_PIG;tr|B7U2H0|B7U2H0_PIG;tr|A0A286ZLY2|A0A286ZLY2_PIG	1027	PlsC domain-containing protein;1-acylglycerol-3-phosphate O-acyltransferase 8	LCLAT1
17.4691	17.4528	17.2376	17.4462	17.8781	18.2219	17.5793	17.4069		0.745408	-0.0810056	-1.05776	-0.34005	3	11.5	13.362	9	tr|A0A286ZLY5|A0A286ZLY5_PIG;tr|A0A287BEH7|A0A287BEH7_PIG;tr|A0A5G2REJ8|A0A5G2REJ8_PIG	1028	Uncharacterized protein	TPPP
14.5714	14.6152	14.447	14.3822	14.5741	14.8228	14.4792	14.1894		0.322253	-0.139835	-1.10178	-1.07849	2	4.5	8.4665	12	tr|I3LGS5|I3LGS5_PIG;tr|A0A5G2QFN3|A0A5G2QFN3_PIG;tr|I3L7S0|I3L7S0_PIG;tr|A0A5G2RAW6|A0A5G2RAW6_PIG;tr|A0A287AMN1|A0A287AMN1_PIG;tr|A0A5G2RGQ0|A0A5G2RGQ0_PIG;tr|A0A287AZL5|A0A287AZL5_PIG;tr|A0A286ZLY6|A0A286ZLY6_PIG;tr|A0A5G2QT03|A0A5G2QT03_PIG	1029	Uncharacterized protein;Progesterone-induced-blocking factor 1 isoform X3	PIBF1
15.2284	15.5573	15.6166	15.3894	15.3387	15.6615	15.5469	15.0588		0.259737	-0.177299	-1.13076	-1.24446	2	2.7	2.4245	9	tr|A0A5G2R632|A0A5G2R632_PIG;tr|A0A286ZLY9|A0A286ZLY9_PIG;tr|A0A287AEK0|A0A287AEK0_PIG;tr|D3K5N2|D3K5N2_PIG;tr|A0A5K1V0Q4|A0A5K1V0Q4_PIG	1030	Uncharacterized protein;E3 ubiquitin-protein ligase HACE1 isoform b;E3 ubiquitin-protein ligase HACE1	HACE1
16.9595	17.2771	16.9231	17.0338	16.9424	17.265	16.9707	16.9767		0.807115	0.0279222	1.01954	0.255167	5	14.7	13.481	9	tr|A0A286ZM06|A0A286ZM06_PIG	1031	Uncharacterized protein	CHDH
16.1696	16.2298	16.4249	16.2214	16.1011	16.3418	16.181	15.8923		0.144986	-0.16819	-1.12365	-1.67484	5	4.1	5.656	8	tr|A0A5G2QLQ6|A0A5G2QLQ6_PIG;tr|F1S6Y8|F1S6Y8_PIG;tr|A0A287ALR7|A0A287ALR7_PIG;tr|A0A287B6V3|A0A287B6V3_PIG;tr|A0A286ZM17|A0A286ZM17_PIG;tr|I3L678|I3L678_PIG;tr|A0A287A9L7|A0A287A9L7_PIG;tr|A0A287A199|A0A287A199_PIG	1033	Uncharacterized protein;Ras-GAP domain-containing protein	RASAL2
21.0753	21.0782	20.9359	21.0301	21.0747	20.968	21.0413	21.0224		0.238659	0.0462027	1.03254	1.30828	25	40.8	170.88	130	tr|A0A286ZM27|A0A286ZM27_PIG;tr|A0A287AHW6|A0A287AHW6_PIG;tr|A0A287BLH5|A0A287BLH5_PIG;tr|A0A286ZU00|A0A286ZU00_PIG;tr|A0A287ACV3|A0A287ACV3_PIG	1034	DEAD box protein 5;RNA helicase	DDX5
14.9936	14.8871	14.88	14.719	15.138	14.9607	14.6297	15.2142		0.413434	0.123582	1.08944	0.878564	2	2.3	1.4559	2	tr|F1S4G1|F1S4G1_PIG;tr|I3LBL9|I3LBL9_PIG;tr|A0A287ARQ8|A0A287ARQ8_PIG;tr|A0A5G2QNR2|A0A5G2QNR2_PIG;tr|A0A286ZM40|A0A286ZM40_PIG;tr|A0A5G2RDH8|A0A5G2RDH8_PIG;tr|I3LCR3|I3LCR3_PIG;tr|I3L7K3|I3L7K3_PIG	1036	Rab-GAP TBC domain-containing protein;Ecotropic viral integration site 5 protein homolog isoform X1	EVI5
15.4109	15.5071	15.5757	15.0571	16.3098	15.4041	15.4625	15.1373		0.895685	0.0395277	1.02778	0.136772	2	8.8	10.775	8	tr|A0A286ZM49|A0A286ZM49_PIG;tr|I3LEE2|I3LEE2_PIG;tr|A0A286ZUB0|A0A286ZUB0_PIG	1037	Uncharacterized protein;Hydrolase_4 domain-containing protein	MGLL
19.7491	19.4431	19.6476	19.6464	19.4295	19.6718	19.5272	19.6274		0.18031	-0.112319	-1.08096	-1.51598	31	21	208.05	76	tr|A0A287AAY5|A0A287AAY5_PIG;tr|A0A5G2RBE2|A0A5G2RBE2_PIG;tr|A0A5G2R0R1|A0A5G2R0R1_PIG;tr|A0A286ZM64|A0A286ZM64_PIG;tr|F1SBY5|F1SBY5_PIG;tr|A0A287BMR7|A0A287BMR7_PIG;tr|A0A5G2RDJ0|A0A5G2RDJ0_PIG	1039	Uncharacterized protein	AFDN
22.9207	23.1273	22.9877	23.1908	22.9517	22.988	22.8458	22.8119		0.393687	0.084857	1.06058	0.918697	24	63.8	323.31	457	tr|A0A286ZM82|A0A286ZM82_PIG;tr|F1SMN1|F1SMN1_PIG;tr|A0A5G2QG35|A0A5G2QG35_PIG	1040	Calumenin	CALU
16.9512	17.2724	17.395	17.0298	18.0314	17.6256	17.7977	18.3054		0.561927	0.217364	1.16261	0.613726	7	18.1	23.865	17	tr|A0A287AGW0|A0A287AGW0_PIG;tr|A0A287B2Z5|A0A287B2Z5_PIG;tr|A0A286ZTU7|A0A286ZTU7_PIG;tr|A0A287AJE3|A0A287AJE3_PIG;tr|A0A286ZM84|A0A286ZM84_PIG;tr|A0A286ZYZ5|A0A286ZYZ5_PIG	1041	SERPIN domain-containing protein	LOC106504547
16.8708	17.0034	17.0042	16.5649	16.8933	16.705	17.3888	16.9351		0.445645	-0.143023	-1.10422	-0.816064	3	7.4	47.03	21	tr|A0A5G2QDY5|A0A5G2QDY5_PIG;tr|A0A286ZM85|A0A286ZM85_PIG;tr|F1RIH6|F1RIH6_PIG	1042	Uncharacterized protein;Transmembrane protein 201 isoform 1	TMEM201
16.3096	16.5569	16.5626	16.1699	16.0493	16.0274	16.0444	16.2235		0.936341	0.0138922	1.00968	0.0832764	3	6.4	11.538	4	tr|A0A286ZM87|A0A286ZM87_PIG;tr|A0A287BDA1|A0A287BDA1_PIG;tr|A0A5G2QB63|A0A5G2QB63_PIG;tr|F1RN89|F1RN89_PIG	1043	Uncharacterized protein;Nuclear fragile X mental retardation-interacting protein 2	NUFIP2
15.5066	15.2402	15.6599	15.2264	15.4824	15.5511	15.5763	15.4241	+	0.0189346	-0.230178	-1.17298	-3.18588	7	18.6	21.134	15	tr|A0A286ZM89|A0A286ZM89_PIG;tr|A0A287B6J9|A0A287B6J9_PIG;tr|F1RVJ7|F1RVJ7_PIG;tr|A0A287AR23|A0A287AR23_PIG;tr|A0A480NKW6|A0A480NKW6_PIG;tr|A0A5G2RBS5|A0A5G2RBS5_PIG	1044	Uncharacterized protein;MAGUK p55 subfamily member 7	MPP7
17.8505	17.4721	17.6547	17.4636	17.6196	17.6071	17.2366	17.5016		0.603064	-0.0730529	-1.05194	-0.548624	3	10.6	3.558	10	tr|A0A5G2QNT6|A0A5G2QNT6_PIG;tr|A0A5G2RAM0|A0A5G2RAM0_PIG;tr|A0A286ZMA6|A0A286ZMA6_PIG;tr|A0A5G2R3V1|A0A5G2R3V1_PIG;tr|I3LC37|I3LC37_PIG;tr|E7D6R2|E7D6R2_PIG	1047	Hcy-binding domain-containing protein;Betaine homocysteine methyltransferase	BHMT
16.6137	16.7712	16.5608	16.5839	16.2122	16.6	16.2334	15.8548		0.534858	-0.146418	-1.10682	-0.65816	4	14.3	20.787	10	tr|A0A287AXF3|A0A287AXF3_PIG;tr|A0A286ZMB2|A0A286ZMB2_PIG;tr|F1RTA3|F1RTA3_PIG	1048	Folate gamma-glutamyl hydrolase	GGH
17.4828	16.9493	17.4467	17.2277	16.565	17.0409	17.1819	16.8431		0.0645354	-0.391836	-1.31206	-2.26014	2	7.5	94.396	31	tr|F1SET6|F1SET6_PIG;tr|A0A286ZMB4|A0A286ZMB4_PIG;tr|A0A287BRA6|A0A287BRA6_PIG;tr|A0A480VRF7|A0A480VRF7_PIG;tr|A0A287BBD9|A0A287BBD9_PIG	1049	VPS37 C-terminal domain-containing protein;Vacuolar protein sorting-associated protein 37A isoform 1	VPS37A
15.7654	16.1084	16.1741	15.4292	15.7739	15.5932	15.983	15.8009		0.610962	-0.100807	-1.07237	-0.536422	2	1.9	2.6426	4	tr|A0A5G2RFQ9|A0A5G2RFQ9_PIG;tr|A0A286ZX23|A0A286ZX23_PIG;tr|A0A286ZMB7|A0A286ZMB7_PIG;tr|F1RPT5|F1RPT5_PIG;tr|A0A287A428|A0A287A428_PIG;tr|A0A287AZQ8|A0A287AZQ8_PIG;tr|A0A287AMQ6|A0A287AMQ6_PIG;tr|A0A287AIV8|A0A287AIV8_PIG;tr|A0A5G2RCT9|A0A5G2RCT9_PIG;tr|F1SRN5|F1SRN5_PIG;tr|A0A5G2QHN8|A0A5G2QHN8_PIG	1051	#ARG!	#ARG!
18.1492	18.2139	17.9945	18.3487	18.171	18.2903	17.9521	18.158		0.203936	0.126406	1.09157	1.42536	8	26.2	130.06	27	tr|A0A286ZMD1|A0A286ZMD1_PIG;tr|A0A287AS72|A0A287AS72_PIG;tr|A0A287B759|A0A287B759_PIG	1052	GlcNAc kinase	NAGK
17.3009	17.427	17.5437	17.1671	17.3421	17.2313	17.7538	17.6206		0.66937	-0.0682306	-1.04843	-0.448741	6	13.6	38.84	9	tr|A0A287ASA7|A0A287ASA7_PIG;tr|A0A286ZMD2|A0A286ZMD2_PIG;tr|A0A287AWD2|A0A287AWD2_PIG;tr|A0A287AMX6|A0A287AMX6_PIG	1053	GB1/RHD3-type G domain-containing protein	ATL2
11.5886	12.2439	11.5463	11.4189	12.4907	13.3424	12.1563	13.328		0.724655	0.211933	1.15824	0.369204	3	23.3	13.749	3	tr|F1SQX0|F1SQX0_PIG;tr|A0A286ZMF5|A0A286ZMF5_PIG	1054	Uncharacterized protein	RERG
12.9794	13.5308	13.2767	11.4015	13.3172	13.2449	13.6204	13.7178		0.620093	-0.288512	-1.22138	-0.522426	3	4.5	6.9405	4	tr|A0A5G2RAS1|A0A5G2RAS1_PIG;tr|A0A286ZMG6|A0A286ZMG6_PIG;tr|A0A5G2RDD4|A0A5G2RDD4_PIG;tr|A0A5G2QLJ6|A0A5G2QLJ6_PIG;tr|A0A287AY15|A0A287AY15_PIG	1055	PKD domain-containing protein	SORCS2
16.8506	17.334	17.0842	17.1373	16.9689	17.026	17.1964	16.799		0.884509	0.0205173	1.01432	0.15155	3	1.7	9.0393	19	tr|A0A286ZMH4|A0A286ZMH4_PIG;tr|A0A286ZKV7|A0A286ZKV7_PIG;tr|A0A287BPB0|A0A287BPB0_PIG;tr|A0A287AZQ0|A0A287AZQ0_PIG;tr|A0A286ZTS2|A0A286ZTS2_PIG;tr|A0A286ZWV5|A0A286ZWV5_PIG;tr|A0A287AU12|A0A287AU12_PIG	1057	Non-specific serine/threonine protein kinase	WNK2
19.9315	19.26	20.1743	18.9626	18.7565	19.7674	19.5509	19.0446	+	0.00230003	-0.850072	-1.80259	-5.06468	19	37.4	78.528	104	tr|A0A286ZMH6|A0A286ZMH6_PIG;tr|I3LHS9|I3LHS9_PIG;tr|I3LF61|I3LF61_PIG	1058	Uncharacterized protein	LOC110259328;CYP4F8
16.4333	16.6437	16.5622	16.4672	16.4703	16.5802	16.4587	16.3402		0.709557	-0.0282526	-1.01978	-0.390639	4	7.6	5.2948	5	tr|A0A5G2QXW4|A0A5G2QXW4_PIG;tr|A0A286ZMK0|A0A286ZMK0_PIG;tr|A0A5G2QS41|A0A5G2QS41_PIG;tr|F6Q0R2|F6Q0R2_PIG	1062	Solute carrier family 30 member 9	SLC30A9
18.8088	18.5303	18.7952	18.9184	18.2942	18.7102	18.7174	18.6696		0.28886	-0.154796	-1.11326	-1.16334	8	15.1	34.362	32	tr|A0A287AUY4|A0A287AUY4_PIG;tr|A0A286ZMK3|A0A286ZMK3_PIG;tr|A0A287B634|A0A287B634_PIG	1063	Methylenetetrahydrofolate reductase	MTHFR
18.092	18.2615	18.1448	18.0344	18.2977	18.094	18.2317	18.397		0.246456	0.107027	1.07701	1.28411	9	11.4	32.18	28	tr|F1SAD7|F1SAD7_PIG;tr|A0A480K353|A0A480K353_PIG;tr|A0A286ZMM6|A0A286ZMM6_PIG	1067	CULLIN_2 domain-containing protein;Cullin-1	CUL1
18.8129	19.2231	18.7591	18.9828	18.9108	18.9537	18.7338	18.8217		0.137524	0.169738	1.12485	1.71313	8	20.1	45.397	26	tr|A0A287AZU5|A0A287AZU5_PIG;tr|A0A286ZMM8|A0A286ZMM8_PIG;tr|F1RT53|F1RT53_PIG;tr|A0A286ZS09|A0A286ZS09_PIG	1068	Tyrosine-protein kinase	LYN
16.6558	16.7031	17.0376	16.7601	16.8561	16.6538	16.6299	16.6052		0.909878	-0.0131207	-1.00914	-0.118053	4	10.2	1.5791	5	tr|A0A286ZMQ7|A0A286ZMQ7_PIG	1069	Uncharacterized protein	RAB12
15.7023	15.8806	15.8306	15.6191	15.6593	16.1842	15.8984	15.8949		0.304106	-0.140383	-1.1022	-1.12363	2	6	4.9496	13	tr|A0A287ALL2|A0A287ALL2_PIG;tr|A0A286ZMS0|A0A286ZMS0_PIG;tr|F1RWI3|F1RWI3_PIG	1070	Telomeric repeat-binding factor	TERF1
18.4449	18.6603	18.6461	18.5216	18.4732	18.678	18.5735	18.0954		0.30294	-0.148021	-1.10805	-1.12661	4	25.5	40.28	35	tr|F1SB33|F1SB33_PIG;tr|A0A286ZMT0|A0A286ZMT0_PIG;tr|A0A5G2R857|A0A5G2R857_PIG	1071	MARVEL domain-containing protein	SYPL1
14.7506	14.7211	14.7346	14.565	14.3994	14.6396	14.673	14.7819		0.391781	-0.0826063	-1.05893	-0.922652	3	5.7	12.505	3	tr|A0A286ZMT3|A0A286ZMT3_PIG;tr|F1SB99|F1SB99_PIG;tr|A0A287AE39|A0A287AE39_PIG	1072	RING finger protein 214 isoform 1	RNF214
17.3108	17.3909	17.2949	17.1895	17.067	17.1486	17.2423	17.2669		0.798671	-0.0205841	-1.01437	-0.266643	5	10.3	45.961	9	tr|A0A286ZMT4|A0A286ZMT4_PIG;tr|A0A5G2QW76|A0A5G2QW76_PIG;tr|F1RFQ9|F1RFQ9_PIG	1073	Splicing factor, suppressor of white-apricot homolog isoform 2;Uncharacterized protein	SFSWAP
17.9336	17.776	17.7112	17.7991	17.9482	17.717	17.7896	17.7776		0.592899	0.0373869	1.02625	0.564461	7	19.5	113.79	34	tr|A0A286ZMV3|A0A286ZMV3_PIG;tr|A0A287AVU2|A0A287AVU2_PIG;tr|A0A480TXY7|A0A480TXY7_PIG;tr|A0A5G2RG38|A0A5G2RG38_PIG	1075	Uncharacterized protein;Ubiquitin-associated domain-containing protein 1	UBAC1
13.9914	14.5769	13.9963	14.3509	14.8798	14.0503	14.4225	15.1304	+	0.0210257	0.619375	1.53621	3.10338	1	1.4	25.038	4	tr|A0A287AD34|A0A287AD34_PIG;tr|F1S7P0|F1S7P0_PIG;tr|A0A287AJG4|A0A287AJG4_PIG;tr|A0A286ZMX7|A0A286ZMX7_PIG;tr|A0A287AC41|A0A287AC41_PIG	1077	ANK_REP_REGION domain-containing protein	ANKRD24
16.2245	16.3181	16.5089	16.2225	16.1578	16.2271	16.188	16.276		0.614928	-0.0435476	-1.03065	-0.530329	5	21.1	6.448	6	tr|A0A287BND6|A0A287BND6_PIG;tr|A0A287ANC4|A0A287ANC4_PIG;tr|A0A286ZMY2|A0A286ZMY2_PIG	1078	Glutaminyl-peptide cyclotransferase	QPCTL
18.9607	18.8239	18.9508	18.7996	18.8177	18.6388	18.8783	18.6081		0.33815	-0.0948448	-1.06795	-1.04063	10	27.9	51.874	34	tr|A0A286ZMY6|A0A286ZMY6_PIG;tr|A0A481A3E7|A0A481A3E7_PIG;tr|F1S399|F1S399_PIG;tr|A0A5G2RAW7|A0A5G2RAW7_PIG	1079	FAS-associated factor 2;FAS-associated factor 2 isoform X1;UBX domain-containing protein;UAS domain-containing protein	FAF2
19.3123	19.4243	19.1921	19.3629	19.3765	19.3535	19.2722	19.5062	+	0.0289314	0.13491	1.09802	2.85657	15	21.1	125.05	65	tr|A0A286ZQ45|A0A286ZQ45_PIG;tr|A0A5G2QS77|A0A5G2QS77_PIG;tr|A0A5G2QAW6|A0A5G2QAW6_PIG;tr|A0A286ZMZ3|A0A286ZMZ3_PIG;tr|A0A287AJS0|A0A287AJS0_PIG;tr|F1RGG2|F1RGG2_PIG;tr|A0A287AFF7|A0A287AFF7_PIG;tr|A0A287BC94|A0A287BC94_PIG	1080	DH domain-containing protein;Uncharacterized protein	ARHGEF1
15.2209	14.949	14.7673	14.9021	14.9247	14.8133	15.1057	14.9711		0.731817	-0.0400839	-1.02817	-0.359103	2	1.7	7.8849	5	tr|A0A5G2QDY9|A0A5G2QDY9_PIG;tr|A0A5G2QAV4|A0A5G2QAV4_PIG;tr|A0A286ZMZ6|A0A286ZMZ6_PIG;tr|F1RQJ0|F1RQJ0_PIG;tr|A0A5G2QWA9|A0A5G2QWA9_PIG	1081	SAP130_C domain-containing protein;Histone deacetylase complex subunit SAP130 isoform X2;Uncharacterized protein	SAP130
17.3208	17.3587	17.1913	17.2336	16.7099	17.4452	17.2364	17.0128		0.20057	-0.219669	-1.16447	-1.43766	6	34.9	10.958	11	tr|A0A286ZN07|A0A286ZN07_PIG	1082	Uncharacterized protein	CHMP4A
12.8598	12.8642	12.9815	13.1479	13.3383	13.8714	13.0983	13.3514		0.91815	-0.0273168	-1.01911	-0.107168	2	7.9	6.6568	2	tr|A0A287BT25|A0A287BT25_PIG;tr|F1RGP6|F1RGP6_PIG;tr|A0A5G2RL93|A0A5G2RL93_PIG;tr|A0A286ZN22|A0A286ZN22_PIG;tr|A0A5G2QSL1|A0A5G2QSL1_PIG;tr|A0A287BDR1|A0A287BDR1_PIG;tr|A0A480TEK5|A0A480TEK5_PIG	1084	FAD synthase	FLAD1
20.0428	20.1884	20.4737	20.4635	20.537	20.742	20.1301	20.3638		0.825318	0.0410271	1.02885	0.230558	29	33.7	323.31	126	tr|A0A5G2QEW1|A0A5G2QEW1_PIG;tr|A0A286ZN24|A0A286ZN24_PIG;tr|F1SH92|F1SH92_PIG;tr|A0A5G2R7M3|A0A5G2R7M3_PIG;tr|A0A5G2QN24|A0A5G2QN24_PIG;tr|A0A286ZT99|A0A286ZT99_PIG;tr|A0A287BGD6|A0A287BGD6_PIG;sp|P79263|ITIH4_PIG;tr|A0A5G2QU18|A0A5G2QU18_PIG	1085	Inter-alpha-trypsin inhibitor heavy chain H4	ITIH4
18.4104	17.9618	18.0299	18.0772	18.1132	18.0608	18.3465	18.1908		0.28825	-0.126149	-1.09138	-1.16497	8	5	10.188	13	tr|A0A286ZN32|A0A286ZN32_PIG;tr|A0A287BF68|A0A287BF68_PIG;tr|A0A5G2QP25|A0A5G2QP25_PIG;tr|I3LEL0|I3LEL0_PIG;tr|A0A287BP76|A0A287BP76_PIG	1086	Uncharacterized protein;Nuclear pore complex protein Nup153 isoform 2	NUP153
17.5246	18.2396	17.7288	17.8994	18.6525	18.0662	18.0462	18.3617		0.0705783	0.446834	1.36305	2.19509	6	15.1	90.748	20	tr|A0A287AIN1|A0A287AIN1_PIG;tr|A0A286ZN35|A0A286ZN35_PIG;tr|A0A286ZSR0|A0A286ZSR0_PIG	1088	Serine hydroxymethyltransferase	SHMT1
16.1223	16.4138	16.4804	16.1885	16.2595	16.1123	16.1047	16.139		0.693901	0.0453086	1.0319	0.413085	2	11.1	9.4373	6	tr|F1SEQ6|F1SEQ6_PIG;tr|A0A286ZN50|A0A286ZN50_PIG;tr|A0A287AA08|A0A287AA08_PIG	1090	Tetraspanin	TSPAN14
18.38	18.5105	18.6375	18.3782	18.5539	18.5092	18.589	18.7965		0.776482	0.0308452	1.02161	0.296997	5	31.7	114.28	45	tr|A0A286ZN52|A0A286ZN52_PIG;tr|A0A5G2R3I7|A0A5G2R3I7_PIG	1091	Proteasome subunit beta	PSMB3
15.0977	14.5919	14.7707	14.4168	14.2551	15.1371	14.1651	13.7565		0.111062	-0.537539	-1.45149	-1.86751	3	5.5	36.608	10	tr|A0A287AN36|A0A287AN36_PIG;tr|A0A286ZN53|A0A286ZN53_PIG;tr|A0A286ZJY4|A0A286ZJY4_PIG	1092	RabBD domain-containing protein	MLPH
19.737	20.0573	19.8645	19.7921	19.9637	19.8783	19.9681	20.3912		0.209829	0.18908	1.14004	1.40427	9	28.6	20.17	65	tr|A0A5G2QA32|A0A5G2QA32_PIG;tr|A0A286ZN59|A0A286ZN59_PIG;tr|A0A287B7C9|A0A287B7C9_PIG;tr|F1RHU6|F1RHU6_PIG;tr|A0A286ZP03|A0A286ZP03_PIG;tr|A0A287BTE0|A0A287BTE0_PIG	1093	Methyltransf_25 domain-containing protein;Protein arginine N-methyltransferase 1 isoform 1;Uncharacterized protein	PRMT1
17.5138	17.2827	17.2678	17.416	17.2985	17.4961	17.1396	17.5503		0.777279	0.0325632	1.02283	0.295902	5	7.6	20.584	8	tr|A0A286ZN77|A0A286ZN77_PIG;tr|F1RVX3|F1RVX3_PIG;tr|A0A287BF21|A0A287BF21_PIG;tr|A0A287AZY1|A0A287AZY1_PIG	1094	Uncharacterized protein	GGA3
15.8686	15.3137	16.1261	15.6615	15.1984	15.6778	15.4998	15.4605		0.0612095	-0.384513	-1.30542	-2.2987	2	8.1	1.5694	3	tr|A0A286ZN84|A0A286ZN84_PIG;tr|A0A287ACF7|A0A287ACF7_PIG;tr|A0A5G2QI42|A0A5G2QI42_PIG;tr|A0A5G2QU44|A0A5G2QU44_PIG;tr|F2Z5M8|F2Z5M8_PIG;tr|A0A287BAC8|A0A287BAC8_PIG	1095	60S ribosomal protein L32;V-SNARE coiled-coil homology domain-containing protein	STXBP6
17.6925	18.0835	17.5858	17.7647	18.1185	17.7132	17.7756	18.1212	+	0.013091	0.330211	1.2572	3.48322	2	28	78.334	34	tr|A0A5G2RE84|A0A5G2RE84_PIG;tr|A0A286ZN89|A0A286ZN89_PIG;tr|A0A5G2QDL9|A0A5G2QDL9_PIG;tr|A0A5G2QPX6|A0A5G2QPX6_PIG	1096	PDZ domain-containing protein	0
15.8453	15.5926	15.7211	15.5852	15.4718	15.6461	15.6492	15.5916	+	0.0307434	-0.155139	-1.11353	-2.81031	5	5.5	62.417	13	tr|A0A286ZN90|A0A286ZN90_PIG;tr|A0A287A9V0|A0A287A9V0_PIG;tr|F1RLS1|F1RLS1_PIG;tr|A0A287B7A6|A0A287B7A6_PIG;tr|A0A287B281|A0A287B281_PIG	1097	Cytospin-A	SPECC1L
14.0815	14.0953	14.0563	14.0904	13.9992	14.2285	14.4326	13.7772		0.116361	-0.209204	-1.15605	-1.83388	1	2	1.991	3	tr|A0A5G2Q767|A0A5G2Q767_PIG;tr|A0A287BMH1|A0A287BMH1_PIG;tr|A0A287AA35|A0A287AA35_PIG;tr|A0A286ZN98|A0A286ZN98_PIG;tr|F1S0T1|F1S0T1_PIG;tr|A0A287B5B0|A0A287B5B0_PIG	1098	Uncharacterized protein	MTRR
21.494	21.4978	21.2659	21.7135	21.6667	21.6222	21.5149	21.7393		0.0995712	0.180094	1.13296	1.94628	28	39.9	313.35	177	tr|A0A286ZNA7|A0A286ZNA7_PIG;tr|F6PU32|F6PU32_PIG;tr|A0A288CFT7|A0A288CFT7_PIG;sp|P12675|ICAL_PIG;tr|A0A287A526|A0A287A526_PIG;tr|A0A286ZQD7|A0A286ZQD7_PIG	1099	Calpain inhibitor;Calpastatin	CAST
17.6267	17.6984	17.2667	17.2058	17.76	16.6832	17.6635	18.0311		0.248997	0.363789	1.2868	1.27638	13	6.2	34.007	18	tr|A0A286ZNA8|A0A286ZNA8_PIG;tr|A0A287B3A4|A0A287B3A4_PIG	1100	Spectrin beta chain	SPTBN2
18.1139	18.0702	17.5706	18.2617	18.1795	18.1679	18.3161	18.4152		0.3289	0.189504	1.14037	1.06248	7	28.9	63.919	28	tr|F1SUN0|F1SUN0_PIG;tr|A0A287B6F5|A0A287B6F5_PIG;tr|A0A286ZZD7|A0A286ZZD7_PIG;tr|A0A5G2RB87|A0A5G2RB87_PIG;tr|A0A286ZND1|A0A286ZND1_PIG;tr|A0A5G2R923|A0A5G2R923_PIG;tr|A0A5G2QF13|A0A5G2QF13_PIG;tr|A0A5G2QJT5|A0A5G2QJT5_PIG;tr|A0A5G2QSR3|A0A5G2QSR3_PIG	1101	Arrestin_C domain-containing protein;Beta-arrestin-1 isoform X1	ARRB1
21.8022	21.4895	21.9385	21.6918	21.5986	22.0105	21.8385	21.6854	+	0.00571565	-0.281073	-1.2151	-4.19528	11	45.1	64.031	233	tr|A0A286ZND5|A0A286ZND5_PIG;tr|F1S3U9|F1S3U9_PIG	1102	Peroxiredoxin-1	PRDX1
16.1439	15.8828	16.1579	16.0845	16.0876	16.4981	16.4466	16.5232		0.348168	-0.167066	-1.12277	-1.01752	4	13.1	6.1511	6	tr|A0A286ZNE6|A0A286ZNE6_PIG	1104	SH3 domain-containing protein	NEBL
17.6141	17.7635	17.9179	17.4384	17.4809	17.2126	17.9086	17.2858		0.410678	-0.171157	-1.12596	-0.884076	5	18.9	132.21	28	tr|A0A5G2QVA5|A0A5G2QVA5_PIG;tr|A0A5G2QZ00|A0A5G2QZ00_PIG;tr|A0A5G2RCH3|A0A5G2RCH3_PIG;tr|A0A286ZXY8|A0A286ZXY8_PIG;tr|A0A286ZNE7|A0A286ZNE7_PIG;tr|A0A287BAB0|A0A287BAB0_PIG;tr|I3LFX7|I3LFX7_PIG	1105	Squalene synthase	FDFT1
10.6419	12.7528	11.8852	10.5137	11.6753	11.2201	11.172	12.1495		0.351923	0.543019	1.45702	1.00899	1	1.4	5.8268	5	tr|A0A286ZNE8|A0A286ZNE8_PIG	1106	VWFA domain-containing protein	CACNA2D2
15.2011	15.5753	15.7329	15.0716	15.1654	15.6403	15.283	15.3021		0.318273	-0.185724	-1.13739	-1.08821	1	2.5	2.5957	2	tr|K7GSF8|K7GSF8_PIG;tr|A0A287B2Q8|A0A287B2Q8_PIG;tr|A0A286ZNF5|A0A286ZNF5_PIG	1107	Mothers against decapentaplegic homolog	SMAD5
19.8371	19.5791	20.0543	19.6966	19.5489	19.8751	19.9519	19.9308		0.051161	-0.240749	-1.18161	-2.43002	9	32.2	93.624	70	tr|A0A286ZNF7|A0A286ZNF7_PIG;tr|F1S3U0|F1S3U0_PIG	1108	Galactose-1-phosphate uridylyltransferase	GALT
18.2379	17.9103	18.2611	18.017	17.9327	18.0482	18.3141	18.0297	+	0.00977746	-0.242913	-1.18338	-3.72646	6	10.5	33.316	21	tr|A0A5G2QVK7|A0A5G2QVK7_PIG;tr|F1STS3|F1STS3_PIG;tr|A0A286ZNG1|A0A286ZNG1_PIG;tr|A0A287BHE2|A0A287BHE2_PIG;tr|A0A287AJ05|A0A287AJ05_PIG	1109	Ribosomal protein S6 kinase	RPS6KA1
20.3458	20.0312	20.4515	20.4351	19.7793	20.3681	20.48	20.3888		0.16224	-0.252761	-1.19149	-1.59313	10	46.3	110.4	86	tr|A0A287ADR1|A0A287ADR1_PIG;tr|A0A286ZNH2|A0A286ZNH2_PIG;tr|A0A286ZP16|A0A286ZP16_PIG	1110	Glutathione transferase	0
19.1027	18.8983	18.9193	19.0698	18.9389	19.1532	18.9241	19.0915		0.754548	-0.0252056	-1.01762	-0.327315	6	54	37.571	41	tr|A0A286ZNH3|A0A286ZNH3_PIG;tr|F1S0M2|F1S0M2_PIG	1111	2-iminobutanoate/2-iminopropanoate deaminase;Uncharacterized protein	RIDA
15.0479	15.0244	15.1369	14.8262	14.8365	14.9499	14.9731	14.9871		0.152299	-0.108434	-1.07806	-1.63912	3	4	110.52	6	tr|A0A287BC10|A0A287BC10_PIG;tr|A0A286ZNH7|A0A286ZNH7_PIG;tr|A0A287AES2|A0A287AES2_PIG;tr|A0A287AIU1|A0A287AIU1_PIG;tr|F1SSV8|F1SSV8_PIG;tr|A0A287BQR4|A0A287BQR4_PIG	1112	Uncharacterized protein;RPAP1_C domain-containing protein	RPAP1
14.2989	14.479	14.1538	14.182	14.2854	14.0939	14.2331	14.51		0.110393	0.169157	1.1244	1.87186	2	1.5	4.0808	3	tr|F1S6V1|F1S6V1_PIG;tr|A0A286ZNI5|A0A286ZNI5_PIG;tr|A0A286ZQ78|A0A286ZQ78_PIG;tr|A0A287AD22|A0A287AD22_PIG;tr|I3LU78|I3LU78_PIG	1113	Uncharacterized protein;Myotubularin-related protein 13 isoform X1	SBF2
17.1347	17.9662	17.4843	17.0832	17.6019	17.4415	17.6297	17.4042		0.681822	0.0913248	1.06535	0.430565	3	13.5	15.71	14	tr|A0A286ZNK2|A0A286ZNK2_PIG;tr|A0A287BBB9|A0A287BBB9_PIG	1115	Derlin	DERL1
16.4705	16.2614	16.4629	16.3786	16.1657	16.3725	15.9749	16.3681		0.840687	-0.026762	-1.01872	-0.209906	3	8.8	108.88	8	tr|A0A286ZNK4|A0A286ZNK4_PIG;tr|A0A287AIA3|A0A287AIA3_PIG	1116	Uncharacterized protein	YAP1
14.1163	13.694	14.0533	14.1648	13.6957	12.9151	13.7479	14.0886		0.529301	0.202598	1.15077	0.667457	3	5.1	13.775	3	tr|F1S2X9|F1S2X9_PIG;tr|A0A286ZNL4|A0A286ZNL4_PIG;tr|A0A287AKS2|A0A287AKS2_PIG;tr|A0A287BES0|A0A287BES0_PIG	1117	Non-specific serine/threonine protein kinase;Uncharacterized protein;Ribosomal protein S6 kinase delta-1 isoform a	RPS6KC1
16.1244	15.9287	16.0409	16.3251	15.7934	15.6704	16.0866	15.9668		0.886917	0.0229132	1.01601	0.148363	6	8.4	8.6231	8	tr|A0A5G2QRG8|A0A5G2QRG8_PIG;tr|A0A286ZNN0|A0A286ZNN0_PIG;tr|K7GQJ8|K7GQJ8_PIG;tr|F1S6Z2|F1S6Z2_PIG	1119	Uncharacterized protein;RalBP1-associated Eps domain-containing protein 1 isoform b	REPS1
19.2149	19.6014	19.4125	19.1825	19.3222	19.5212	19.0097	19.2164		0.790268	0.041019	1.02884	0.278103	10	43.6	123.93	54	tr|A0A286ZNN4|A0A286ZNN4_PIG	1120	Complex I-30kD	NDUFS3
16.5289	15.1812	14.8693	15.6213	14.8187	14.517	14.6831	15.729		0.725294	0.187979	1.13917	0.3683	3	10.8	22.088	4	tr|A0A286ZNN6|A0A286ZNN6_PIG;tr|A0A5G2QGW8|A0A5G2QGW8_PIG;tr|A0A5G2QUM6|A0A5G2QUM6_PIG;tr|F6Q5E9|F6Q5E9_PIG;tr|A0A5G2R0H3|A0A5G2R0H3_PIG	1121	Dickkopf_N domain-containing protein	DKK3
16.9435	18.0649	17.4996	17.5524	17.6063	17.6213	16.8246	17.0527		0.271809	0.346846	1.27178	1.20993	11	11	41.768	17	tr|A0A5G2QMR4|A0A5G2QMR4_PIG;tr|F1RIS5|F1RIS5_PIG;tr|A0A286ZNN7|A0A286ZNN7_PIG;tr|A0A5G2RD75|A0A5G2RD75_PIG;tr|A0A5G2R353|A0A5G2R353_PIG;tr|A0A5G2REH3|A0A5G2REH3_PIG	1122	VWFA domain-containing protein	ITGAM
15.1747	15.1832	15.35	15.0603	14.9131	14.9637	14.6546	14.8389		0.833731	-0.0368643	-1.02588	-0.21924	2	1.4	79.844	5	tr|I3LSK0|I3LSK0_PIG;tr|A0A286ZNN8|A0A286ZNN8_PIG;tr|A0A287BN54|A0A287BN54_PIG	1123	ANK_REP_REGION domain-containing protein	ANKRD17
16.0019	16.1927	16.4252	16.0288	16.3915	16.5764	16.0617	16.5545		0.892152	0.0255342	1.01786	0.141439	5	4.9	8.3611	11	tr|F1S3T6|F1S3T6_PIG;tr|A0A286ZNQ6|A0A286ZNQ6_PIG;tr|A0A5G2RAC3|A0A5G2RAC3_PIG;tr|A0A5G2QJI1|A0A5G2QJI1_PIG;tr|A0A5G2R3D8|A0A5G2R3D8_PIG	1125	Phospholipid-transporting ATPase	ATP8A1
18.6246	18.852	18.3653	18.656	19.405	18.2441	18.7464	19.1902	+	0.0403294	0.530664	1.44459	2.60613	11	29.9	323.31	65	tr|A0A286ZNQ7|A0A286ZNQ7_PIG	1126	Uncharacterized protein	PRKAR2B
16.5394	16.2857	16.1431	16.0631	16.4861	16.0839	16.2501	16.3467		0.768601	0.0412812	1.02903	0.307853	5	14.1	100.41	22	tr|A0A287A5D1|A0A287A5D1_PIG;tr|A0A287A511|A0A287A511_PIG;tr|A0A286ZNR6|A0A286ZNR6_PIG;tr|A0A287BRC8|A0A287BRC8_PIG;tr|A0A287ACH9|A0A287ACH9_PIG	1127	FIP1-like 1 protein	FIP1L1
17.4515	17.374	17.1275	17.6958	17.4867	17.7022	17.0159	17.4833		0.316821	0.18568	1.13735	1.09177	3	5.7	65.044	6	tr|A0A286ZNS1|A0A286ZNS1_PIG;tr|I3L8C5|I3L8C5_PIG;tr|A0A5G2QII5|A0A5G2QII5_PIG;tr|A0A286ZT39|A0A286ZT39_PIG;tr|A0A5G2QWH4|A0A5G2QWH4_PIG;tr|A0A287BNS1|A0A287BNS1_PIG	1128	Uncharacterized protein;Heat shock 70 kDa protein 12A isoform 2	HSPA12A
17.2671	17.632	17.5379	17.464	17.5137	17.6219	17.1282	17.0321		0.905084	0.0216908	1.01515	0.124371	9	20.5	28.146	25	tr|F1RPN9|F1RPN9_PIG;tr|A0A286ZNS2|A0A286ZNS2_PIG;tr|A0A5G2R7A1|A0A5G2R7A1_PIG;tr|A0A5G2QMD3|A0A5G2QMD3_PIG;tr|A0A5G2QB59|A0A5G2QB59_PIG;tr|A0A287AXT4|A0A287AXT4_PIG;tr|A0A5G2QSJ2|A0A5G2QSJ2_PIG	1129	Malic enzyme	ME2
14.0173	13.4864	13.6341	13.8455	13.5004	13.4272	13.9922	13.8243		0.573486	-0.103565	-1.07443	-0.595155	1	1.7	16.932	3	tr|A0A5G2R6G6|A0A5G2R6G6_PIG;tr|A0A5G2Q987|A0A5G2Q987_PIG;tr|A0A287BGF0|A0A287BGF0_PIG;tr|A0A5G2QQC9|A0A5G2QQC9_PIG;tr|F1S209|F1S209_PIG;tr|A0A287AMP8|A0A287AMP8_PIG;tr|A0A5G2QFK0|A0A5G2QFK0_PIG;tr|A0A5G2R1W0|A0A5G2R1W0_PIG;tr|A0A286ZTN7|A0A286ZTN7_PIG;tr|A0A286ZNT2|A0A286ZNT2_PIG	1130	#ARG!	#ARG!
17.8367	17.5742	17.6724	17.4027	17.4648	17.725	17.7957	17.5729	+	0.00392826	-0.253808	-1.19235	-4.5412	5	16.3	30.905	21	tr|A0A287AMA1|A0A287AMA1_PIG;tr|A0A5G2R4X4|A0A5G2R4X4_PIG;tr|A0A286ZNU5|A0A286ZNU5_PIG;tr|A0A287BLZ2|A0A287BLZ2_PIG;tr|A0A5G2RH42|A0A5G2RH42_PIG;tr|A0A480M856|A0A480M856_PIG;tr|A0A287BP37|A0A287BP37_PIG;tr|A0A5G2QJF2|A0A5G2QJF2_PIG;tr|F1SEH8|F1SEH8_PIG	1132	Arginyl-tRNA--protein transferase 1	ATE1
14.3557	15.1078	15.0027	14.5313	14.419	14.6288	14.616	14.4662		0.927721	-0.0197289	-1.01377	-0.0945886	5	9.7	6.5615	5	tr|A0A287BLU2|A0A287BLU2_PIG;tr|A0A286ZNU7|A0A286ZNU7_PIG;tr|F1ST00|F1ST00_PIG	1133	RFX-type winged-helix domain-containing protein;DNA-binding protein RFX5 isoform X1	RFX5
19.5705	19.3304	19.7722	19.5652	19.3382	19.8191	19.716	19.6401	+	0.0393378	-0.25099	-1.19002	-2.6247	12	20.4	68.004	62	tr|A0A5G2QYF7|A0A5G2QYF7_PIG;tr|A0A286ZXZ1|A0A286ZXZ1_PIG;tr|A0A5G2RDH1|A0A5G2RDH1_PIG;tr|A0A5G2RAQ4|A0A5G2RAQ4_PIG;tr|A0A5G2QRI6|A0A5G2QRI6_PIG;tr|A0A286ZNW1|A0A286ZNW1_PIG	1134	WD_REPEATS_REGION domain-containing protein;Echinoderm microtubule-associated protein-like 2 isoform 5	EML2
14.1732	14.7955	14.4206	14.3099	13.7367	13.6661	13.6598	13.7196		0.634091	0.160492	1.11767	0.501189	2	6.4	13.054	2	tr|A0A286ZNW2|A0A286ZNW2_PIG	1135	Hexosyltransferase	B3GNT9
15.1792	15.3439	15.351	15.4636	15.4389	15.5026	15.3097	15.4384		0.277557	0.0855711	1.06111	1.19395	2	10.8	2.4604	4	tr|A0A286ZNW6|A0A286ZNW6_PIG;tr|A0A286ZU39|A0A286ZU39_PIG;tr|A0A287ABZ5|A0A287ABZ5_PIG	1136	PX domain-containing protein	SNX24
18.8212	18.6757	18.9477	18.7793	18.7151	18.7467	18.7842	18.874		0.33835	-0.063952	-1.04533	-1.04017	15	20	44.622	28	tr|A0A5G2QCV4|A0A5G2QCV4_PIG;tr|A0A286ZNW9|A0A286ZNW9_PIG;tr|A0A481B3I1|A0A481B3I1_PIG;tr|A0A5G2R5W9|A0A5G2R5W9_PIG;tr|I3LMZ3|I3LMZ3_PIG;tr|A0A286ZTF0|A0A286ZTF0_PIG;tr|A0A286ZQQ2|A0A286ZQQ2_PIG	1137	DIS3-like exonuclease 2	DIS3L2
15.9918	15.7341	16.0057	15.8772	15.5612	15.9444	16.1247	16.2213		0.290787	-0.168195	-1.12365	-1.15822	3	2.4	5.7008	8	tr|I3LN07|I3LN07_PIG;tr|A0A286ZNX5|A0A286ZNX5_PIG;tr|A0A287B040|A0A287B040_PIG;tr|A0A287ABR1|A0A287ABR1_PIG	1138	Uncharacterized protein;Chorein_N domain-containing protein	UHRF1BP1L
19.695	19.3478	19.5481	19.7569	19.423	19.5267	19.7675	19.723		0.568863	-0.0716209	-1.0509	-0.602555	2	5.5	211.16	63	tr|F2Z5S8|F2Z5S8_PIG;tr|A0A286ZNY1|A0A286ZNY1_PIG;tr|A0A5G2R655|A0A5G2R655_PIG	1139	Tubulin alpha chain;Uncharacterized protein	TUBA4A
17.4305	17.2101	17.1934	17.327	17.3465	17.1798	17.6529	17.4269		0.772508	-0.0365195	-1.02564	-0.302467	5	11.5	46.108	10	tr|A0A5G2QPI0|A0A5G2QPI0_PIG;tr|A0A286ZNY9|A0A286ZNY9_PIG;tr|F1SKU1|F1SKU1_PIG	1140	PPIase cyclophilin-type domain-containing protein;Peptidyl-prolyl cis-trans isomerase CWC27 homolog isoform 1	CWC27
19.7559	19.7046	19.5029	20.0022	19.7677	20.0983	19.607	20.0846		0.384835	0.14876	1.10862	0.937188	4	42.5	138.93	57	tr|A0A5G2Q7Z2|A0A5G2Q7Z2_PIG;tr|A0A286ZP11|A0A286ZP11_PIG	1141	Protein S100	LOC110258323
16.2319	16.293	16.1448	16.3849	16.4538	16.2262	16.3564	16.3807	+	0.0447514	0.13828	1.10059	2.52881	4	12.1	8.6012	11	tr|A0A286ZVQ8|A0A286ZVQ8_PIG;tr|A0A286ZP17|A0A286ZP17_PIG;tr|A0A287A532|A0A287A532_PIG;tr|F1SR79|F1SR79_PIG;tr|A0A287A4R7|A0A287A4R7_PIG;tr|A0A5G2R3C4|A0A5G2R3C4_PIG	1142	J domain-containing protein;Uncharacterized protein	DNAJB2
18.3623	17.7095	18.0587	17.7519	17.7957	17.9566	17.8946	17.9383		0.0578231	-0.26922	-1.20516	-2.34026	6	14.5	20.488	16	tr|A0A287A9K4|A0A287A9K4_PIG;tr|A0A287AY17|A0A287AY17_PIG;tr|A0A286ZP24|A0A286ZP24_PIG;tr|I3L9H8|I3L9H8_PIG;tr|A0A287BM04|A0A287BM04_PIG;tr|A0A287B676|A0A287B676_PIG;tr|A0A286ZQP6|A0A286ZQP6_PIG	1143	Uncharacterized protein;Double-stranded RNA-binding protein Staufen homolog 1 isoform b	STAU1
16.4324	16.5348	16.4821	16.3708	16.245	16.2082	16.2586	16.5237		0.472564	0.0732265	1.05207	0.766292	6	2.3	13.028	8	tr|A0A286ZP30|A0A286ZP30_PIG;tr|F1SE88|F1SE88_PIG;tr|A0A287BAX3|A0A287BAX3_PIG;tr|F1SE95|F1SE95_PIG;tr|I3LI22|I3LI22_PIG;tr|A0A287AGA9|A0A287AGA9_PIG	1144	Uncharacterized protein	FRYL
13.2691	13.7646	13.4721	13.5196	13.3919	13.3018	13.1411	13.3763		0.102408	0.217091	1.16239	1.92602	2	10.3	30.873	5	tr|A0A287A9A6|A0A287A9A6_PIG;tr|A0A286ZT65|A0A286ZT65_PIG;tr|A0A286ZP46|A0A286ZP46_PIG	1145	Putative Xaa-Pro aminopeptidase 3 isoform 1;AMP_N domain-containing protein;Putative Xaa-Pro aminopeptidase 3 isoform X1	XPNPEP3
17.536	17.586	17.6239	17.4803	17.2218	17.3131	17.4634	17.2689		0.415996	-0.0948224	-1.06793	-0.873463	14	15.4	54.125	22	tr|A0A286ZP57|A0A286ZP57_PIG;tr|I3LA63|I3LA63_PIG;tr|I3LCC2|I3LCC2_PIG;tr|A0A286ZVJ4|A0A286ZVJ4_PIG	1146	Methionine--tRNA ligase, cytoplasmic	MARS1
18.2626	17.8682	17.9826	18.1874	18.3024	17.9064	17.9262	18.2818		0.321413	0.140542	1.10232	1.08053	4	7.9	46.234	20	tr|A0A286ZP61|A0A286ZP61_PIG;tr|F1SJI5|F1SJI5_PIG	1147	Leucine-rich repeat flightless-interacting protein 1 isoform X2;Uncharacterized protein	LRRFIP1
17.028	15.7727	15.3464	15.9544	16.0437	15.4065	16.8119	15.9313		0.639351	-0.222693	-1.16691	-0.493274	1	1.4	5.0772	6	tr|F1S8L9|F1S8L9_PIG;tr|A0A286ZP67|A0A286ZP67_PIG;tr|A0A287AGF7|A0A287AGF7_PIG;tr|A0A286ZJR3|A0A286ZJR3_PIG;tr|A0A5G2QGD3|A0A5G2QGD3_PIG	1148	Heterogeneous nuclear ribonucleoprotein U	HNRNPU
19.219	19.3607	19.392	19.0539	19.2923	19.2259	19.2918	19.1459		0.422839	-0.0689869	-1.04898	-0.859954	14	15.8	323.31	72	tr|A0A286ZP73|A0A286ZP73_PIG	1149	Uncharacterized protein	SMARCA5
20.8852	20.714	20.5394	20.8041	20.6527	20.5955	20.5883	20.7684		0.369796	0.0827456	1.05903	0.969374	26	27.4	323.31	172	tr|A0A287AVR0|A0A287AVR0_PIG;tr|A0A286ZP85|A0A286ZP85_PIG	1150	Eukaryotic translation initiation factor 3 subunit C	LOC110260088
17.1321	16.9963	16.999	16.9729	16.9499	16.9161	17.1685	16.8627		0.148731	-0.108469	-1.07808	-1.65634	7	5.2	39.174	12	tr|A0A286ZP90|A0A286ZP90_PIG;tr|F1RXX6|F1RXX6_PIG;tr|I3LCL0|I3LCL0_PIG;tr|A0A287A571|A0A287A571_PIG;tr|A0A286ZTD6|A0A286ZTD6_PIG	1151	Uncharacterized protein	CLASP1
12.8596	13.0848	13.1528	12.788	13.5667	13.6538	13.3365	13.9876		0.745798	0.106099	1.07631	0.339504	3	8	55.334	5	tr|A0A286ZTI8|A0A286ZTI8_PIG;tr|A0A287BHT4|A0A287BHT4_PIG;tr|A0A286ZP91|A0A286ZP91_PIG	1152	Uncharacterized protein	ZBTB20
14.1498	14.4808	14.3687	14.6303	14.1066	14.2031	13.9607	14.5371		0.108712	0.26808	1.2042	1.88293	2	17.3	7.5776	8	tr|A0A286ZP98|A0A286ZP98_PIG;tr|A0A5G2R2V2|A0A5G2R2V2_PIG	1153	Uncharacterized protein	MRPL40
16.1367	15.7845	15.6804	15.6627	15.9138	15.5163	16.2616	16.0667		0.839953	-0.0418422	-1.02943	-0.21089	2	4.3	3.2148	5	tr|A0A287AIC3|A0A287AIC3_PIG;tr|A0A286ZPB3|A0A286ZPB3_PIG;tr|A0A287BAG7|A0A287BAG7_PIG;tr|A0A287AY77|A0A287AY77_PIG;tr|A0A287ATK7|A0A287ATK7_PIG	1156	NOT2_3_5 domain-containing protein	CNOT2
14.8341	14.6868	14.6506	14.3271	14.8251	14.7405	14.7463	15.1294		0.996596	-0.00075841	-1.00053	-0.0044474	2	1.5	1.4793	3	tr|A0A286ZZL2|A0A286ZZL2_PIG;tr|I3L9X5|I3L9X5_PIG;tr|A0A287AR34|A0A287AR34_PIG;tr|A0A286ZSR9|A0A286ZSR9_PIG;tr|A0A286ZPD4|A0A286ZPD4_PIG;tr|F1S6H9|F1S6H9_PIG	1159	Uncharacterized protein	TUT4
19.3356	19.7177	19.7631	19.4583	19.4389	19.4626	19.4699	19.2028		0.713706	-0.0534019	-1.03771	-0.384728	7	37.3	71.104	38	tr|A0A286ZPD7|A0A286ZPD7_PIG;tr|A0A287BK04|A0A287BK04_PIG	1160	Transmembrane emp24 domain-containing protein 7;GOLD domain-containing protein	TMED7
22.2113	22.026	21.7977	22.0759	21.9925	21.8471	21.7299	21.9066		0.395608	0.103712	1.07453	0.914726	12	43.3	323.31	507	tr|F6Q9I4|F6Q9I4_PIG;tr|A0A5G2QED5|A0A5G2QED5_PIG;tr|A0A286ZPE3|A0A286ZPE3_PIG;tr|A0A5G2QCR1|A0A5G2QCR1_PIG	1161	Helix-destabilizing protein	HNRNPA1
17.5903	17.6263	17.6328	17.8989	17.4255	17.4396	17.7096	17.8445		0.421316	0.105675	1.076	0.862946	11	9.9	14.916	17	tr|A0A286ZPE4|A0A286ZPE4_PIG;tr|A0A287AK09|A0A287AK09_PIG	1162	WAPL domain-containing protein	WAPL
12.131	12.7192	12.3693	12.4644	12.3001	12.5334	12.1535	12.2451		0.379955	0.135411	1.09841	0.947523	1	1.6	2.9321	2	tr|A0A286ZPE6|A0A286ZPE6_PIG;tr|A0A287AKG9|A0A287AKG9_PIG;tr|A0A5G2QZ32|A0A5G2QZ32_PIG;tr|F1SPK3|F1SPK3_PIG	1163	Intraflagellar transport protein 122 homolog	IFT122
17.4528	17.4912	17.5689	17.6202	17.6021	17.7716	17.5998	17.7709		0.802892	0.0228138	1.01594	0.260902	6	18.6	3.1069	13	tr|A0A286ZPF2|A0A286ZPF2_PIG;tr|A0A287B030|A0A287B030_PIG;tr|F1RK56|F1RK56_PIG	1164	NmrA domain-containing protein	NMRAL1
21.2069	21.1631	21.3209	21.3121	21.1672	21.1622	21.1966	21.1852		0.774877	-0.0147753	-1.01029	-0.299205	13	39.8	312.3	198	tr|A0A286ZPF5|A0A286ZPF5_PIG;tr|A0A5G2RG05|A0A5G2RG05_PIG;tr|A0A5K1UVT7|A0A5K1UVT7_PIG;tr|F1RL02|F1RL02_PIG	1165	Mitogen-activated protein kinase	MAPK1
24.4178	24.0634	24.3625	24.2261	24.1024	24.2031	24.3216	24.1674	+	0.0182186	-0.186448	-1.13796	-3.21644	128	61.2	323.31	1576	tr|A0A286ZPG4|A0A286ZPG4_PIG;tr|A0A287BLE0|A0A287BLE0_PIG	1166	Uncharacterized protein	FLNB
16.8126	17.062	16.8825	17.0755	17.1627	16.9391	17.1302	17.1551		0.0558038	0.17274	1.1272	2.36628	7	30.9	69.051	27	tr|F1SSA7|F1SSA7_PIG;tr|A0A286ZPG8|A0A286ZPG8_PIG;tr|A0A480JJY5|A0A480JJY5_PIG;tr|I3LFP0|I3LFP0_PIG;tr|A0A5K1VS15|A0A5K1VS15_PIG;tr|A0A287B8B8|A0A287B8B8_PIG	1167	Nuclear distribution protein nudE-like 1	NDEL1
17.0863	17.2932	17.4439	17.0346	16.9784	16.934	17.2897	16.7992		0.325936	-0.162167	-1.11897	-1.06958	4	24.2	10.822	16	tr|A0A286ZPH9|A0A286ZPH9_PIG	1168	Uncharacterized protein	FAM162B
14.0743	13.5564	13.6169	14.3298	13.6226	13.4815	13.2846	13.524		0.59265	0.143887	1.10488	0.56485	1	6.9	11.979	3	tr|A0A287B2C4|A0A287B2C4_PIG;tr|F1SGV6|F1SGV6_PIG;tr|A0A287ADE5|A0A287ADE5_PIG;tr|A0A286ZPI7|A0A286ZPI7_PIG	1169	Uncharacterized protein;Down syndrome critical region protein 3 isoform 1	VPS26C
17.0401	16.8277	16.9992	16.7962	17.1418	17.3254	17.0138	17.0782		0.295628	-0.133603	-1.09703	-1.1455	3	6.3	2.7932	7	tr|A0A286ZVF5|A0A286ZVF5_PIG;tr|A0A286ZPI8|A0A286ZPI8_PIG;tr|K7GS67|K7GS67_PIG;tr|A0A287AIW0|A0A287AIW0_PIG;tr|A0A287A7C7|A0A287A7C7_PIG;tr|Q9GLM2|Q9GLM2_PIG;tr|A0A287B6Q2|A0A287B6Q2_PIG	1170	Uncharacterized protein;Decay-accelerating factor CD55	CD55
15.1522	14.8706	14.9346	14.9297	15.2071	15.3393	14.8463	15.3312		0.919085	0.0165603	1.01154	0.105937	3	8.7	2.6259	4	tr|F1RG29|F1RG29_PIG;tr|A0A5G2R5P5|A0A5G2R5P5_PIG;tr|A0A286ZPJ6|A0A286ZPJ6_PIG;tr|A0A287AJA9|A0A287AJA9_PIG	1171	Cytosolic Fe-S cluster assembly factor NUBP2	NUBP2
19.3257	19.0626	19.2531	19.1796	19.0632	19.3929	19.2679	18.9192	+	0.00644437	-0.253748	-1.1923	-4.08792	17	28	122.57	44	tr|A0A286ZPJ7|A0A286ZPJ7_PIG	1172	2-5A-dependent ribonuclease	RNASEL
15.002	15.1225	14.9512	15.2952	14.7302	14.763	15.5926	15.1008		0.946601	-0.0150239	-1.01047	-0.0698268	2	1.2	1.586	3	tr|A0A286ZPK1|A0A286ZPK1_PIG;tr|A0A287BD90|A0A287BD90_PIG;tr|F1S920|F1S920_PIG;tr|A0A5G2R4Z4|A0A5G2R4Z4_PIG;tr|A0A481BWI1|A0A481BWI1_PIG;tr|A0A286ZV64|A0A286ZV64_PIG;tr|A0A287AEL9|A0A287AEL9_PIG	1173	Non-specific serine/threonine protein kinase	MAST3
16.3396	16.9739	16.6356	16.2627	16.5999	16.7147	16.7899	16.7267		0.910496	0.0208545	1.01456	0.11724	2	2.7	1.18	2	tr|A0A287BB82|A0A287BB82_PIG;tr|A0A5G2RDW0|A0A5G2RDW0_PIG;tr|A0A286ZPK3|A0A286ZPK3_PIG;tr|F1RPE7|F1RPE7_PIG;tr|A0A5G2QDR1|A0A5G2QDR1_PIG	1174	Uncharacterized protein	POLR3E
15.7182	15.7616	15.7485	15.6648	15.863	16.0302	15.8447	15.9355		0.761462	-0.0291851	-1.02044	-0.317723	2	7.3	3.1076	3	tr|A0A5G2R163|A0A5G2R163_PIG;tr|A0A286ZPK6|A0A286ZPK6_PIG;tr|I3LN05|I3LN05_PIG;tr|F1SDT5|F1SDT5_PIG;tr|A0A287AZ15|A0A287AZ15_PIG	1175	ABC_transp_aux domain-containing protein;Intraflagellar transport protein 52 homolog isoform X1;Intraflagellar transport protein 52 homolog isoform 1	IFT52
18.9013	18.8576	18.738	18.7842	18.7857	18.8365	18.728	18.9909		0.432643	0.0536737	1.0379	0.840879	16	19.8	21.254	37	tr|A0A287A2A3|A0A287A2A3_PIG;tr|F1RLL1|F1RLL1_PIG;tr|A0A287ALQ3|A0A287ALQ3_PIG;tr|A0A287B6C4|A0A287B6C4_PIG;tr|A0A286ZPM4|A0A286ZPM4_PIG;tr|A0A5K1U808|A0A5K1U808_PIG;tr|A0A5G2QBC4|A0A5G2QBC4_PIG;tr|A0A287BQQ2|A0A287BQQ2_PIG;tr|A0A286ZZJ2|A0A286ZZJ2_PIG	1176	Uncharacterized protein;Rho guanine nucleotide exchange factor 7 isoform e	ARHGEF7
18.9557	18.6002	18.6475	18.7634	18.7985	18.4487	18.765	19.1332		0.467469	0.11963	1.08646	0.775555	6	14.7	31.119	18	tr|F1RSC3|F1RSC3_PIG;tr|A0A286ZPM8|A0A286ZPM8_PIG	1177	Carboxypeptidase	SCPEP1
20.1801	19.7566	19.8247	19.9069	19.9363	19.7536	20.0914	20.142		0.842024	-0.0270028	-1.01889	-0.208115	14	22.7	43.743	64	tr|A0A287ABG1|A0A287ABG1_PIG;tr|A0A286ZPN8|A0A286ZPN8_PIG;tr|A0A287ASG1|A0A287ASG1_PIG;tr|A0A287BMF7|A0A287BMF7_PIG;tr|A0A287A8D4|A0A287A8D4_PIG;tr|F1S9S9|F1S9S9_PIG	1178	Uncharacterized protein;Far upstream element-binding protein 1 isoform X2	FUBP1
17.662	17.1077	17.4831	17.4573	17.3319	17.3367	17.256	16.3655		0.205978	-0.368823	-1.2913	-1.41799	6	1.1	31.387	8	tr|F1RZU8|F1RZU8_PIG;tr|A0A287BAP9|A0A287BAP9_PIG;tr|A0A287A7G6|A0A287A7G6_PIG;tr|A0A287ARN2|A0A287ARN2_PIG;tr|A0A287A0I5|A0A287A0I5_PIG;tr|A0A287A2M3|A0A287A2M3_PIG;tr|A0A287A6B6|A0A287A6B6_PIG;tr|A0A286ZPP2|A0A286ZPP2_PIG;tr|A0A287AHQ7|A0A287AHQ7_PIG;tr|A0A287B9J3|A0A287B9J3_PIG	1179	#ARG!	#ARG!
16.6713	16.1353	16.4573	16.4491	16.3877	16.3898	16.4141	16.7099		0.657669	-0.0625935	-1.04434	-0.465975	3	5.8	10.224	4	tr|A0A287B5F0|A0A287B5F0_PIG;tr|I3LS19|I3LS19_PIG;tr|A0A286ZPP9|A0A286ZPP9_PIG	1180	TBC1 domain family member 24	TBC1D24
17.9028	17.4174	17.6923	17.5307	17.29	17.5049	17.8487	17.5124	+	0.0290759	-0.299525	-1.23074	-2.85277	11	6.1	80.106	25	tr|A0A5G2R3B3|A0A5G2R3B3_PIG;tr|A0A286ZPQ4|A0A286ZPQ4_PIG;tr|A0A287BE54|A0A287BE54_PIG;tr|A0A5G2QE43|A0A5G2QE43_PIG;tr|A0A5G2QE47|A0A5G2QE47_PIG;tr|F1SNF8|F1SNF8_PIG	1181	Uncharacterized protein	DENND4C
18.5614	18.4677	18.5354	18.1937	18.3071	18.0065	18.3129	18.1677		0.647795	-0.0699682	-1.04969	-0.480641	9	23.6	15.034	23	tr|I3LL07|I3LL07_PIG;tr|A0A286ZPR1|A0A286ZPR1_PIG;tr|A0A286ZU22|A0A286ZU22_PIG	1182	AP-2 complex subunit mu	AP2M1
16.4923	16.6027	16.4227	16.5948	16.7263	16.8866	16.6113	16.8349		0.487847	0.0864534	1.06176	0.738913	4	7.4	6.2257	10	tr|A0A5G2QSX9|A0A5G2QSX9_PIG;tr|A0A286ZPR5|A0A286ZPR5_PIG;tr|A0A287AUH4|A0A287AUH4_PIG;tr|F1SJN5|F1SJN5_PIG;tr|A0A5G2RAB3|A0A5G2RAB3_PIG;tr|A0A5G2QFU4|A0A5G2QFU4_PIG	1183	Eukaryotic translation initiation factor 2A	EIF2A
21.4331	21.2535	21.2814	21.2845	21.2711	21.13	21.3547	21.3677		0.938093	-0.00561142	-1.0039	-0.0809779	29	33.8	323.31	169	tr|A0A286ZPT0|A0A286ZPT0_PIG;tr|F1SL54|F1SL54_PIG;tr|A0A287B4D8|A0A287B4D8_PIG	1184	Coatomer subunit beta';Beta'-coat protein	COPB2
13.382	13.2485	13.2407	13.766	13.6168	13.4334	13.5924	13.4369		0.46161	0.104938	1.07545	0.786295	3	3.7	5.9367	6	tr|A0A287APB5|A0A287APB5_PIG;tr|F1SKU2|F1SKU2_PIG;tr|I3LCU0|I3LCU0_PIG;tr|A0A286ZPT2|A0A286ZPT2_PIG;tr|A0A287BJ92|A0A287BJ92_PIG;tr|A0A287AVA3|A0A287AVA3_PIG	1185	UDENN domain-containing protein;DENN domain-containing protein 1A isoform 3	DENND1A
16.8957	17.0219	16.9905	16.7758	16.8617	16.8519	17.0069	16.7715		0.301009	-0.0785465	-1.05595	-1.13156	4	20	23.662	11	tr|A0A286ZPT3|A0A286ZPT3_PIG	1186	Uncharacterized protein	RAB43
19.6744	20.095	19.8431	19.7205	19.7454	19.9874	19.3371	19.4586		0.824381	0.0443769	1.03124	0.231821	8	33.3	68.635	70	tr|F1SM98|F1SM98_PIG;tr|A0A286ZPT6|A0A286ZPT6_PIG;tr|A0A287BG40|A0A287BG40_PIG	1187	NADH dehydrogenase [ubiquinone] flavoprotein 2, mitochondrial	NDUFV2
19.5459	19.3297	19.2508	19.381	19.1898	19.2	19.2262	19.3301		0.983766	0.00192118	1.00133	0.0212101	11	14.6	114.14	44	tr|F1SAU5|F1SAU5_PIG;tr|A0A286ZPU3|A0A286ZPU3_PIG	1188	5'-3' exoribonuclease	XRN2
17.3385	16.8916	17.0011	17.0561	16.7411	16.6707	16.9539	17.2793		0.995779	0.000987053	1.00068	0.00551373	5	5	19.632	12	tr|A0A287AQB1|A0A287AQB1_PIG;tr|A0A287A3N5|A0A287A3N5_PIG;tr|A0A287BHG0|A0A287BHG0_PIG;tr|F1SAE8|F1SAE8_PIG;tr|A0A287AIH7|A0A287AIH7_PIG;tr|A0A287ALX2|A0A287ALX2_PIG;tr|A0A286ZPV9|A0A286ZPV9_PIG;tr|A0A287A5A5|A0A287A5A5_PIG	1189	Uncharacterized protein;Neuronal cell adhesion molecule isoform X24	NRCAM
16.6619	16.4515	16.6846	16.5673	16.4652	16.6839	16.692	16.7564		0.138915	-0.120499	-1.08711	-1.70584	5	3.3	20.979	17	tr|I3LQA5|I3LQA5_PIG;tr|F1SI45|F1SI45_PIG;tr|A0A5G2RBU8|A0A5G2RBU8_PIG;tr|A0A286ZPW1|A0A286ZPW1_PIG;tr|A0A5G2QM54|A0A5G2QM54_PIG	1190	E3 ubiquitin-protein ligase	UBR1
17.214	17.0526	16.9126	16.8679	17.0862	16.8399	17.0899	17.297		0.630741	0.0618534	1.04381	0.506249	7	33.9	46.983	15	tr|A0A286ZPX7|A0A286ZPX7_PIG;tr|A0A5G2QCD9|A0A5G2QCD9_PIG;tr|A0A287AG81|A0A287AG81_PIG;tr|A0A287B9S4|A0A287B9S4_PIG	1193	Uncharacterized protein;Mago-bind domain-containing protein	PYM1
22.0108	21.87	21.4191	21.9172	22.1917	21.5634	21.7124	22.3669		0.0550593	0.410031	1.32871	2.37611	7	11.9	96.069	204	tr|A0A286ZPY1|A0A286ZPY1_PIG	1194	Uncharacterized protein	AHNAK
18.6569	18.8025	18.6232	18.437	18.7974	18.6832	18.9462	18.7663		0.824978	-0.026608	-1.01861	-0.231017	5	25.6	7.5302	28	tr|B5APU9|B5APU9_PIG;tr|A0A5G2QG21|A0A5G2QG21_PIG;tr|A0A286ZPY9|A0A286ZPY9_PIG;tr|A0A5G2QPW1|A0A5G2QPW1_PIG;tr|A0A5G2QAE1|A0A5G2QAE1_PIG;tr|A0A5K1VDV6|A0A5K1VDV6_PIG;tr|A0A5G2REK8|A0A5G2REK8_PIG;tr|A0A286ZXR9|A0A286ZXR9_PIG	1195	Actin-related protein 2/3 complex subunit 4;Uncharacterized protein	ARPC4
15.267	15.8203	15.2768	15.4133	15.693	15.8009	14.8918	15.5623		0.179739	0.313104	1.24238	1.5183	2	6.2	6.3177	5	tr|A0A286ZQ05|A0A286ZQ05_PIG;tr|F1S197|F1S197_PIG;tr|A0A287A9V6|A0A287A9V6_PIG;tr|A0A287B581|A0A287B581_PIG;tr|A0A287B4E5|A0A287B4E5_PIG	1196	Protoporphyrinogen oxidase	PPOX
17.4453	17.9351	17.7234	17.7312	17.6153	17.3861	17.2845	17.2635		0.337218	0.176448	1.1301	1.04281	7	10.5	26.572	13	tr|F1S086|F1S086_PIG;tr|A0A286ZQ07|A0A286ZQ07_PIG;tr|A0A5G2QY62|A0A5G2QY62_PIG;tr|A0A5G2QQP2|A0A5G2QQP2_PIG;tr|I3L614|I3L614_PIG;tr|A0A5G2QQF8|A0A5G2QQF8_PIG;tr|I3L8T2|I3L8T2_PIG;tr|A0A5G2QBW2|A0A5G2QBW2_PIG	1197	Calcium-binding mitochondrial carrier protein Aralar1;Uncharacterized protein;EF-hand domain-containing protein	SLC25A12
13.2654	14.1452	13.5955	13.4411	14.0473	13.6151	15.1693	14.6987		0.74226	0.171749	1.12642	0.344449	3	3.3	13.076	8	tr|A0A287B7H0|A0A287B7H0_PIG;tr|A0A286ZQ09|A0A286ZQ09_PIG;tr|A0A287BMZ2|A0A287BMZ2_PIG	1198	Na(+)/Ca(2+)-exchange protein 1	SLC8A1
15.0509	14.95	14.8792	14.9068	14.9995	15.2248	15.0937	15.0159		0.259119	-0.0940988	-1.0674	-1.24626	5	3.8	5.2237	6	tr|A0A286ZQ11|A0A286ZQ11_PIG;tr|A0A287B4G5|A0A287B4G5_PIG;tr|F1RZA9|F1RZA9_PIG	1199	Uncharacterized protein	CEP131
18.8048	18.6625	18.9563	18.7069	18.5958	18.6666	18.9361	18.6656	+	0.0416081	-0.183236	-1.13543	-2.58288	11	12.9	66.197	32	tr|A0A286ZQ12|A0A286ZQ12_PIG;tr|A0A287A5X5|A0A287A5X5_PIG;tr|F1SNE9|F1SNE9_PIG;tr|A0A5G2R404|A0A5G2R404_PIG;tr|A0A286ZXP6|A0A286ZXP6_PIG;tr|A0A5G2R5U6|A0A5G2R5U6_PIG	1200	Coatomer subunit gamma	COPG2
17.6091	17.6457	17.7245	17.8357	17.6559	17.6552	17.645	17.8116		0.206758	0.0788121	1.05615	1.41519	7	17.6	11.001	16	tr|A0A5G2QTZ3|A0A5G2QTZ3_PIG;tr|A0A286ZQ13|A0A286ZQ13_PIG;tr|A0A287BK34|A0A287BK34_PIG;tr|A0A287ALH9|A0A287ALH9_PIG;tr|A0A5G2QAG7|A0A5G2QAG7_PIG;tr|K7GNK7|K7GNK7_PIG;tr|A0A286ZTK8|A0A286ZTK8_PIG;tr|A0A5G2QCP8|A0A5G2QCP8_PIG	1201	Protein kinase domain-containing protein;Dual specificity mitogen-activated protein kinase kinase 3 isoform B	MAP2K3
16.637	16.994	16.5651	16.7328	17.1904	16.7793	16.7179	17.0617	+	0.0244012	0.319912	1.24825	2.98743	4	5.2	9.9977	6	tr|A0A5G2QRF8|A0A5G2QRF8_PIG;tr|A0A286ZQ14|A0A286ZQ14_PIG;tr|I3LDY1|I3LDY1_PIG;tr|I3LKT2|I3LKT2_PIG;tr|A0A287B084|A0A287B084_PIG;tr|A0A287BP33|A0A287BP33_PIG;tr|A0A5G2R8Y3|A0A5G2R8Y3_PIG;tr|A0A287BGB6|A0A287BGB6_PIG;tr|A0A5G2Q8W0|A0A5G2Q8W0_PIG	1202	Uncharacterized protein;Echinoderm microtubule-associated protein-like 1 isoform X1	EML1
19.7236	19.64	19.7353	19.6223	19.5973	19.5177	19.5999	19.633		0.705447	-0.0209856	-1.01465	-0.39651	18	21.8	131.41	84	tr|A0A5G2RK54|A0A5G2RK54_PIG;tr|A0A286ZQ28|A0A286ZQ28_PIG;tr|F1SU53|F1SU53_PIG	1203	Uncharacterized protein	SEC24C
17.447	17.2906	17.3396	17.3318	17.5768	17.4313	17.6104	18.0171		0.601604	0.0969648	1.06952	0.550889	7	33.2	21.15	18	tr|A0A286ZQ31|A0A286ZQ31_PIG	1204	Phosphoglycerate mutase	BPGM
17.2254	17.3431	17.0828	17.2465	16.7032	16.6527	16.6828	17.0066		0.448833	0.163927	1.12033	0.810058	6	9.5	11.286	12	tr|A0A287B7G5|A0A287B7G5_PIG;tr|A0A286ZV29|A0A286ZV29_PIG;tr|F1RW97|F1RW97_PIG;tr|I3LMI1|I3LMI1_PIG;tr|A0A286ZQ35|A0A286ZQ35_PIG;tr|A0A287AUB7|A0A287AUB7_PIG	1205	Guanylate cyclase	GUCY1B1
17.2386	17.261	17.5576	17.0812	17.5567	17.7374	17.2864	17.5707		0.619384	-0.0876012	-1.0626	-0.52351	7	4.5	16.951	11	tr|A0A5G2Q9Y4|A0A5G2Q9Y4_PIG;tr|A0A286ZQ42|A0A286ZQ42_PIG;tr|F1RZC1|F1RZC1_PIG;tr|A0A287ARB4|A0A287ARB4_PIG	1206	Uncharacterized protein;Unconventional myosin-Vc	MYO5C
17.7511	17.9889	17.9401	17.6762	17.9846	17.7608	18.0267	18.0287		0.655257	0.0499368	1.03522	0.469547	8	11.1	38.365	15	tr|A0A287B5S7|A0A287B5S7_PIG;tr|A0A5G2RFI5|A0A5G2RFI5_PIG;tr|A0A287AY99|A0A287AY99_PIG;tr|A0A5G2R5E3|A0A5G2R5E3_PIG;tr|A0A286ZQ43|A0A286ZQ43_PIG;tr|F1RSJ1|F1RSJ1_PIG;tr|A0A5G2QC41|A0A5G2QC41_PIG;tr|A0A5G2RM57|A0A5G2RM57_PIG	1207	Protein argonaute-2	AGO2
18.7626	18.5058	19.1832	18.7445	18.6682	18.8085	18.8525	18.6814		0.0590882	-0.251707	-1.19062	-2.32445	13	65.6	109.63	50	tr|A0A286ZQ44|A0A286ZQ44_PIG	1208	L-xylulose reductase isoform 1	DCXR
16.6439	16.7795	16.8957	16.7423	16.4892	16.7642	16.4327	16.4612		0.626079	-0.0660548	-1.04685	-0.513314	3	15.7	60.241	8	tr|A0A481D656|A0A481D656_PIG;tr|A0A286ZQ46|A0A286ZQ46_PIG;tr|A0A5G2RJE7|A0A5G2RJE7_PIG;tr|A0A287B147|A0A287B147_PIG	1209	ER membrane protein complex subunit 10	EMC10
18.7929	18.9337	18.9096	18.5998	18.7798	18.6816	18.8636	18.8272		0.764811	-0.0267735	-1.01873	-0.313088	14	12.9	212.87	47	tr|F1SN95|F1SN95_PIG;tr|A0A286ZQ50|A0A286ZQ50_PIG;tr|A0A287A749|A0A287A749_PIG;tr|A0A5G2QKF1|A0A5G2QKF1_PIG;tr|A0A5G2QL53|A0A5G2QL53_PIG	1210	Uncharacterized protein	NUP155
17.62	18.0344	17.5494	17.7772	18.1871	17.6248	17.36	17.7748	+	0.0144313	0.404819	1.32392	3.40363	7	9.1	46.351	19	tr|F1RGR0|F1RGR0_PIG;tr|A0A286ZVJ3|A0A286ZVJ3_PIG;tr|A0A286ZW82|A0A286ZW82_PIG;tr|A0A286ZQ54|A0A286ZQ54_PIG	1211	Calcium-transporting ATPase	ATP2A3
14.6349	14.8411	14.8259	14.5384	14.7419	14.4245	15.1233	14.7499		0.838755	-0.0343366	-1.02409	-0.212496	2	4.5	3.0021	3	tr|F1S0A1|F1S0A1_PIG;tr|F1SDH5|F1SDH5_PIG;tr|A0A5G2Q6V7|A0A5G2Q6V7_PIG;tr|A0A5G2QF71|A0A5G2QF71_PIG;tr|A0A287A139|A0A287A139_PIG;tr|A0A287B261|A0A287B261_PIG;tr|A0A286ZTG8|A0A286ZTG8_PIG;tr|F1RKN8|F1RKN8_PIG;tr|A0A286ZQ62|A0A286ZQ62_PIG;tr|A0A287B6C7|A0A287B6C7_PIG;tr|A0A287AVA1|A0A287AVA1_PIG	1212	#ARG!	#ARG!
16.0852	15.813	15.8433	15.9572	16.0942	15.6474	16.2584	16.6355		0.486045	0.166374	1.12223	0.742111	4	9.7	5.5995	5	tr|A0A287ADA0|A0A287ADA0_PIG;tr|F1SAA1|F1SAA1_PIG;tr|A0A286ZQ67|A0A286ZQ67_PIG;tr|A0A5G2QVX6|A0A5G2QVX6_PIG;tr|A0A5G2QA80|A0A5G2QA80_PIG	1213	Nucleolar protein 10;NUC153 domain-containing protein	NOL10
17.2062	17.6677	17.1889	17.6128	17.5501	17.5207	17.0635	17.4469	+	0.0240393	0.324539	1.25226	2.999	6	16.5	53.57	11	tr|A0A287AP04|A0A287AP04_PIG;tr|A0A287AV27|A0A287AV27_PIG;tr|A0A5G2R0A4|A0A5G2R0A4_PIG;tr|A0A286ZQ68|A0A286ZQ68_PIG;tr|A0A286ZXM4|A0A286ZXM4_PIG;tr|F1SMY9|F1SMY9_PIG;tr|A0A287BBT3|A0A287BBT3_PIG;tr|A0A287B1C2|A0A287B1C2_PIG;tr|A0A287B0L0|A0A287B0L0_PIG	1214	HSR domain-containing protein;Nuclear autoantigen Sp-100 isoform 5;Uncharacterized protein	LOC100517129
16.0081	18.3242	17.8591	17.0364	17.5923	17.3959	16.5163	16.976		0.343445	0.53734	1.45129	1.02835	1	0.4	1.2836	20	tr|A0A286ZQ69|A0A286ZQ69_PIG;tr|A0A287APC1|A0A287APC1_PIG	1215	Voltage-dependent N-type calcium channel subunit alpha	CACNA1B
16.5646	16.2747	16.4883	16.3151	16.4136	16.4515	16.6008	16.4413	+	0.0196613	-0.165082	-1.12123	-3.15613	4	5.8	35.503	7	tr|A0A5G2R3J3|A0A5G2R3J3_PIG;tr|A0A5G2R473|A0A5G2R473_PIG;tr|A0A286ZQ74|A0A286ZQ74_PIG;tr|F1SSB8|F1SSB8_PIG;tr|A0A287A2I1|A0A287A2I1_PIG;tr|A0A5G2QIR0|A0A5G2QIR0_PIG;tr|A0A5G2RJ48|A0A5G2RJ48_PIG	1216	Vacuolar protein sorting-associated protein 41 homolog	VPS41
20.3883	20.9985	20.9335	19.968	20.3074	20.5291	19.8269	20.3247		0.951968	-0.0197539	-1.01379	-0.0627965	23	18.8	56.639	93	tr|A0A286ZQ85|A0A286ZQ85_PIG;tr|F1RYI8|F1RYI8_PIG;tr|A0A5G2QPG9|A0A5G2QPG9_PIG	1217	Uncharacterized protein;Collagen alpha-1(III) chain preproprotein	COL3A1
11.8677	12.4898	12.2485	11.0313	11.9342	11.7498	11.954	12.0494		0.815759	-0.0788767	-1.0562	-0.243461	2	17.5	5.5009	3	tr|A0A286ZQ89|A0A286ZQ89_PIG;tr|A0A287A9A4|A0A287A9A4_PIG;tr|F1RM50|F1RM50_PIG	1218	RBR-type E3 ubiquitin transferase	RNF14
15.7294	15.8644	16.2062	15.3641	15.7714	16.1554	15.214	15.7368		0.598032	-0.142069	-1.10349	-0.556444	4	18.4	6.9627	6	tr|A0A287BM53|A0A287BM53_PIG;tr|A0A286ZQA5|A0A286ZQA5_PIG;tr|A0A5G2R293|A0A5G2R293_PIG	1219	60S ribosomal protein L7a	RPL7A
17.3743	17.101	17.5239	17.2274	17.0394	17.4805	17.1431	17.3746		0.135183	-0.194825	-1.14459	-1.72555	3	3.6	2.161	7	tr|A0A5G2R387|A0A5G2R387_PIG;tr|F1RY52|F1RY52_PIG;tr|A0A287B6W6|A0A287B6W6_PIG;tr|A0A286ZQA9|A0A286ZQA9_PIG;tr|A0A286ZV42|A0A286ZV42_PIG	1220	Epithelial splicing regulatory protein 1;RRM domain-containing protein	ESRP1
19.1976	18.972	19.0948	19.1387	19.0583	19.4607	19.3579	19.1392		0.0689985	-0.200696	-1.14925	-2.21152	10	32.3	107.97	47	tr|A0A480Y9B4|A0A480Y9B4_PIG;tr|A0A286ZQB1|A0A286ZQB1_PIG	1221	Queuosine salvage protein	C10H9orf64
20.3675	19.9439	19.964	21.0646	20.2184	20.4373	19.3666	20.5386		0.280811	0.407533	1.32642	1.18503	1	1.1	1.1093	28	tr|F1RVS7|F1RVS7_PIG;tr|A0A286ZQB5|A0A286ZQB5_PIG	1222	Uncharacterized protein	FGD2
20.2207	19.5961	20.0202	20.0089	19.8746	20.0935	19.974	20.069		0.159066	-0.189939	-1.14072	-1.60751	10	33.9	60.112	58	tr|A0A5G2QN18|A0A5G2QN18_PIG;tr|A0A286ZQC1|A0A286ZQC1_PIG	1223	Uncharacterized protein	SUGT1
17.6661	17.4207	17.4533	17.5122	17.4911	17.742	16.8855	17.4852		0.841846	0.0405521	1.02851	0.208353	6	14.6	115.19	11	tr|A0A5G2QKU3|A0A5G2QKU3_PIG;tr|A0A286ZQD9|A0A286ZQD9_PIG;tr|I3LL51|I3LL51_PIG;tr|A0A5G2R985|A0A5G2R985_PIG	1225	Uncharacterized protein	FAM50A
15.2154	15.4488	15.2753	15.274	15.506	15.3061	14.979	15.5465	+	0.0395657	0.249897	1.18912	2.62039	1	1.6	2.4534	4	tr|F1SAH0|F1SAH0_PIG;tr|A0A5G2QBP7|A0A5G2QBP7_PIG;tr|A0A5G2RCY2|A0A5G2RCY2_PIG;tr|A0A287BM56|A0A287BM56_PIG;tr|A0A5G2QBW5|A0A5G2QBW5_PIG;tr|A0A286ZQE1|A0A286ZQE1_PIG	1226	E3 ubiquitin-protein ligase CBL	CBL
14.5086	14.8353	14.5274	14.291	14.6733	14.6765	13.7796	14.5212		0.406712	0.207199	1.15444	0.89206	3	2.7	2.157	3	tr|A0A287ALH0|A0A287ALH0_PIG;tr|A0A286ZQE2|A0A286ZQE2_PIG;tr|A0A287AB38|A0A287AB38_PIG	1227	Protein strawberry notch homolog 1 isoform 1;Uncharacterized protein	SBNO1
17.4036	17.2538	16.9698	17.5438	17.2952	17.1818	15.6025	17.3656		0.210692	0.575138	1.48982	1.40123	5	49	41.738	18	tr|A0A286ZQE9|A0A286ZQE9_PIG	1228	Uncharacterized protein	DAP
20.0107	19.79	19.7996	20.9027	19.5119	20.2471	18.406	20.1972		0.380596	0.484588	1.39919	0.94616	1	3.2	1.0481	63	tr|I3LNL0|I3LNL0_PIG;tr|A0A287BE15|A0A287BE15_PIG;tr|A0A287B0A5|A0A287B0A5_PIG;tr|A0A286ZQF4|A0A286ZQF4_PIG;tr|A0A287ARB7|A0A287ARB7_PIG;tr|A0A5G2R2A6|A0A5G2R2A6_PIG	1230	Uncharacterized protein;Uncharacterized protein;Uncharacterized protein;Uncharacterized protein;Uncharacterized protein;Uncharacterized protein	ST8SIA5;ST8SIA5;ST8SIA1;ST8SIA5;ST8SIA1;ST8SIA1
15.2093	15.101	14.4259	14.1013	14.4444	14.2909	13.6531	14.3862		0.777202	0.113405	1.08178	0.296008	1	4.1	3.2458	4	tr|A0A286ZQG3|A0A286ZQG3_PIG;tr|F1RM94|F1RM94_PIG;tr|F1RM98|F1RM98_PIG	1232	Tumor necrosis factor receptor superfamily member 10A;Uncharacterized protein	LOC100737977
19.3955	19.3112	19.2781	19.2399	19.461	19.409	19.7571	19.514		0.542349	-0.0784187	-1.05586	-0.645724	14	12.7	37.653	58	tr|A0A5G2R6R6|A0A5G2R6R6_PIG;tr|F1RM10|F1RM10_PIG;tr|A0A286ZQH3|A0A286ZQH3_PIG	1233	Uncharacterized protein	TCERG1
11.4177	10.5695	11.6948	10.8721	10.1039	10.9162	10.936	10.2544	+	0.0213535	-0.791213	-1.73053	-3.09126	1	2.2	3.4846	7	tr|A0A286ZQI0|A0A286ZQI0_PIG	1235	Zinc finger protein 579	ZNF579
14.6834	14.7088	14.6793	14.3278	14.6624	14.3575	14.8468	14.391		0.427277	-0.119256	-1.08617	-0.851279	1	2.9	77.956	7	tr|A0A286ZQK8|A0A286ZQK8_PIG;tr|A0A5G2QKR8|A0A5G2QKR8_PIG;tr|I3LG35|I3LG35_PIG	1238	TRMT1-like protein	TRMT1L
12.5477	12.5216	12.4264	12.2939	12.5946	12.581	12.1453	12.0348		0.704394	-0.0638607	-1.04526	-0.398016	1	1.7	3.4435	7	tr|A0A286ZQL9|A0A286ZQL9_PIG	1241	Activating signal cointegrator 1 complex subunit 2 isoform X8	ASCC2
16.4342	16.5384	16.8963	16.3416	16.3859	16.8497	16.7152	16.6984		0.127612	-0.232749	-1.17507	-1.76723	3	1.9	5.0407	6	tr|A0A5G2R0A3|A0A5G2R0A3_PIG;tr|A0A286ZQN4|A0A286ZQN4_PIG;tr|A0A287BH13|A0A287BH13_PIG	1242	Uncharacterized protein	ARHGEF28
22.7478	22.4893	22.421	22.5323	22.6163	22.3307	22.4903	22.4746		0.758029	0.0306726	1.02149	0.322481	12	32.7	323.31	882	tr|A0A287BCL0|A0A287BCL0_PIG;tr|A0A286ZQN9|A0A286ZQN9_PIG;tr|F2Z5H9|F2Z5H9_PIG;tr|A0A287A105|A0A287A105_PIG;tr|A0A287BL05|A0A287BL05_PIG;tr|I3L816|I3L816_PIG	1243	Uncharacterized protein	HNRNPH1
18.2508	18.2561	18.3313	18.2714	18.3724	18.0866	17.9861	18.458		0.102255	0.175786	1.12958	1.9271	6	6.5	41.873	15	tr|I3LTV3|I3LTV3_PIG;tr|A0A287A1U4|A0A287A1U4_PIG;tr|A0A481BP96|A0A481BP96_PIG;tr|A0A286ZQP1|A0A286ZQP1_PIG;tr|A0A287B9L4|A0A287B9L4_PIG	1244	Uncharacterized protein;Fibronectin type-III domain-containing protein 3A isoform X2	FNDC3A
16.9452	17.6503	17.5086	16.8715	17.238	17.5861	17.0914	17.5923		0.824675	0.0552278	1.03902	0.231426	3	4.7	2.6364	13	tr|A0A286ZQP7|A0A286ZQP7_PIG;tr|A0A5G2R4H0|A0A5G2R4H0_PIG;tr|A0A5G2QGH5|A0A5G2QGH5_PIG	1247	Myotubularin phosphatase domain-containing protein;Myotubularin-related protein 9	MTMR9
18.6677	18.2069	18.7822	18.4737	17.8061	18.6233	18.5795	18.1686	+	0.0133256	-0.499311	-1.41354	-3.46866	9	24	26.213	27	tr|A0A287AH59|A0A287AH59_PIG;tr|A0A5G2RHG6|A0A5G2RHG6_PIG;tr|A0A287AHJ8|A0A287AHJ8_PIG;tr|A0A286ZQQ0|A0A286ZQQ0_PIG;tr|A0A5G2QJ04|A0A5G2QJ04_PIG;tr|F1RI88|F1RI88_PIG;tr|A0A5G2QR75|A0A5G2QR75_PIG;tr|A0A287AF60|A0A287AF60_PIG;tr|A0A287BMD5|A0A287BMD5_PIG	1249	t-SNARE coiled-coil homology domain-containing protein	STX3
17.2384	17.6131	17.8277	17.0897	17.4231	17.4007	17.5363	17.2251		0.373043	-0.163008	-1.11962	-0.962339	3	21.6	5.1088	9	tr|A0A5G2QXZ3|A0A5G2QXZ3_PIG;tr|A0A286ZQQ5|A0A286ZQQ5_PIG	1250	Guided entry of tail-anchored proteins factor 1	GET1
16.974	17.4824	17.229	17.1011	17.0714	17.4388	17.2727	17.3323		0.898759	0.0182028	1.0127	0.132714	4	5.4	5.4348	6	tr|F1S8A4|F1S8A4_PIG;tr|A0A287AV68|A0A287AV68_PIG;tr|A0A286ZQS0|A0A286ZQS0_PIG;tr|A0A287B8Q0|A0A287B8Q0_PIG;tr|A0A5G2QVD8|A0A5G2QVD8_PIG	1253	Receptor-type tyrosine-protein phosphatase;Receptor-type tyrosine-protein phosphatase alpha;Protein-tyrosine-phosphatase	PTPRA
19.5315	19.4388	19.638	19.4072	19.5153	19.463	19.7004	19.4439		0.0626934	-0.131908	-1.09574	-2.28123	16	31.8	169.34	72	tr|A0A286ZQS7|A0A286ZQS7_PIG;tr|A0A5G2Q9I5|A0A5G2Q9I5_PIG;tr|A0A287A1S1|A0A287A1S1_PIG;tr|A0A5G2R176|A0A5G2R176_PIG;tr|A0A5G2R8F9|A0A5G2R8F9_PIG;tr|A0A5G2R2F3|A0A5G2R2F3_PIG;tr|F1SHF4|F1SHF4_PIG	1254	Uncharacterized protein;Sec1 family domain-containing protein 1 isoform e	SCFD1
14.6352	14.8825	14.4689	14.2983	14.7998	14.8328	14.4564	15.0156		0.433935	0.150727	1.11013	0.838389	2	3	2.9682	5	tr|A0A286ZQT3|A0A286ZQT3_PIG;tr|A0A287ATK5|A0A287ATK5_PIG;tr|A0A287A3P2|A0A287A3P2_PIG;tr|F1RRU6|F1RRU6_PIG;tr|F1S1U4|F1S1U4_PIG;tr|A0A287AM68|A0A287AM68_PIG	1255	Serine/threonine-protein kinase tousled-like 2 isoform A;Serine/threonine-protein kinase tousled-like 2 isoform X10;Protein kinase domain-containing protein	TLK2;TLK1
15.9779	16.6549	16.1068	16.116	15.7939	15.9555	15.9064	16.2894		0.264669	0.226868	1.17029	1.23018	2	3.1	6.6665	4	tr|A0A286ZQV7|A0A286ZQV7_PIG;tr|A0A287AU60|A0A287AU60_PIG;tr|A0A287AYD2|A0A287AYD2_PIG;tr|A0A5G2RFR4|A0A5G2RFR4_PIG;tr|K7GLC2|K7GLC2_PIG	1257	Uncharacterized protein	TAX1BP1
16.9978	16.7152	16.7306	16.8205	16.8586	17.4221	16.7152	17.2952		0.840183	-0.0439916	-1.03096	-0.210582	4	19.1	22.298	12	tr|A0A5G2QPN9|A0A5G2QPN9_PIG;tr|A0A286ZQV9|A0A286ZQV9_PIG	1258	Uncharacterized protein;BRISC and BRCA1-A complex member 1	BABAM1
21.5265	21.5315	21.658	21.4158	21.6102	21.4736	21.6604	21.4086		0.240705	-0.088141	-1.063	-1.30187	45	32.3	323.31	179	tr|A0A286ZQW0|A0A286ZQW0_PIG;tr|F1S9K5|F1S9K5_PIG;tr|A0A5G2R930|A0A5G2R930_PIG	1259	Glutamyl-tRNA synthetase	EPRS1
19.701	19.4999	19.5921	19.4167	19.4117	19.5209	19.6927	19.422	+	0.00752506	-0.189113	-1.14006	-3.95146	18	27	183.35	66	tr|I3LSY2|I3LSY2_PIG;tr|F1SIP9|F1SIP9_PIG;tr|A0A5G2QF61|A0A5G2QF61_PIG;tr|A0A286ZQW1|A0A286ZQW1_PIG;tr|F1SIR4|F1SIR4_PIG;tr|A0A287A6D5|A0A287A6D5_PIG;tr|A0A287AXQ5|A0A287AXQ5_PIG	1260	CTAGE family member 5 isoform 3;Uncharacterized protein;SH3 domain-containing protein;CTAGE family member 5 isoform 8;CTAGE family member 5 isoform X2	MIA2
17.8644	17.9908	17.9109	17.6965	17.8615	17.7819	17.7874	17.82		0.931911	0.0060792	1.00422	0.089088	4	18.6	66.692	32	tr|A0A286ZQW5|A0A286ZQW5_PIG;tr|A0A5G2R873|A0A5G2R873_PIG;tr|A0A5G2QBJ7|A0A5G2QBJ7_PIG;tr|A0A287ASN8|A0A287ASN8_PIG	1261	Surfeit locus protein 4	SURF4
16.3175	16.6896	16.7134	16.3845	16.7213	16.9341	16.4332	16.7153		0.867235	0.0281115	1.01968	0.174469	7	1.5	9.3957	10	tr|A0A286ZQY1|A0A286ZQY1_PIG	1262	Uncharacterized protein	DNAH5
19.3196	19.6298	19.163	19.5823	19.5741	19.1483	19.1792	19.2858	+	0.011438	0.315478	1.24442	3.59478	11	37.4	128.86	49	tr|A0A286ZQY6|A0A286ZQY6_PIG	1263	Isocitrate dehydrogenase [NAD] subunit, mitochondrial	IDH3A
16.6215	16.4993	16.5214	16.7147	16.4279	16.6619	16.701	17.0748		0.737784	0.0527196	1.03722	0.350719	4	30.7	70.919	17	tr|A0A286ZQY9|A0A286ZQY9_PIG;tr|A0A5G2QT68|A0A5G2QT68_PIG;tr|F1SSS5|F1SSS5_PIG;tr|A0A5G2QCF3|A0A5G2QCF3_PIG	1264	Ribulose-phosphate 3-epimerase;Uncharacterized protein	RPE
18.2143	18.0092	18.2785	18.0067	18.0944	18.233	18.3272	18.207	+	0.0138341	-0.183927	-1.13597	-3.43804	11	9.4	323.31	38	tr|A0A287BMZ8|A0A287BMZ8_PIG;tr|A0A286ZQZ0|A0A286ZQZ0_PIG	1265	PDS5 cohesin associated factor A	PDS5A
15.3499	15.194	15.2461	15.3716	15.4512	15.2663	15.57	14.8411		0.388595	-0.143589	-1.10465	-0.929294	2	3.5	12.767	5	tr|A0A287BMT6|A0A287BMT6_PIG;tr|F1RQ27|F1RQ27_PIG;tr|A0A287AK63|A0A287AK63_PIG;tr|A0A286ZR06|A0A286ZR06_PIG;tr|K7GMF0|K7GMF0_PIG	1266	Phosphatidylinositol-3,5-bisphosphate 3-phosphatase	MTMR1
18.9084	18.92	19.1267	19.0219	18.9265	19.1003	18.6195	18.7669		0.823602	-0.0298843	-1.02093	-0.232871	1	0.8	1.6309	33	tr|A0A5G2QQS1|A0A5G2QQS1_PIG;tr|A0A5G2R516|A0A5G2R516_PIG;tr|A0A5G2QFU3|A0A5G2QFU3_PIG;tr|I3LFF0|I3LFF0_PIG;tr|A0A286ZR20|A0A286ZR20_PIG;tr|A0A5G2QM84|A0A5G2QM84_PIG;tr|A0A287B1L6|A0A287B1L6_PIG;tr|A0A287B6R6|A0A287B6R6_PIG;tr|A0A287AY14|A0A287AY14_PIG;tr|A0A287BL45|A0A287BL45_PIG	1270	#ARG!	#ARG!
17.8044	17.9816	17.8987	17.6895	17.8687	17.8389	17.7766	17.8725		0.734605	0.0234303	1.01637	0.355183	12	12.3	35.468	21	tr|A0A286ZR21|A0A286ZR21_PIG;tr|A0A286ZVS8|A0A286ZVS8_PIG;tr|A0A287B1R7|A0A287B1R7_PIG;tr|A0A5G2QC75|A0A5G2QC75_PIG;tr|F1SM37|F1SM37_PIG;tr|A0A5G2QJ01|A0A5G2QJ01_PIG;tr|F1SM38|F1SM38_PIG;tr|A0A287B1M4|A0A287B1M4_PIG;tr|A0A5G2R0L1|A0A5G2R0L1_PIG;tr|A0A287AX02|A0A287AX02_PIG	1271	#ARG!	#ARG!
15.6001	15.8217	15.6577	15.3878	15.4109	15.6986	15.9003	15.5499		0.199867	-0.1716	-1.12631	-1.44025	1	2.3	1.4641	3	tr|F1RX08|F1RX08_PIG;tr|A0A287ANU7|A0A287ANU7_PIG;tr|A0A5G2QID7|A0A5G2QID7_PIG;tr|A0A286ZR31|A0A286ZR31_PIG	1272	Uncharacterized protein	RPP40
16.7729	16.5728	16.7786	16.6105	16.6267	16.5624	16.4367	16.6309		0.757314	-0.0274301	-1.01919	-0.323474	7	6.4	21.501	9	tr|A0A287AHI6|A0A287AHI6_PIG;tr|A0A286ZR41|A0A286ZR41_PIG	1273	Trafficking protein particle complex subunit 10 isoform a;Uncharacterized protein	TRAPPC10
15.5957	15.4376	15.7107	15.3518	15.3875	15.1268	15.8366	15.4178		0.320913	-0.168795	-1.12412	-1.08175	2	3.5	4.2654	6	tr|A0A286ZUN1|A0A286ZUN1_PIG;tr|A0A5G2Q7Q8|A0A5G2Q7Q8_PIG;tr|A0A5G2QS40|A0A5G2QS40_PIG;tr|A0A287AXZ3|A0A287AXZ3_PIG;tr|A0A287A7Y4|A0A287A7Y4_PIG;tr|A0A286ZR44|A0A286ZR44_PIG;tr|A0A5G2R9Z1|A0A5G2R9Z1_PIG;tr|A0A287APR4|A0A287APR4_PIG	1274	CCR4-NOT transcription complex subunit 10	CNOT10
20.8718	20.7182	20.4398	20.7481	21.0429	20.328	20.6807	21.0659		0.0868605	0.313677	1.24287	2.04484	18	30.8	323.31	150	tr|A0A286ZR45|A0A286ZR45_PIG;tr|A0A287AI37|A0A287AI37_PIG	1275	Aldolase_II domain-containing protein	ADD1
17.5626	17.4627	17.8199	17.5177	17.4179	17.6405	17.6905	17.46	+	0.010083	-0.213807	-1.15974	-3.70045	5	10	19.049	10	tr|A0A5G2QV74|A0A5G2QV74_PIG;tr|F1SF69|F1SF69_PIG;tr|A0A286ZR48|A0A286ZR48_PIG;tr|A0A5G2R9L9|A0A5G2R9L9_PIG;tr|A0A480LZW0|A0A480LZW0_PIG;tr|I3LA26|I3LA26_PIG;tr|A0A5G2QCT7|A0A5G2QCT7_PIG;tr|A0A5G2QEP3|A0A5G2QEP3_PIG	1276	AH domain-containing protein;Uncharacterized protein;Islet cell autoantigen 1 isoform a;Islet cell autoantigen 1 isoform X1	ICA1
18.6631	19.08	19.2667	19.5446	19.5722	19.6065	19.1841	18.6328		0.92952	0.0272775	1.01909	0.0922272	18	14.3	323.31	58	tr|A0A286ZR70|A0A286ZR70_PIG;tr|I3LDR6|I3LDR6_PIG;tr|F1SMI5|F1SMI5_PIG;tr|A0A287AKU7|A0A287AKU7_PIG;tr|A0A287BR78|A0A287BR78_PIG;tr|A0A287BQB6|A0A287BQB6_PIG;tr|I3LUI4|I3LUI4_PIG;tr|A0A287AVF2|A0A287AVF2_PIG;sp|Q29116|TENA_PIG;tr|I3LJU9|I3LJU9_PIG;tr|A0A287AIY5|A0A287AIY5_PIG	1278	#ARG!	#ARG!
16.2566	15.5932	15.7581	16.1929	15.5588	16.338	15.8937	16.1096		0.398532	-0.197994	-1.1471	-0.908711	1	4.5	62.96	6	tr|F6PZW3|F6PZW3_PIG;tr|A0A287A2I4|A0A287A2I4_PIG;tr|A0A287BMW2|A0A287BMW2_PIG;tr|A0A287A5Q5|A0A287A5Q5_PIG;tr|A0A286ZR78|A0A286ZR78_PIG	1279	HMG box domain-containing protein	LEF1
15.1099	15.8435	15.5856	15.3035	15.6423	15.4692	15.2724	15.5276		0.203811	0.219963	1.1647	1.42581	3	3.4	8.2608	5	tr|A0A286ZZZ1|A0A286ZZZ1_PIG;tr|A0A288CG59|A0A288CG59_PIG;tr|A0A286ZR89|A0A286ZR89_PIG;tr|A0A286ZN65|A0A286ZN65_PIG;tr|A0A287A1A3|A0A287A1A3_PIG;tr|A0A286ZJW7|A0A286ZJW7_PIG;tr|E7CXS0|E7CXS0_PIG;tr|A0A287B8C1|A0A287B8C1_PIG	1281	Uncharacterized protein;Low density lipoprotein receptor-related protein 8	LRP8
18.1605	18.1331	18.0738	17.9817	18.0377	17.8965	18.1724	18.0828		0.819693	-0.0170007	-1.01185	-0.238146	18	8.2	132.58	43	tr|A0A287B2T0|A0A287B2T0_PIG;tr|A0A286ZRA0|A0A286ZRA0_PIG;tr|F1S8N5|F1S8N5_PIG;tr|A0A286ZJ03|A0A286ZJ03_PIG	1282	Uncharacterized protein	HTT
15.7984	15.6301	16.0511	15.6865	15.2756	15.736	16.793	15.7047		0.0948602	-0.52039	-1.43434	-1.98124	4	10.4	16.466	5	tr|A0A286ZRA7|A0A286ZRA7_PIG;tr|F1RK18|F1RK18_PIG	1283	Uncharacterized protein	CAB39L
13.7723	14.3811	14.2906	13.5815	14.4072	13.7885	14.2775	14.4124		0.539609	0.163334	1.11987	0.650261	3	1.9	8.7572	4	tr|A0A287BDU4|A0A287BDU4_PIG;tr|A0A5G2QJ75|A0A5G2QJ75_PIG;tr|A0A286ZRB0|A0A286ZRB0_PIG;tr|A0A287BKC3|A0A287BKC3_PIG;tr|A0A287B2G8|A0A287B2G8_PIG;tr|F1RX45|F1RX45_PIG	1284	Disco-interacting protein 2 homolog A isoform X1;DMAP_binding domain-containing protein	DIP2C
20.0248	20.4733	21.0614	19.7236	20.1335	21.1114	19.6772	20.0925		0.393317	-0.362964	-1.28607	-0.919463	5	26.2	6.492	104	tr|A0A286ZRB3|A0A286ZRB3_PIG;tr|F1RVA0|F1RVA0_PIG;tr|A0A287BKF7|A0A287BKF7_PIG	1285	Histone domain-containing protein;Histone H3	HIST1H3E
15.8395	16.0615	15.8288	15.8792	15.9053	15.5396	15.7577	15.4947		0.525329	0.0937781	1.06716	0.674139	4	8.4	13.116	6	tr|A0A287AMX9|A0A287AMX9_PIG;tr|F1RR45|F1RR45_PIG;tr|A0A5G2R4L7|A0A5G2R4L7_PIG;tr|A0A286ZRC3|A0A286ZRC3_PIG;tr|A0A287AVT7|A0A287AVT7_PIG;tr|A0A287A2X3|A0A287A2X3_PIG	1286	Uncharacterized protein;Carn_acyltransf domain-containing protein	CRAT
21.8596	21.9458	21.808	21.8702	21.9309	21.6621	21.8566	22.0215	+	0.0402822	0.145511	1.10612	2.607	46	44.1	323.31	412	tr|A0A286ZRC7|A0A286ZRC7_PIG;tr|A0A287AWV1|A0A287AWV1_PIG;tr|F1SNT8|F1SNT8_PIG;tr|A0A287B1I4|A0A287B1I4_PIG;tr|A0A5G2RFF7|A0A5G2RFF7_PIG;tr|A0A5G2QI60|A0A5G2QI60_PIG;tr|A0A5G2QPL9|A0A5G2QPL9_PIG;tr|A0A287B8J2|A0A287B8J2_PIG;tr|A0A5G2R8J9|A0A5G2R8J9_PIG	1287	Dynactin subunit 1	DCTN1
22.9515	23.2147	22.8944	23.2774	23.6359	23.8012	22.9645	23.1712		0.502745	0.171904	1.12654	0.712783	33	67.3	323.31	779	tr|A0A286ZRE1|A0A286ZRE1_PIG;tr|A0A287BCP0|A0A287BCP0_PIG	1288	Tropomyosin alpha-1 chain	TPM1
15.9629	16.1336	15.9578	15.9469	15.7927	15.9005	15.7392	16.1896		0.275097	0.125619	1.09098	1.20075	4	4.8	12.285	7	tr|F1RS50|F1RS50_PIG;tr|A0A286ZRE7|A0A286ZRE7_PIG	1289	Ubiquitinyl hydrolase 1	OTUD4
19.1934	19.2642	19.2062	19.22	19.1416	19.2039	19.1601	19.6405		0.302511	0.12565	1.091	1.12771	13	9.7	180.06	44	tr|F1S0W9|F1S0W9_PIG;tr|A0A287B9L0|A0A287B9L0_PIG;tr|A0A5G2QJX1|A0A5G2QJX1_PIG;tr|A0A286ZRF2|A0A286ZRF2_PIG;tr|K7GLU3|K7GLU3_PIG	1290	Uncharacterized protein	NUP214
18.9001	18.8921	19.1486	18.8391	18.8162	19.4004	19.1193	18.8197	+	0.0276795	-0.300311	-1.23141	-2.89039	8	28.6	104.46	64	tr|I3LCP8|I3LCP8_PIG;tr|A0A286ZRF3|A0A286ZRF3_PIG;tr|A0A287BHC5|A0A287BHC5_PIG	1291	Serpin family B member 6	SERPINB6
14.5683	14.4717	14.9243	14.1813	14.3705	14.7938	15.0609	14.8889		0.0971351	-0.358702	-1.28227	-1.96415	2	2.1	5.655	5	tr|A0A286ZRH1|A0A286ZRH1_PIG	1293	Uncharacterized protein	C7H6orf132
14.0877	14.0301	13.5688	13.8774	14.2188	14.6936	14.3286	13.573		0.403471	-0.244859	-1.18498	-0.898625	1	2.7	14.973	5	tr|A0A286ZRH2|A0A286ZRH2_PIG;tr|A0A287ABI6|A0A287ABI6_PIG	1294	Uncharacterized protein	DRC3
19.9436	20.3144	20.1477	20.0526	20.0105	20.015	19.8484	19.8455		0.583506	0.0670605	1.04758	0.579237	12	37	95.057	54	tr|F1SNF6|F1SNF6_PIG;tr|A0A286ZRH7|A0A286ZRH7_PIG;tr|A0A287AC97|A0A287AC97_PIG;tr|A0A286ZUS4|A0A286ZUS4_PIG;tr|A0A5G2RD05|A0A5G2RD05_PIG	1295	MICOS complex subunit MIC19 isoform 2;Uncharacterized protein	CHCHD3
15.9978	15.7026	15.8187	15.6556	15.4131	15.8267	16.0695	15.5265	+	0.00794135	-0.353705	-1.27784	-3.90464	2	5.5	5.5983	3	tr|A0A286ZRH9|A0A286ZRH9_PIG;tr|A0A5G2QEU6|A0A5G2QEU6_PIG;tr|A0A287ALW2|A0A287ALW2_PIG	1296	Uncharacterized protein;Ig-like domain-containing protein	CXADR
18.1715	18.6315	18.3705	18.2318	18.2179	18.244	18.4517	18.3224		0.730758	0.0414639	1.02916	0.360594	8	29.7	49.967	25	tr|A0A286ZRI2|A0A286ZRI2_PIG;tr|A0A5G2RB53|A0A5G2RB53_PIG	1297	Uncharacterized protein	UFD1
19.9586	19.7503	19.893	20.1565	19.8796	19.6631	19.9784	19.902		0.677183	0.04882	1.03442	0.437317	17	39.3	199.23	71	tr|A0A287BAF8|A0A287BAF8_PIG;tr|A0A286ZRI3|A0A286ZRI3_PIG;tr|A0A287AVP0|A0A287AVP0_PIG;tr|F1RXZ6|F1RXZ6_PIG;tr|A0A287B1S9|A0A287B1S9_PIG;tr|A0A287B1H6|A0A287B1H6_PIG;tr|A0A287AW68|A0A287AW68_PIG;tr|A0A287AMG7|A0A287AMG7_PIG;tr|A0A286ZWH1|A0A286ZWH1_PIG;tr|A0A287B568|A0A287B568_PIG	1298	#ARG!	#ARG!
15.1588	15.1312	15.0265	15.6144	15.066	15.2747	14.7901	15.5333		0.165682	0.273684	1.20889	1.57782	1	7.3	3.8933	5	tr|A0A286ZRI4|A0A286ZRI4_PIG	1299	Short-chain-specific acyl-CoA dehydrogenase, mitochondrial	ACADS
22.4376	22.2599	21.8623	22.4654	22.8382	21.8882	22.5069	22.8264		0.107145	0.423698	1.34136	1.8934	8	61.5	74.349	527	tr|A0A286ZRI5|A0A286ZRI5_PIG;tr|A0A286ZWB2|A0A286ZWB2_PIG;tr|A0A5G2QD67|A0A5G2QD67_PIG;tr|A0A5G2Q797|A0A5G2Q797_PIG;sp|Q49I35|LEG1_PIG	1300	Galectin;Galectin-1	LGALS1
16.0149	16.2537	16.4571	16.1477	16.2131	16.2562	16.224	16.5679		0.673543	0.0575562	1.0407	0.442631	5	9.7	9.5292	6	tr|A0A286ZRI8|A0A286ZRI8_PIG;tr|A0A5G2RGV5|A0A5G2RGV5_PIG;tr|A0A287A1K2|A0A287A1K2_PIG	1301	Sulfatase domain-containing protein	ARSB
18.1086	18.6443	18.432	18.5083	18.3384	18.4487	18.1808	18.4047		0.148267	0.181398	1.13398	1.65861	9	37	96.835	30	tr|A0A286ZRL1|A0A286ZRL1_PIG	1304	ATP-dependent Clp protease proteolytic subunit	CLPP
18.956	19.1695	19.1	19.0093	18.6705	18.8333	18.4794	18.3215		0.83695	-0.0495143	-1.03492	-0.214918	14	4.9	19.902	33	tr|A0A286ZRL3|A0A286ZRL3_PIG;tr|A0A287AJ02|A0A287AJ02_PIG;tr|A0A287AY02|A0A287AY02_PIG	1305	Uncharacterized protein	NBEAL1
15.9143	16.1418	15.9664	15.841	15.8129	15.8015	15.7683	15.9349		0.456015	0.0699787	1.0497	0.796643	6	12.7	9.3423	8	tr|A0A5G2R4R0|A0A5G2R4R0_PIG;tr|A0A5G2QWH3|A0A5G2QWH3_PIG;tr|F1RKW4|F1RKW4_PIG;tr|A0A287A323|A0A287A323_PIG;tr|A0A286ZRP2|A0A286ZRP2_PIG;tr|A0A5G2RCK8|A0A5G2RCK8_PIG;tr|A0A5G2R0F8|A0A5G2R0F8_PIG;tr|A0A286ZWW1|A0A286ZWW1_PIG;tr|A0A287A1F4|A0A287A1F4_PIG	1308	Uncharacterized protein;Mitochondrial Rho GTPase	RHOT1
13.5133	13.5305	13.6844	13.4309	13.6221	13.5428	13.3625	13.565		0.887972	0.0113516	1.0079	0.146967	2	3.1	1.3383	2	tr|F1RLI4|F1RLI4_PIG;tr|A0A480Y218|A0A480Y218_PIG;tr|A0A286ZRP6|A0A286ZRP6_PIG	1309	WD_REPEATS_REGION domain-containing protein;WD repeat-containing protein 36;Uncharacterized protein	WDR36
17.0978	16.8555	16.6854	16.9702	16.8011	17.1314	16.7355	17.1636		0.813152	0.0350933	1.02462	0.246987	6	6	11.295	9	tr|A0A287BG81|A0A287BG81_PIG;tr|A0A286ZRQ8|A0A286ZRQ8_PIG;tr|A0A5G2RFT9|A0A5G2RFT9_PIG;tr|I3LBS8|I3LBS8_PIG;tr|A0A287B2Y3|A0A287B2Y3_PIG;tr|A0A286ZZ60|A0A286ZZ60_PIG;tr|A0A287BT41|A0A287BT41_PIG	1310	EH domain-containing protein;Synergin gamma isoform X13	SYNRG
11.6854	11.5925	11.3711	11.5613	11.5091	11.9136	11.4103	12.1227		0.615728	0.101296	1.07274	0.529103	1	6	5.877	4	tr|A0A286ZRR0|A0A286ZRR0_PIG	1311	Peroxin-13	PEX13
20.3993	20.4134	20.1641	20.6378	21.1974	20.6608	21.026	20.8535		0.425164	0.212997	1.15909	0.855402	18	50	124.76	132	tr|A0A5G2R8J3|A0A5G2R8J3_PIG;tr|A0A5G2R406|A0A5G2R406_PIG;tr|A0A286ZTB0|A0A286ZTB0_PIG;tr|A0A286ZRR3|A0A286ZRR3_PIG;tr|A0A5G2QT34|A0A5G2QT34_PIG;tr|F1ST01|F1ST01_PIG;tr|A0A286ZVY0|A0A286ZVY0_PIG;tr|A0A480MVX6|A0A480MVX6_PIG;tr|A0A5G2QX06|A0A5G2QX06_PIG;tr|A0A5G2QLA7|A0A5G2QLA7_PIG	1312	#ARG!	#ARG!
19.8537	19.6465	19.8873	20.0354	19.9926	20.0758	19.8485	20.1165		0.796785	0.0314469	1.02204	0.269212	17	43.7	106.87	72	tr|A0A286ZRS0|A0A286ZRS0_PIG;tr|F1S4X9|F1S4X9_PIG;tr|A0A5G2QUF4|A0A5G2QUF4_PIG	1313	Glutathione synthetase	GSS
18.3325	18.2104	18.8587	19.3228	18.6184	18.4788	18.4979	18.7851		0.481308	0.192198	1.1425	0.750555	16	10.1	43.768	34	tr|A0A286ZRS7|A0A286ZRS7_PIG;tr|F1SMS9|F1SMS9_PIG;tr|A0A287ARE6|A0A287ARE6_PIG;tr|I3LI00|I3LI00_PIG;tr|A0A286ZJG5|A0A286ZJG5_PIG;tr|A0A5G2QA97|A0A5G2QA97_PIG	1314	GYF domain-containing protein;Uncharacterized protein	GIGYF2
17.6338	17.889	18.0864	17.7169	17.7848	17.6931	17.859	17.7397		0.754229	-0.0354967	-1.02491	-0.327759	5	7.8	9.7447	14	tr|A0A5G2Q8L1|A0A5G2Q8L1_PIG;tr|A0A286ZRT5|A0A286ZRT5_PIG;tr|A0A287A3L9|A0A287A3L9_PIG;tr|A0A286ZTY9|A0A286ZTY9_PIG;tr|A0A5G2QB91|A0A5G2QB91_PIG	1315	Alpha-MPP	PMPCA
15.201	15.2367	15.8631	15.278	15.3204	16.0493	14.9101	15.309		0.446644	-0.219843	-1.16461	-0.814178	2	4	1.7877	4	tr|A0A5G2RFL7|A0A5G2RFL7_PIG;tr|A0A286ZRU5|A0A286ZRU5_PIG;tr|A0A287A371|A0A287A371_PIG;tr|A0A288CFZ8|A0A288CFZ8_PIG;tr|Q4Z8N7|Q4Z8N7_PIG;tr|A0A287BJE4|A0A287BJE4_PIG	1317	Platelet-activating factor acetylhydrolase	PLA2G7
22.6316	23.1223	23.2767	22.8905	22.6942	22.6396	22.8054	22.6282		0.981571	-0.00452471	-1.00314	-0.0240787	24	59.6	323.31	799	tr|A0A286ZRU9|A0A286ZRU9_PIG	1318	Collagen-binding protein	SERPINH1
15.9953	16.0136	16.28	15.9742	15.8567	16.2004	16.4053	15.9269	+	0.0239619	-0.277375	-1.21199	-3.00149	3	12.5	4.0897	6	tr|A0A286ZRV5|A0A286ZRV5_PIG;tr|A0A287BP77|A0A287BP77_PIG;tr|A0A5G2QJ85|A0A5G2QJ85_PIG;tr|F1RMN9|F1RMN9_PIG	1319	AH domain-containing protein	TRIM3
15.8215	16.2167	16.2872	15.8501	15.8225	16.1075	15.7278	15.5019		0.504809	-0.138186	-1.10052	-0.709205	3	8.9	57.139	13	tr|A0A286ZRW1|A0A286ZRW1_PIG;tr|A0A5G2QXZ8|A0A5G2QXZ8_PIG;tr|F1SF57|F1SF57_PIG;tr|A0A5G2QKJ9|A0A5G2QKJ9_PIG	1321	Uncharacterized protein	SERINC1
15.3597	15.3134	15.5226	15.4388	15.207	15.7844	15.4348	15.5756		0.289833	-0.141685	-1.10319	-1.16075	5	7.3	19.196	7	tr|F1S642|F1S642_PIG;tr|A0A286ZRX0|A0A286ZRX0_PIG	1323	Uncharacterized protein;Apoptosis-stimulating of p53 protein 2 isoform 1	TP53BP2
15.6844	16.0223	15.973	15.6225	15.6739	15.4741	16.2523	15.9181		0.856596	-0.0367746	-1.02582	-0.188637	3	4.9	17.683	7	tr|A0A287A1B2|A0A287A1B2_PIG;tr|A0A5G2QRB5|A0A5G2QRB5_PIG;tr|F1RKK0|F1RKK0_PIG;tr|A0A286ZRX3|A0A286ZRX3_PIG	1324	Uncharacterized protein	SLC27A6
16.3582	16.3674	16.5131	16.3461	16.4363	16.4469	16.5815	16.7498		0.999684	-4.33922e-05	-1.00003	-0.000413022	5	17.3	59.425	9	tr|A0A480XNH5|A0A480XNH5_PIG;tr|A0A287BDZ2|A0A287BDZ2_PIG;tr|A0A286ZRX4|A0A286ZRX4_PIG;tr|A0A5G2QVC5|A0A5G2QVC5_PIG;tr|A0A5G2QZZ8|A0A5G2QZZ8_PIG	1325	O-acetyl-ADP-ribose deacetylase MACROD1 isoform X1;Macro domain-containing protein;Uncharacterized protein	MACROD1
20.8755	21.2205	20.7968	21.0933	21.3669	20.948	21.2966	21.4539		0.0664773	0.304396	1.2349	2.23857	50	22.1	323.31	163	tr|A0A286ZRX8|A0A286ZRX8_PIG;tr|A0A5G2QRW9|A0A5G2QRW9_PIG;tr|A0A287A8C2|A0A287A8C2_PIG;tr|F1SMN5|F1SMN5_PIG;tr|A0A5G2QY64|A0A5G2QY64_PIG;tr|A0A5G2R269|A0A5G2R269_PIG	1326	Uncharacterized protein;Filamin-C isoform b;Filamin-C isoform X4	FLNC
17.1682	17.2402	17.1357	16.957	17.2042	16.8856	17.1077	17.1552		0.498222	0.0648537	1.04598	0.720661	3	8.3	8.9544	8	tr|F1S1T6|F1S1T6_PIG;tr|A0A286ZRX9|A0A286ZRX9_PIG	1327	Exosome complex component RRP45	EXOSC9
15.9165	14.8405	15.9284	16.0012	15.0327	15.9123	15.7598	15.8897		0.191133	-0.438173	-1.35489	-1.47318	3	4.9	37.381	5	tr|A0A286ZRZ3|A0A286ZRZ3_PIG;tr|I3LHH0|I3LHH0_PIG;tr|A0A286ZW40|A0A286ZW40_PIG	1328	Uncharacterized protein	SALL2
14.1731	14.5139	14.069	14.2768	14.3408	14.1449	14.5166	15.0008		0.159906	0.307183	1.23729	1.60368	1	0.9	3.2948	2	tr|A0A287BSS7|A0A287BSS7_PIG;tr|A0A286ZRZ7|A0A286ZRZ7_PIG;tr|A0A287AW88|A0A287AW88_PIG;tr|A0A287BIC4|A0A287BIC4_PIG	1329	Uncharacterized protein	SPAG9
14.9302	15.032	14.7992	14.9947	15.0664	15.0026	14.9349	15.3014		0.0663622	0.181877	1.13436	2.23983	1	2.8	10.426	3	tr|A0A286ZS20|A0A286ZS20_PIG;tr|I3L7Q3|I3L7Q3_PIG	1332	Uncharacterized protein	POLR2M
13.9396	14.0175	14.1696	13.822	14.1563	14.3391	14.022	14.4159		0.926639	-0.0146558	-1.01021	-0.0960096	1	1.8	1.7647	1	tr|A0A5G2RBU4|A0A5G2RBU4_PIG;tr|A0A286ZS25|A0A286ZS25_PIG	1333	RHD domain-containing protein	RELB
17.355	17.1702	17.3374	17.4666	17.1277	17.4744	17.4579	17.1692		0.0908102	-0.172705	-1.12717	-2.01273	1	10.8	89.889	24	tr|A0A287B5V9|A0A287B5V9_PIG;tr|A0A286ZS31|A0A286ZS31_PIG	1334	6-phosphogluconolactonase	PGLS
18.6098	19.0193	19.0783	18.8993	18.9635	19.0783	18.6757	18.7696		0.716011	0.0524087	1.03699	0.381452	14	7.9	130.28	38	tr|A0A287BRA3|A0A287BRA3_PIG;tr|A0A286ZS39|A0A286ZS39_PIG;tr|A0A5K1VKI6|A0A5K1VKI6_PIG;tr|I3LGD9|I3LGD9_PIG;tr|A0A287AN50|A0A287AN50_PIG;tr|A0A287B6G6|A0A287B6G6_PIG;tr|A0A286ZW89|A0A286ZW89_PIG	1335	Agrin	AGRN
16.126	16.5295	16.6009	15.9958	16.2878	16.1894	16.0795	16.2635		0.90476	0.0201902	1.01409	0.124797	5	6.9	10.186	10	tr|A0A5G2QVV5|A0A5G2QVV5_PIG;tr|A0A286ZS52|A0A286ZS52_PIG;tr|A0A5G2QRU2|A0A5G2QRU2_PIG;tr|A0A5G2QYW0|A0A5G2QYW0_PIG	1337	Uncharacterized protein	MTA1
18.4987	17.9071	18.7168	18.3509	18.1803	18.2463	18.3493	18.0335		0.0538103	-0.334791	-1.26119	-2.39294	4	21.9	19.538	23	tr|A0A5G2R6J1|A0A5G2R6J1_PIG;tr|A0A286ZS69|A0A286ZS69_PIG;tr|A0A5G2RG54|A0A5G2RG54_PIG	1338	Proteasome subunit beta	PSMB2
18.6522	19.3317	19.0904	18.7361	18.9035	18.6212	18.8183	18.6038		0.625888	0.0982647	1.07049	0.513603	6	18.5	65.379	35	tr|A0A5G2QW86|A0A5G2QW86_PIG;tr|A0A5G2QGZ8|A0A5G2QGZ8_PIG;tr|A0A286ZS77|A0A286ZS77_PIG;tr|A0A5G2RDX9|A0A5G2RDX9_PIG;tr|A0A5K1V4A5|A0A5K1V4A5_PIG	1339	Ig-like domain-containing protein	BSG
18.9319	18.6267	18.5186	18.6229	18.5405	18.4889	18.7027	18.6672		0.67669	-0.0461946	-1.03254	-0.438036	14	5.9	55.875	31	tr|F1S7T1|F1S7T1_PIG;tr|A0A287AZP9|A0A287AZP9_PIG;tr|A0A5G2QR40|A0A5G2QR40_PIG;tr|A0A287B621|A0A287B621_PIG;tr|A0A286ZS85|A0A286ZS85_PIG;tr|A0A286ZXS8|A0A286ZXS8_PIG	1340	BAT2_N domain-containing protein;Protein PRRC2C isoform X3	PRRC2C
15.081	14.781	14.9048	14.7042	14.713	14.9681	15.678	15.194		0.19416	-0.309918	-1.23964	-1.46161	4	6.5	8.7596	5	tr|A0A5G2QTJ6|A0A5G2QTJ6_PIG;tr|A0A286ZS87|A0A286ZS87_PIG;tr|F1RQZ0|F1RQZ0_PIG;tr|A0A5G2R1P5|A0A5G2R1P5_PIG;tr|A0A5G2R9Y4|A0A5G2R9Y4_PIG;tr|A0A287BGE8|A0A287BGE8_PIG	1341	Uncharacterized protein	GRN
18.9832	17.4371	18.7644	18.2289	17.7929	18.2643	18.2759	17.8132	+	0.0207249	-0.753927	-1.68638	-3.11468	9	13.5	104.66	26	tr|A0A286ZSA0|A0A286ZSA0_PIG;tr|F1S5Z7|F1S5Z7_PIG;tr|A0A287A1U0|A0A287A1U0_PIG	1342	VPS10 domain-containing protein	SORT1
16.0825	15.8766	16.0278	15.8904	15.899	15.8523	16.0264	16.2946		0.952266	-0.0070672	-1.00491	-0.0624071	4	5.2	2.5279	8	tr|F1RJQ5|F1RJQ5_PIG;tr|A0A5G2QW40|A0A5G2QW40_PIG;tr|A0A286ZSA1|A0A286ZSA1_PIG;tr|A0A287BRS7|A0A287BRS7_PIG	1343	Integrator complex subunit 9	INTS9
18.7388	19.0139	18.9776	19.0391	19.1359	19.1653	19.3	19.1492		0.767241	0.0391459	1.02751	0.309731	8	33.3	67.162	63	tr|A0A286ZSA7|A0A286ZSA7_PIG;tr|I3LHC8|I3LHC8_PIG	1344	Uncharacterized protein;3-hydroxybutyrate dehydrogenase type 2 isoform X2	BDH2
23.4172	23.129	23.2846	23.2115	23.1625	23.1258	23.3073	23.2181		0.155405	-0.103445	-1.07434	-1.62445	53	72.3	323.31	1042	tr|A0A480IPJ6|A0A480IPJ6_PIG;tr|A0A286ZSB5|A0A286ZSB5_PIG;tr|F1SIH8|F1SIH8_PIG;tr|A0A286ZUM8|A0A286ZUM8_PIG;sp|P03974|TERA_PIG;tr|A0A5G2RLZ5|A0A5G2RLZ5_PIG	1346	15S Mg(2+)-ATPase p97 subunit;Transitional endoplasmic reticulum ATPase	VCP
20.0431	20.4276	20.4938	20.2742	20.2012	20.4128	19.9776	20.1519		0.830863	0.0318785	1.02234	0.223094	9	35.5	323.31	126	tr|A0A5G2RC13|A0A5G2RC13_PIG;tr|A0A286ZSD7|A0A286ZSD7_PIG;tr|A0A5G2RMK5|A0A5G2RMK5_PIG	1347	PHB domain-containing protein	STOML2
16.2658	16.2168	16.4005	16.61	16.8496	16.5505	16.0287	16.3938		0.285833	0.206163	1.15362	1.17143	8	17.8	16.228	11	tr|A0A286ZSG0|A0A286ZSG0_PIG;tr|A0A5G2QP86|A0A5G2QP86_PIG;tr|Q30E20|Q30E20_PIG;tr|A0A287BHC3|A0A287BHC3_PIG	1349	Uncharacterized protein;Epimerase_2 domain-containing protein;Bifunctional UDP-N-acetylglucosamine 2-epimerase/N-acetylmannosamine kinase isoform X1;Bifunctional UDP-N-acetylglucosamine 2-epimerase/N-acetylmannosamine kinase isoform 1	GNE;Gne
14.5082	14.3786	14.2195	14.9456	14.0284	14.4087	13.7648	14.8893		0.266449	0.335207	1.26156	1.22509	3	7.6	2.3278	3	tr|A0A286ZSG6|A0A286ZSG6_PIG	1350	Epithelial-stromal interaction protein 1 isoform 2	EPSTI1
18.4659	19.1749	18.3846	18.751	18.8713	18.2504	18.4951	19.0148	+	0.00202562	0.554028	1.46818	5.19449	6	19.4	68.299	15	tr|F1S269|F1S269_PIG;tr|A0A286ZSH0|A0A286ZSH0_PIG;tr|A0A5G2R4Y1|A0A5G2R4Y1_PIG;tr|A0A5G2RF79|A0A5G2RF79_PIG	1351	CAP-ZIP_m domain-containing protein	RCSD1
18.8398	18.6142	18.3735	18.7669	18.6702	18.5348	18.4063	18.7512		0.198592	0.162009	1.11884	1.44497	14	30.4	174.64	62	tr|A0A286ZSH4|A0A286ZSH4_PIG;tr|I3LLA8|I3LLA8_PIG	1352	FACT complex subunit SSRP1	SSRP1
18.7798	19.225	19.1518	18.9925	19.0089	19.0866	18.5948	18.8956		0.423797	0.127212	1.09218	0.858075	7	8.6	7.1283	34	tr|F1RJY0|F1RJY0_PIG;tr|A0A5G2R4B3|A0A5G2R4B3_PIG;tr|A0A286ZSI3|A0A286ZSI3_PIG;tr|A0A5G2QYP4|A0A5G2QYP4_PIG;tr|A0A5G2QCC7|A0A5G2QCC7_PIG;tr|A0A5G2QZ58|A0A5G2QZ58_PIG;tr|A0A287BBH7|A0A287BBH7_PIG;tr|A0A286ZK33|A0A286ZK33_PIG	1353	Nicastrin	NCSTN
18.6539	18.4799	18.4497	18.8949	18.1158	17.9134	18.2764	18.1966		0.690686	0.0984869	1.07065	0.417724	12	6.3	32.853	18	tr|A0A286ZSI5|A0A286ZSI5_PIG;tr|A0A287AQE8|A0A287AQE8_PIG;tr|I3LPN5|I3LPN5_PIG	1354	Uncharacterized protein;Inositol 1,4,5-trisphosphate receptor type 2	ITPR2
16.5259	16.6912	16.5675	16.8323	16.4406	16.6925	16.47	16.7387		0.289216	0.111702	1.0805	1.16239	4	7.8	28.973	7	tr|A0A287AUU2|A0A287AUU2_PIG;tr|A0A287AHN0|A0A287AHN0_PIG;tr|A0A286ZSM8|A0A286ZSM8_PIG;tr|A0A5G2R3A7|A0A5G2R3A7_PIG;tr|F1SBF8|F1SBF8_PIG	1356	DBB domain-containing protein	PIK3AP1
17.2248	17.255	17.268	16.9406	16.905	17.0784	17.3264	17.0426		0.0938075	-0.188617	-1.13967	-1.9893	4	2.3	3.3083	4	tr|F1SHR1|F1SHR1_PIG;tr|A0A286ZY46|A0A286ZY46_PIG;tr|A0A286ZSN1|A0A286ZSN1_PIG;tr|A0A287BR31|A0A287BR31_PIG;tr|A0A287B5Y3|A0A287B5Y3_PIG	1357	F-actin monooxygenase	MICAL3
15.5538	15.5504	15.7451	15.4011	15.7785	15.8747	15.3631	15.7539		0.929476	-0.0132113	-1.0092	-0.0922845	2	3	32.826	6	tr|A0A286ZSN6|A0A286ZSN6_PIG;tr|A0A287B444|A0A287B444_PIG	1358	Uncharacterized protein	LOC100622780;TMPO
16.2463	17.3269	16.5468	16.7997	16.7322	16.7721	16.5208	16.7635		0.073722	0.384045	1.305	2.16348	5	8.3	8.4804	6	tr|A0A287ACP6|A0A287ACP6_PIG;tr|A0A287B6E4|A0A287B6E4_PIG;tr|A0A5G2QTL6|A0A5G2QTL6_PIG;tr|A0A5G2QQM3|A0A5G2QQM3_PIG;tr|A0A286ZSP8|A0A286ZSP8_PIG;tr|A0A287BMV8|A0A287BMV8_PIG;tr|A0A287ARI8|A0A287ARI8_PIG	1360	Uncharacterized protein;Gamma-interferon-inducible protein 16 isoform 1	0
15.3939	16.0108	15.7207	15.4292	15.6584	15.5165	15.9559	15.5608		0.921306	0.0180399	1.01258	0.103017	3	1.8	3.7309	4	tr|A0A287B6A6|A0A287B6A6_PIG;tr|A0A286ZSQ7|A0A286ZSQ7_PIG;tr|A0A287ABK7|A0A287ABK7_PIG	1361	Uncharacterized protein	ABCC1
17.7302	17.4518	17.301	17.4656	17.3099	17.331	17.5564	17.705		0.979921	0.00341415	1.00237	0.0262341	7	22.1	127.71	24	tr|A0A286ZSR2|A0A286ZSR2_PIG;tr|F1RKM4|F1RKM4_PIG	1363	Phosphorylated adapter RNA export protein	PHAX
18.8552	19.2773	18.9767	18.8741	18.7051	18.7932	18.7332	18.5153		0.984777	0.00338936	1.00235	0.0198882	9	21.8	140.55	56	tr|A0A286ZSR3|A0A286ZSR3_PIG;tr|A0A287A7S9|A0A287A7S9_PIG;tr|F1RVZ1|F1RVZ1_PIG	1364	Acyl-coenzyme A oxidase	ACOX1
18.1366	18.0028	18.231	18.1745	17.6571	17.9889	17.6476	17.8151		0.621316	-0.0886273	-1.06336	-0.520562	6	17.5	52.237	19	tr|A0A286ZU24|A0A286ZU24_PIG;tr|A0A287ACL1|A0A287ACL1_PIG;tr|A0A286ZSR6|A0A286ZSR6_PIG;tr|A0A287A0Q2|A0A287A0Q2_PIG;tr|F1RJF7|F1RJF7_PIG	1365	Uncharacterized protein;45 kDa calcium-binding protein isoform 2	SDF4
14.7216	15.8358	15.2107	14.8938	15.0747	15.3326	15.0743	15.608		0.337663	0.268269	1.20436	1.04177	3	5.9	3.9057	4	tr|F1SND2|F1SND2_PIG;tr|A0A287B213|A0A287B213_PIG;tr|A0A286ZST3|A0A286ZST3_PIG	1367	Uncharacterized protein	AGXT2
15.4923	15.158	14.9563	15.3396	15.1169	14.8195	15.6543	15.659		0.72394	0.0878031	1.06275	0.370214	2	2.5	82.282	6	tr|A0A5G2QSB9|A0A5G2QSB9_PIG;tr|A0A286ZSU2|A0A286ZSU2_PIG	1369	Uncharacterized protein;BRCA1-associated protein	BRAP
14.9239	14.0638	14.6663	14.5636	14.395	14.5343	14.7275	14.5432		0.0628197	-0.321592	-1.24971	-2.27977	3	3.2	10.959	9	tr|F1RPD9|F1RPD9_PIG;tr|A0A287AF63|A0A287AF63_PIG;tr|A0A286ZSV9|A0A286ZSV9_PIG	1371	CW-type domain-containing protein;Uncharacterized protein;MORC family CW-type zinc finger protein 2 isoform 1	MORC2
16.0569	15.7921	16.374	15.8666	15.8647	16.1175	16.1607	15.8478	+	0.00331511	-0.334485	-1.26093	-4.70321	5	8.4	38.464	21	tr|A0A5G2QLN2|A0A5G2QLN2_PIG;tr|A0A5G2R8J2|A0A5G2R8J2_PIG;tr|A0A286ZSW1|A0A286ZSW1_PIG;tr|F1RZC4|F1RZC4_PIG;tr|F1RZC3|F1RZC3_PIG;tr|A0A5G2QG44|A0A5G2QG44_PIG;tr|A0A5G2QFZ7|A0A5G2QFZ7_PIG	1372	CRAL-TRIO domain-containing protein;Uncharacterized protein	SESTD1
23.4642	23.6841	23.6224	23.481	23.3249	23.407	23.6257	23.2138		0.405825	-0.10388	-1.07466	-0.893851	42	53.5	323.31	740	tr|F1S441|F1S441_PIG;tr|A0A286ZSW6|A0A286ZSW6_PIG;tr|A0A287AME1|A0A287AME1_PIG;tr|A0A287AXF5|A0A287AXF5_PIG;tr|A0A5G2QQK5|A0A5G2QQK5_PIG;tr|A0A286ZLE4|A0A286ZLE4_PIG;tr|A0A287ASN5|A0A287ASN5_PIG	1373	Uncharacterized protein	CANX
17.4073	16.165	16.3647	16.611	16.798	16.6239	16.6995	17.1891		0.796464	-0.0830874	-1.05928	-0.269649	1	13.4	114.26	12	tr|A0A286ZSX6|A0A286ZSX6_PIG;tr|A0A287BAB3|A0A287BAB3_PIG	1374	Ig-like domain-containing protein	0
16.2929	15.7263	16.0252	15.9703	16.0483	15.9061	15.7561	16.0742		0.78074	-0.0403171	-1.02834	-0.291149	4	6.5	60.267	7	tr|A0A286ZSZ2|A0A286ZSZ2_PIG;tr|F1SA41|F1SA41_PIG	1375	MAGUK p55 subfamily member 5	MPP5
17.1745	16.8771	17.0694	16.9905	16.7434	16.9491	17.2531	17.1169		0.133253	-0.179567	-1.13254	-1.73596	4	5.2	8.4822	19	tr|A0A287A9A0|A0A287A9A0_PIG;tr|A0A5G2QIP5|A0A5G2QIP5_PIG;tr|A0A5G2QZ49|A0A5G2QZ49_PIG;tr|A0A5G2R539|A0A5G2R539_PIG;tr|A0A286ZUZ0|A0A286ZUZ0_PIG;tr|A0A5G2R8U6|A0A5G2R8U6_PIG;tr|I3LEQ0|I3LEQ0_PIG;tr|A0A286ZSZ5|A0A286ZSZ5_PIG;tr|A0A287APQ9|A0A287APQ9_PIG	1376	Oxysterol-binding protein	OSBPL9
17.5263	17.2463	17.3365	17.4125	17.2897	17.3465	17.2057	17.4018		0.841904	-0.0161796	-1.01128	-0.208275	4	6.9	55.704	10	tr|A0A286ZT03|A0A286ZT03_PIG;tr|A0A5G2R436|A0A5G2R436_PIG;tr|I3LSA6|I3LSA6_PIG;tr|A0A287AVU5|A0A287AVU5_PIG;tr|A0A287ANV0|A0A287ANV0_PIG;tr|A0A5G2QND3|A0A5G2QND3_PIG;tr|A0A286ZYU1|A0A286ZYU1_PIG	1377	F-BAR domain only protein 2;Uncharacterized protein	FCHO2
16.2666	16.5901	16.747	16.1261	16.3702	16.4041	16.6201	16.5482		0.52846	-0.100788	-1.07236	-0.668869	4	11.8	10.07	8	tr|A0A286ZT08|A0A286ZT08_PIG	1378	Inactive hydroxysteroid dehydrogenase-like protein 1 isoform X1	HSDL1
16.1272	15.9137	15.5688	16.0133	15.7153	15.6044	15.8906	16.0315		0.451656	0.120726	1.08728	0.804768	2	2	7.1058	4	tr|A0A287AB47|A0A287AB47_PIG;tr|A0A286ZT11|A0A286ZT11_PIG;tr|I3LEZ7|I3LEZ7_PIG;tr|A0A287BPX4|A0A287BPX4_PIG	1379	Uncharacterized protein;UBP-type domain-containing protein	HDAC6
24.9992	23.3765	24.0708	24.5923	24.0438	24.0058	24.1152	24.6751		0.752393	-0.125816	-1.09112	-0.330313	43	67.1	323.31	1625	tr|A0A287AMK0|A0A287AMK0_PIG;tr|A0A286ZT13|A0A286ZT13_PIG;tr|F1RUN2|F1RUN2_PIG;sp|P08835|ALBU_PIG;tr|A0A287BAY9|A0A287BAY9_PIG;tr|A0A287AFS2|A0A287AFS2_PIG	1380	Albumin	ALB
16.0136	16.0618	16.4951	16.0415	15.7973	16.1984	15.8899	15.5654		0.159329	-0.282765	-1.21652	-1.60631	1	2.9	1.328	2	tr|A0A5G2RAT3|A0A5G2RAT3_PIG;tr|F1S589|F1S589_PIG;tr|A0A286ZT15|A0A286ZT15_PIG;tr|A0A287B632|A0A287B632_PIG	1381	Protein YIPF;Yip1 domain-containing protein	YIPF2
18.2619	18.0999	17.9781	17.9301	17.9582	17.9667	17.9642	18.0734		0.756583	-0.0273395	-1.01913	-0.324488	4	12.1	108.17	35	tr|F1RKW7|F1RKW7_PIG;tr|A0A287BA63|A0A287BA63_PIG;tr|A0A287BAJ4|A0A287BAJ4_PIG;tr|A0A286ZT20|A0A286ZT20_PIG;tr|A0A287AA44|A0A287AA44_PIG	1382	Uncharacterized protein;BUB3-interacting and GLEBS motif-containing protein ZNF207 isoform b;C2H2-type domain-containing protein	ZNF207
16.236	16.6643	15.8838	16.9084	16.3605	15.9813	16.4262	16.7596	+	0.0184812	0.541372	1.45536	3.20509	6	5.7	126.78	9	tr|A0A286ZT21|A0A286ZT21_PIG;tr|A0A287A7P1|A0A287A7P1_PIG;tr|A0A287AKR1|A0A287AKR1_PIG	1383	RNA helicase	IFIH1
17.717	17.8577	17.7205	17.5981	17.8698	17.6938	18.1738	18.0594		0.898183	0.0199909	1.01395	0.133474	6	14.9	60.177	26	tr|A0A287AEC0|A0A287AEC0_PIG;tr|I3LNP9|I3LNP9_PIG;tr|A0A287BQI6|A0A287BQI6_PIG;tr|A0A286ZT34|A0A286ZT34_PIG	1384	W2 domain-containing protein;Basic leucine zipper and W2 domain-containing protein 2	BZW2
21.4035	21.2425	21.3981	21.4458	21.4087	21.3657	21.2107	21.2073		0.812938	-0.0184727	-1.01289	-0.247277	18	40.4	290.9	183	tr|A0A5G2Q9I2|A0A5G2Q9I2_PIG;tr|A0A286ZT52|A0A286ZT52_PIG;tr|A0A5G2QSU8|A0A5G2QSU8_PIG;tr|F1SID4|F1SID4_PIG	1386	AAA domain-containing protein;TPR_REGION domain-containing protein	PSMC3
19.5197	19.3816	19.6166	19.2733	19.409	19.3925	19.5089	19.6142		0.329234	-0.0899286	-1.06432	-1.06168	17	16.4	130.06	65	tr|A0A286ZT56|A0A286ZT56_PIG;tr|A0A287ATC4|A0A287ATC4_PIG;tr|I3L7Q4|I3L7Q4_PIG;tr|A0A5G2QD12|A0A5G2QD12_PIG	1388	PRP6 homolog	PRPF6
11.389	11.0499	11.5306	10.5606	11.6071	11.3611	10.8407	12.9225		0.648795	0.254646	1.19304	0.47915	1	1.7	2.9532	4	tr|A0A286ZUW2|A0A286ZUW2_PIG;tr|I3LP43|I3LP43_PIG;tr|F1RJM3|F1RJM3_PIG;tr|A0A286ZT74|A0A286ZT74_PIG	1390	TPR_REGION domain-containing protein;Uncharacterized protein;N-alpha-acetyltransferase 25, NatB auxiliary subunit	NAA25
16.3533	16.561	16.5093	16.3637	16.6186	16.582	16.4924	16.4843		0.766454	0.0226636	1.01583	0.310818	4	17.1	44.929	19	tr|A0A286ZY98|A0A286ZY98_PIG;tr|A0A286ZT79|A0A286ZT79_PIG;tr|A0A5G2R496|A0A5G2R496_PIG;tr|A0A5G2QQ22|A0A5G2QQ22_PIG;tr|A0A5G2R518|A0A5G2R518_PIG	1392	DNA-directed RNA polymerases I and III subunit RPAC1	POLR1C
13.2603	13.4413	13.3728	13.4002	13.5303	13.8014	13.5084	13.3807		0.708539	-0.0476158	-1.03356	-0.392092	3	3.8	2.7747	3	tr|A0A287BHM6|A0A287BHM6_PIG;tr|F1SEW2|F1SEW2_PIG;tr|A0A287AYC9|A0A287AYC9_PIG;tr|A0A286ZT81|A0A286ZT81_PIG	1393	Uncharacterized protein;WD repeat-containing protein 63 isoform 1	DNAI3
22.171	22.2278	22.142	22.5283	22.8448	23.5713	22.1731	22.2792		0.910849	-0.0443258	-1.0312	-0.116775	17	66.1	157.33	435	tr|A0A286ZT82|A0A286ZT82_PIG;tr|A0A287AZK2|A0A287AZK2_PIG	1394	Transgelin	TAGLN
16.691	16.1095	16.2066	16.3038	16.0619	16.1657	16.6182	16.473		0.311327	-0.183316	-1.13549	-1.10541	1	2.4	10.612	5	tr|A0A286ZT83|A0A286ZT83_PIG;tr|A0A5G2QR67|A0A5G2QR67_PIG;tr|F1SBU0|F1SBU0_PIG;tr|A0A5G2QZQ7|A0A5G2QZQ7_PIG	1395	Ran-binding protein 3 isoform X2;RanBD1 domain-containing protein	RANBP3
23.0649	21.7139	21.7252	22.9211	22.6539	21.8423	22.1188	22.8524		0.432209	0.347516	1.27237	0.841717	20	54.9	323.31	695	tr|A0A287B5C1|A0A287B5C1_PIG;tr|A0A287ALC1|A0A287ALC1_PIG;tr|A0A287BM31|A0A287BM31_PIG;tr|A0A286ZT94|A0A286ZT94_PIG;tr|A0A286ZTC9|A0A286ZTC9_PIG	1397	Uncharacterized protein	0
18.9115	19.2639	19.6449	19.1666	19.1398	19.363	19.0225	19.4274		0.940588	0.013917	1.00969	0.077706	6	14.8	32.887	42	tr|A0A5G2QNM2|A0A5G2QNM2_PIG;tr|A0A286ZTA6|A0A286ZTA6_PIG;tr|A0A5G2QXG4|A0A5G2QXG4_PIG	1398	Sulfatase domain-containing protein	ARSA
17.2149	20.0966	19.5782	19.1095	19.64	19.2669	19.2469	18.7783		0.382925	0.579347	1.49417	0.94122	10	7.4	92.866	53	tr|A0A286ZTA8|A0A286ZTA8_PIG;tr|F1RXW0|F1RXW0_PIG;tr|A0A480VXI4|A0A480VXI4_PIG;tr|A0A287BPM1|A0A287BPM1_PIG;tr|Q59IP2|Q59IP2_PIG;tr|A0A5G2RHX8|A0A5G2RHX8_PIG	1399	Uncharacterized protein;Collagen alpha-2(V) chain preproprotein;Collagen alpha-2(V) chain;Fibrillar collagen NC1 domain-containing protein	COL5A2
21.3034	21.2781	21.2254	21.3237	21.2351	21.1124	21.5869	21.3233		0.874896	-0.0169883	-1.01184	-0.164292	15	32.2	323.31	244	tr|F1S087|F1S087_PIG;tr|A0A287AY28|A0A287AY28_PIG;tr|A0A286ZTA9|A0A286ZTA9_PIG;tr|A0A287B6Q8|A0A287B6Q8_PIG	1400	WD_REPEATS_REGION domain-containing protein	DYNC1I2
14.3842	14.7389	13.8783	14.519	14.8317	14.2031	13.0695	14.1716		0.0813794	0.681537	1.60385	2.09194	1	3.1	8.5641	6	tr|A0A286ZTB5|A0A286ZTB5_PIG	1401	Uncharacterized protein	FMNL1
14.0379	14.2176	13.9681	14.1833	14.2121	14.1781	14.1394	14.2732	+	0.0337939	0.14071	1.10245	2.7387	2	3.1	5.7872	2	tr|A0A286ZTB7|A0A286ZTB7_PIG;tr|A0A287BKG3|A0A287BKG3_PIG	1402	Uncharacterized protein;Gem-associated protein 4	GEMIN4
17.4885	17.7933	17.8491	17.4273	17.3331	17.4991	17.4407	17.0516		0.385853	-0.16804	-1.12353	-0.935044	4	6.1	12.025	19	tr|I3LGG8|I3LGG8_PIG;tr|A0A287BBR7|A0A287BBR7_PIG;tr|A0A286ZTB9|A0A286ZTB9_PIG	1403	RING-type E3 ubiquitin transferase	SYVN1
16.8918	16.8512	16.8125	17.0957	17.0632	17.4448	16.9893	16.9242		0.749836	-0.0509968	-1.03598	-0.333872	4	14.9	5.4932	15	tr|A0A287A077|A0A287A077_PIG;tr|A0A286ZTC2|A0A286ZTC2_PIG;tr|A0A287BB10|A0A287BB10_PIG;tr|I3LTZ8|I3LTZ8_PIG;tr|A0A287BLD5|A0A287BLD5_PIG	1404	Uncharacterized protein;Phenazine biosynthesis-like domain-containing protein isoform X1	PBLD
13.7746	13.9312	13.8712	13.7688	13.9312	14.0443	13.3983	14.5622		0.260453	0.276239	1.21103	1.24237	3	6	27.401	4	tr|A0A286ZWV2|A0A286ZWV2_PIG;tr|A0A287BP05|A0A287BP05_PIG;tr|A0A287A409|A0A287A409_PIG;tr|A0A287A656|A0A287A656_PIG;tr|A0A287AX92|A0A287AX92_PIG;tr|A0A286ZTD5|A0A286ZTD5_PIG;tr|F6PW60|F6PW60_PIG	1405	Protein kinase domain-containing protein	SRPK1
19.0356	18.7099	18.6914	18.6311	18.8855	18.8149	18.6762	19.0765		0.875152	0.0211959	1.0148	0.163953	10	23.1	215.44	49	tr|F1RKQ8|F1RKQ8_PIG;tr|A0A286ZTD7|A0A286ZTD7_PIG	1406	RRM domain-containing protein;Uncharacterized protein	CPSF7
18.1147	17.9604	18.0369	18.2187	18.1106	18.1608	18.1134	18.097		0.873529	-0.00977659	-1.0068	-0.166107	5	21.9	217.6	15	tr|A0A5G2R6V9|A0A5G2R6V9_PIG;tr|A0A286ZTD8|A0A286ZTD8_PIG	1407	Uncharacterized protein	CRK
15.1712	14.964	15.2487	14.9746	14.762	15.2255	15.103	14.954	+	0.00391639	-0.273462	-1.2087	-4.54406	3	5.7	6.3429	5	tr|A0A286ZTE4|A0A286ZTE4_PIG	1408	RUN domain-containing protein 1 isoform 1	RUNDC1
17.5725	16.7417	17.1023	17.2927	17.6294	17.6438	17.6057	17.6003		0.520789	-0.16505	-1.1212	-0.681818	5	11	7.7339	12	tr|A0A287AH18|A0A287AH18_PIG;tr|A0A287AT92|A0A287AT92_PIG;tr|A0A287AVV5|A0A287AVV5_PIG;tr|A0A286ZY60|A0A286ZY60_PIG;tr|A0A286ZTG2|A0A286ZTG2_PIG;tr|A0A286ZV49|A0A286ZV49_PIG;tr|A0A287BJI1|A0A287BJI1_PIG;tr|F1SJM7|F1SJM7_PIG;tr|A0A480ZSM5|A0A480ZSM5_PIG;tr|A0A5G2R1L8|A0A5G2R1L8_PIG;tr|F1RP47|F1RP47_PIG;tr|A0A286ZRQ4|A0A286ZRQ4_PIG;tr|A0A5G2RE09|A0A5G2RE09_PIG;tr|A0A5G2QL12|A0A5G2QL12_PIG;tr|K7GQC3…	1409	#ARG!	#ARG!
12.8384	12.5147	12.7808	12.8838	12.9069	12.7025	12.6743	12.8463		0.708694	0.0388806	1.02732	0.39187	2	7.2	35.369	2	tr|A0A286ZTG6|A0A286ZTG6_PIG;tr|A0A287BHN0|A0A287BHN0_PIG;tr|F1RJ83|F1RJ83_PIG;tr|A0A287A1F3|A0A287A1F3_PIG;tr|A0A5K1UL10|A0A5K1UL10_PIG	1410	ETS domain-containing protein	ELF1
14.9932	14.5238	14.4179	14.2363	14.5423	14.6644	14.925	14.7316		0.196907	-0.241629	-1.18233	-1.45125	2	1.8	6.8162	7	tr|A0A286ZTG9|A0A286ZTG9_PIG;tr|I3LRK0|I3LRK0_PIG;tr|A0A287ABD0|A0A287ABD0_PIG	1411	Uncharacterized protein;DEAH (Asp-Glu-Ala-Asp/His) box polypeptide 57	DHX57
16.9621	16.7258	16.7546	16.7856	17.018	16.9424	17.0931	17.1221		0.836937	-0.0251493	-1.01758	-0.214935	4	2.7	4.6685	11	tr|A0A286ZTH7|A0A286ZTH7_PIG;tr|A0A287AR59|A0A287AR59_PIG	1412	Uncharacterized protein	USP8
16.6868	17.2021	17.0368	16.5621	16.8228	16.7084	16.6989	16.7453		0.762484	0.0503201	1.03549	0.316308	3	1.1	16.807	4	tr|F1RFK3|F1RFK3_PIG;tr|A0A287APV8|A0A287APV8_PIG;tr|I3LTJ6|I3LTJ6_PIG;tr|A0A286ZTI2|A0A286ZTI2_PIG;tr|A0A287AID5|A0A287AID5_PIG	1413	Uncharacterized protein	TRRAP
15.5388	15.543	15.5785	15.6726	15.2032	15.6018	15.8944	15.5655		0.272523	-0.157268	-1.11517	-1.20792	4	7	34.045	7	tr|A0A287ACK7|A0A287ACK7_PIG;tr|I3LMS2|I3LMS2_PIG;tr|A0A287AB93|A0A287AB93_PIG;tr|A0A287B405|A0A287B405_PIG;tr|A0A287B5X0|A0A287B5X0_PIG;tr|A0A286ZTK0|A0A286ZTK0_PIG;tr|A0A287ACL8|A0A287ACL8_PIG	1414	Rap-GAP domain-containing protein;Rap1 GTPase-activating protein 1 isoform a	RAP1GAP
21.4335	21.2038	21.3436	21.2616	21.2574	21.1489	21.4136	21.3825		0.464919	-0.0585957	-1.04145	-0.780218	28	29	323.31	307	tr|A0A286ZTK1|A0A286ZTK1_PIG;tr|I3LLS7|I3LLS7_PIG;tr|A0A287BHC9|A0A287BHC9_PIG;tr|A0A287AN65|A0A287AN65_PIG	1415	Importin N-terminal domain-containing protein;CRM1_C domain-containing protein	XPO1
16.7803	17.0729	16.708	16.713	17.0465	16.8522	16.3566	17.1179		0.0721826	0.313308	1.24255	2.17878	4	13.9	6.8927	7	tr|A0A287B2W5|A0A287B2W5_PIG;tr|A0A286ZTK5|A0A286ZTK5_PIG;tr|A0A5G2R6W7|A0A5G2R6W7_PIG;tr|F1RYU7|F1RYU7_PIG;tr|A0A5G2RBH7|A0A5G2RBH7_PIG	1416	Uncharacterized protein;N-acylethanolamine-hydrolyzing acid amidase isoform X1	NAAA
16.3277	16.4157	16.1647	16.2584	15.912	15.9678	16.1176	16.075		0.879966	0.0208247	1.01454	0.157569	5	4.9	51.984	13	tr|A5GHK7|A5GHK7_PIG;tr|A0A286ZTL6|A0A286ZTL6_PIG	1418	Activity-dependent neuroprotector;Uncharacterized protein	ADNP
17.4533	17.7374	17.888	17.7298	17.5557	18.0576	17.8156	17.4714		0.255711	-0.180061	-1.13293	-1.25629	7	20.9	10.066	12	tr|A0A287APA1|A0A287APA1_PIG;tr|A0A5G2QPT6|A0A5G2QPT6_PIG;tr|A0A287ACQ7|A0A287ACQ7_PIG;tr|A0A5G2QWH5|A0A5G2QWH5_PIG;tr|A0A287ABB8|A0A287ABB8_PIG;tr|A0A286ZTN4|A0A286ZTN4_PIG;tr|A0A287BEE0|A0A287BEE0_PIG	1419	NIPSNAP domain-containing protein;Uncharacterized protein	NIPSNAP2
19.6232	19.5007	19.244	19.365	19.3935	19.4551	19.3193	19.5575		0.660285	0.0437951	1.03082	0.462109	7	29.8	323.31	97	tr|F1RQB6|F1RQB6_PIG;tr|A0A5G2QTF3|A0A5G2QTF3_PIG;tr|A0A287AAD3|A0A287AAD3_PIG;tr|A0A5G2RK92|A0A5G2RK92_PIG;tr|A0A286ZTN5|A0A286ZTN5_PIG;tr|A0A5G2RH50|A0A5G2RH50_PIG	1420	Uncharacterized protein;NTF2 domain-containing protein	G3BP1
19.6875	18.8749	19.2693	19.2732	19.2	19.4428	19.0233	19.6439		0.628026	-0.107714	-1.07752	-0.51036	12	12.2	55.392	42	tr|A0A287AJV9|A0A287AJV9_PIG;tr|A0A287B388|A0A287B388_PIG;tr|A0A286ZTN6|A0A286ZTN6_PIG;tr|A0A287BHD5|A0A287BHD5_PIG;tr|K7GLV1|K7GLV1_PIG;tr|F1S643|F1S643_PIG;tr|A0A287BD18|A0A287BD18_PIG;tr|A0A287A049|A0A287A049_PIG;tr|A0A287B4T5|A0A287B4T5_PIG;tr|A0A286ZJK1|A0A286ZJK1_PIG	1421	#ARG!	#ARG!
14.1723	14.1183	14.1038	14.0702	14.5934	14.3922	14.219	14.1834		0.889393	0.0195177	1.01362	0.145088	4	13.8	16.435	10	tr|A0A286ZTS1|A0A286ZTS1_PIG;tr|A0A5G2QEE8|A0A5G2QEE8_PIG	1422	Trans-3-hydroxy-L-proline dehydratase	L3HYPDH
16.0067	16.4137	16.0143	16.1976	16.4849	16.2138	16.1083	16.383	+	0.0109022	0.28406	1.21762	3.63481	3	5.2	16.776	5	tr|A0A286ZTS7|A0A286ZTS7_PIG;tr|A0A287AI88|A0A287AI88_PIG;tr|A0A287BIE4|A0A287BIE4_PIG;tr|I3L6R7|I3L6R7_PIG	1423	E3 ubiquitin-protein ligase;HECT-type E3 ubiquitin transferase	NEDD4
14.4145	14.1717	15.3793	14.2883	14.2489	14.6421	14.9225	14.8985		0.151845	-0.437778	-1.35452	-1.6413	2	2.1	2.2336	4	tr|A0A287BBB6|A0A287BBB6_PIG;tr|A0A5G2QXL1|A0A5G2QXL1_PIG;tr|A0A5G2QV92|A0A5G2QV92_PIG;tr|F1RIY2|F1RIY2_PIG;tr|A0A287AQY3|A0A287AQY3_PIG;tr|A0A287AHF4|A0A287AHF4_PIG;tr|A0A286ZTS9|A0A286ZTS9_PIG	1424	Chloride channel protein	CLCN3
17.1484	17.106	16.9936	17.095	16.9354	17.0094	17.076	16.8781		0.45882	-0.0532064	-1.03757	-0.791445	1	6.2	5.7973	8	tr|A0A286ZTT0|A0A286ZTT0_PIG	1425	Trans-1,2-dihydrobenzene-1,2-diol dehydrogenase	DHDH
14.743	14.3697	14.2686	14.3088	14.2997	14.0372	14.728	14.4285		0.620506	-0.0924976	-1.06621	-0.521796	1	0.8	4.6588	4	tr|A0A287AZ20|A0A287AZ20_PIG;tr|A0A287ABM5|A0A287ABM5_PIG;tr|A0A286ZTT6|A0A286ZTT6_PIG;tr|A0A287BFH6|A0A287BFH6_PIG	1426	USP domain-containing protein;Uncharacterized protein	USP54
16.825	16.7265	16.5234	16.6251	17.0689	16.6613	17.1929	16.8327		0.943861	0.0127048	1.00885	0.0734161	4	21.8	14.895	6	tr|A0A286ZTT8|A0A286ZTT8_PIG	1427	Uncharacterized protein	RAB23
19.389	19.4708	19.5949	19.3829	19.5069	19.4501	19.7311	19.5466		0.4731	-0.0644255	-1.04567	-0.765322	10	22	86.353	37	tr|A0A5G2QVQ7|A0A5G2QVQ7_PIG;tr|A0A286ZTU0|A0A286ZTU0_PIG;tr|A0A5G2RG41|A0A5G2RG41_PIG;tr|F1RYT5|F1RYT5_PIG	1428	Uncharacterized protein;Nucleoporin p54 isoform X2	NUP54
17.1199	16.7827	16.6616	16.6418	16.7249	16.7596	16.7565	17.0132		0.801644	-0.0337911	-1.0237	-0.262599	7	14.5	69.648	12	tr|A0A287AEF7|A0A287AEF7_PIG;tr|A0A287AC00|A0A287AC00_PIG;tr|A0A286ZTW4|A0A286ZTW4_PIG;tr|F1RN72|F1RN72_PIG	1430	Coiled-coil domain-containing protein 55	NSRP1
16.0254	15.8956	16.5168	15.8945	15.5608	15.9763	16.1028	16.106		0.13195	-0.291116	-1.22359	-1.74307	2	4.1	37.252	9	tr|F1RS82|F1RS82_PIG;tr|A0A286ZTX3|A0A286ZTX3_PIG	1431	Uncharacterized protein;CN hydrolase domain-containing protein	BTD
15.2028	15.4053	15.2319	14.9566	15.2757	15.0963	15.3274	15.3585		0.76842	0.0344198	1.02414	0.308103	2	2.4	4.6994	4	tr|A0A5G2R7A2|A0A5G2R7A2_PIG;tr|A0A286ZTX8|A0A286ZTX8_PIG;tr|I3LIP2|I3LIP2_PIG	1432	CNH domain-containing protein;Transforming growth factor-beta receptor-associated protein 1 isoform 1	TGFBRAP1
19.8902	20.0111	19.5928	19.8862	20.1113	19.8458	19.9011	20.1585	+	0.0475314	0.234303	1.17634	2.48424	19	19.2	323.31	74	tr|A0A287AT38|A0A287AT38_PIG;tr|A0A287AMX5|A0A287AMX5_PIG;tr|A0A287A477|A0A287A477_PIG;tr|A0A286ZTZ2|A0A286ZTZ2_PIG;tr|A0A287A9A1|A0A287A9A1_PIG;tr|A0A287AC94|A0A287AC94_PIG;tr|A0A286ZVZ8|A0A286ZVZ8_PIG;tr|F1SP07|F1SP07_PIG;tr|A0A287AHJ5|A0A287AHJ5_PIG	1434	AKAP2_C domain-containing protein;Uncharacterized protein	PALM2AKAP2
16.1257	16.203	16.3194	16.0771	15.9561	16.2638	16.253	16.2949		0.249432	-0.107702	-1.07751	-1.27506	5	8.6	90.597	10	tr|F1S1E9|F1S1E9_PIG;tr|A0A287BIS4|A0A287BIS4_PIG;tr|A0A287BS59|A0A287BS59_PIG;tr|A0A287AV42|A0A287AV42_PIG;tr|A0A286ZZ79|A0A286ZZ79_PIG;tr|A0A287A1K0|A0A287A1K0_PIG;tr|A0A287AJY1|A0A287AJY1_PIG;tr|A0A286ZTZ3|A0A286ZTZ3_PIG;tr|A0A480JWV7|A0A480JWV7_PIG;tr|I3LV20|I3LV20_PIG	1435	#ARG!	#ARG!
17.0526	17.1496	17.4153	16.9743	17.0913	17.1309	16.616	17.1341		0.849794	0.0336308	1.02358	0.197719	2	5	3.9583	4	tr|F1SI69|F1SI69_PIG;tr|A0A287A8L3|A0A287A8L3_PIG;tr|A0A287ANT4|A0A287ANT4_PIG;tr|A0A287A5B1|A0A287A5B1_PIG;tr|A0A286ZTZ9|A0A286ZTZ9_PIG;tr|A0A287A841|A0A287A841_PIG;tr|A0A5G2QPA2|A0A5G2QPA2_PIG	1436	Uncharacterized protein;SPATS2-like protein isoform d	SPATS2L
17.1696	16.7415	17.0093	17.22	17.1953	17.1753	17.0775	17.2202		0.915698	-0.0137186	-1.00955	-0.110393	5	21.8	23.57	14	tr|A0A5G2RGM3|A0A5G2RGM3_PIG;tr|A0A287ATT7|A0A287ATT7_PIG;tr|A0A286ZU25|A0A286ZU25_PIG;tr|F1S8D4|F1S8D4_PIG	1437	WD_REPEATS_REGION domain-containing protein	WDR77
20.0719	19.8849	20.1953	19.9585	19.586	19.7903	20.0688	19.6819		0.0824351	-0.253719	-1.19228	-2.08262	16	25.2	120.34	78	tr|A0A286ZU34|A0A286ZU34_PIG;tr|A0A287BG97|A0A287BG97_PIG;tr|A0A287BQ57|A0A287BQ57_PIG;tr|I3L7C2|I3L7C2_PIG;tr|A0A287A1K6|A0A287A1K6_PIG	1438	Terpene cyclase/mutase family member;SQHop_cyclase_N domain-containing protein	LSS
18.0329	17.6636	17.7599	17.6007	17.8058	17.7363	17.9547	18.08		0.541899	-0.083425	-1.05953	-0.646469	9	14.6	31.114	18	tr|A0A287B808|A0A287B808_PIG;tr|A0A286ZU42|A0A286ZU42_PIG;tr|A0A286ZVR5|A0A286ZVR5_PIG;tr|F8T0U2|F8T0U2_PIG;tr|A0A287BDW0|A0A287BDW0_PIG;tr|A0A5G2RBW5|A0A5G2RBW5_PIG;tr|F1STS9|F1STS9_PIG;tr|A0A5G2RAI6|A0A5G2RAI6_PIG	1440	Uncharacterized protein;Phosphatidylinositol-binding clathrin assembly protein isoform 2;ENTH domain-containing protein;Phosphatidylinositol-binding clathrin assembly protein	PICALM
20.0496	19.8804	19.7146	19.7528	19.8165	19.5651	19.941	19.9256		0.827847	0.0262699	1.01838	0.227153	15	29.5	305.34	74	tr|A0A287A8V4|A0A287A8V4_PIG;tr|F1S0L8|F1S0L8_PIG;tr|A0A286ZU54|A0A286ZU54_PIG;tr|A0A5G2R0N5|A0A5G2R0N5_PIG	1442	Uncharacterized protein;Protein LYRIC	MTDH
13.6538	14.1745	13.6883	13.6407	13.8508	13.7377	13.6614	13.93		0.104731	0.213695	1.15965	1.90984	1	4.3	3.5214	4	tr|A0A286ZU67|A0A286ZU67_PIG;tr|F1SS76|F1SS76_PIG	1444	Pleckstrin homology domain-containing family O member 1	PLEKHO1
16.8516	16.8623	16.6209	16.6577	16.7829	16.4103	16.7775	17.083		0.219529	0.181413	1.13399	1.37071	3	6.9	3.0989	7	tr|A0A5G2R3E5|A0A5G2R3E5_PIG;tr|A0A287AY56|A0A287AY56_PIG;tr|A0A286ZU70|A0A286ZU70_PIG;tr|A0A287B8H1|A0A287B8H1_PIG;tr|F1ST14|F1ST14_PIG;tr|A0A5G2QNG8|A0A5G2QNG8_PIG	1445	Uncharacterized protein	SNX27
17.6031	17.9259	17.815	17.6553	17.7333	17.7298	17.6988	17.8213		0.358998	0.0723147	1.0514	0.993123	10	17.7	23.384	16	tr|A0A287B3Z6|A0A287B3Z6_PIG;tr|A0A286ZU72|A0A286ZU72_PIG;tr|A0A287AHG9|A0A287AHG9_PIG;tr|A0A287AA48|A0A287AA48_PIG;tr|A0A5G2QTC5|A0A5G2QTC5_PIG	1446	ANK_REP_REGION domain-containing protein;Uncharacterized protein	CLPB
15.9215	15.7907	15.6386	15.6893	15.7155	15.7328	15.8258	15.8131		0.697648	-0.0275576	-1.01929	-0.407692	2	7.2	48.259	29	tr|A0A286ZU85|A0A286ZU85_PIG	1447	Protein YIPF3	YIPF3
17.5736	17.2634	17.5025	17.3307	17.4325	17.5642	17.5318	17.1524	+	0.00658196	-0.248262	-1.18778	-4.06917	3	3.9	8.809	13	tr|A0A286ZU91|A0A286ZU91_PIG;tr|A0A5G2R4Q7|A0A5G2R4Q7_PIG	1448	Vacuolar protein sorting-associated protein 35	VPS35
18.9369	19.0959	18.9627	18.8852	18.8424	18.878	18.8507	18.8163		0.967666	0.00290012	1.00201	0.0422552	13	18.9	171.68	83	tr|A0A286ZU93|A0A286ZU93_PIG;tr|F1RY44|F1RY44_PIG;tr|A0A286ZWW7|A0A286ZWW7_PIG	1449	Cadherin-17;Uncharacterized protein	CDH17
18.9594	19.0885	19.252	18.7124	18.7917	18.6831	19.0579	18.6204		0.280447	-0.184875	-1.13672	-1.18602	8	22.2	35.749	44	tr|A0A286ZU97|A0A286ZU97_PIG	1450	Uncharacterized protein	MTCH2
16.1667	16.2962	16.3525	16.1697	16.2844	16.6983	16.0494	16.4314		0.892805	-0.0212922	-1.01487	-0.140576	2	14	3.0467	6	tr|A0A286ZUD5|A0A286ZUD5_PIG	1452	SNARE-associated protein Snapin	SNAPIN
19.4201	19.5404	19.0868	19.2875	19.8176	19.5798	19.5479	19.9819		0.239584	0.248217	1.18774	1.30538	18	22.8	123.4	61	tr|A0A287BH81|A0A287BH81_PIG;tr|A0A286ZUD9|A0A286ZUD9_PIG;tr|A0A287BSP9|A0A287BSP9_PIG;tr|A0A287BAC9|A0A287BAC9_PIG;tr|A0A287A3R7|A0A287A3R7_PIG;tr|A0A287BEM8|A0A287BEM8_PIG;tr|A0A287B2K8|A0A287B2K8_PIG	1453	ANK_REP_REGION domain-containing protein;Uncharacterized protein	KANK2
14.76	15.1842	14.9024	14.8259	14.5139	14.4349	14.6307	14.7568		0.448455	0.138227	1.10055	0.81077	4	3.4	12.402	6	tr|A0A287A263|A0A287A263_PIG;tr|A0A286ZUG4|A0A286ZUG4_PIG;tr|I3L6Y9|I3L6Y9_PIG;tr|A0A5G2R4P3|A0A5G2R4P3_PIG;tr|A0A287AKR3|A0A287AKR3_PIG;tr|A0A287BP43|A0A287BP43_PIG;tr|A0A286ZR26|A0A286ZR26_PIG	1454	Endoribonuclease Dicer	DICER1
19.5017	19.5292	19.3836	19.3993	19.4909	19.467	19.4743	19.6774		0.326283	0.0675797	1.04796	1.06875	22	17.3	207.99	88	tr|A0A287A7V8|A0A287A7V8_PIG;tr|A0A5G2RHD2|A0A5G2RHD2_PIG;tr|A0A286ZUG8|A0A286ZUG8_PIG;tr|A0A5G2QXP2|A0A5G2QXP2_PIG;tr|F1SUZ2|F1SUZ2_PIG;tr|A0A287AV94|A0A287AV94_PIG;tr|A0A5G2R590|A0A5G2R590_PIG;tr|A0A287A6N7|A0A287A6N7_PIG	1455	Nuclear pore complex protein Nup96	NUP98
22.5166	22.3858	22.0124	22.551	22.8283	22.7138	22.367	22.6518		0.292005	0.201811	1.15014	1.15501	43	43.7	323.31	388	tr|A0A286ZUH0|A0A286ZUH0_PIG;tr|I3L650|I3L650_PIG	1456	Uncharacterized protein	CALD1
17.3821	17.3659	17.1104	17.5242	17.4201	17.2332	17.3177	17.5726	+	0.0317703	0.209835	1.15656	2.78539	6	31.8	44.747	18	tr|A0A286ZUI9|A0A286ZUI9_PIG;tr|F1SKC4|F1SKC4_PIG;tr|A0A5G2R4T3|A0A5G2R4T3_PIG;tr|A0A5G2QYM2|A0A5G2QYM2_PIG	1458	Uncharacterized protein	GYG1
17.9069	17.9613	17.8697	17.7557	18.0466	17.8277	18.0691	18.1293		0.588615	0.0548415	1.03874	0.571182	9	10.5	8.9982	12	tr|A0A286ZUJ0|A0A286ZUJ0_PIG	1459	Uncharacterized protein	INF2
20.1823	20.4767	19.6034	20.9285	20.5757	20.1085	20.0598	20.5959	+	0.00705859	0.655697	1.57538	4.00748	15	28.2	94.145	70	tr|A0A480QHS7|A0A480QHS7_PIG;tr|A0A286ZUJ1|A0A286ZUJ1_PIG;tr|A0A286ZWI4|A0A286ZWI4_PIG;tr|I3LR17|I3LR17_PIG	1460	Coronin	CORO1A
18.497	18.103	18.3509	18.0483	17.9238	18.453	18.3789	18.1522	+	0.000881756	-0.363133	-1.28622	-6.10327	10	35.9	89.964	30	tr|A0A286ZUK6|A0A286ZUK6_PIG;tr|A0A5G2R675|A0A5G2R675_PIG;tr|A0A287B110|A0A287B110_PIG	1461	GDP-4-keto-6-deoxy-D-mannose-3,5-epimerase-4-reductase	GFUS
17.407	17.8334	17.6477	17.5975	17.6095	17.6838	17.5191	17.673		0.220642	0.113947	1.08218	1.36695	4	15.9	8.246	13	tr|A0A286ZUN9|A0A286ZUN9_PIG;tr|A0A287BDC0|A0A287BDC0_PIG;tr|A0A287BJQ2|A0A287BJQ2_PIG	1462	Complex I-23kD	NDUFS8
15.5095	15.2114	15.4512	15.4931	15.5751	15.7349	15.4005	15.6634		0.76525	-0.0382864	-1.02689	-0.312481	3	17.6	34.953	12	tr|A0A286ZUQ6|A0A286ZUQ6_PIG;tr|I3LT39|I3LT39_PIG;tr|A0A480J532|A0A480J532_PIG;tr|A0A5G2QG20|A0A5G2QG20_PIG;tr|A0A5G2QPE7|A0A5G2QPE7_PIG	1464	DUF1681 domain-containing protein;Adaptin ear-binding coat-associated protein 1	NECAP1
14.8183	14.5529	14.422	14.5184	14.6174	14.8226	14.0898	14.3044		0.839931	-0.0398855	-1.02803	-0.21092	3	1.4	1.8748	7	tr|I3L931|I3L931_PIG;tr|A0A286ZUR0|A0A286ZUR0_PIG	1465	BAH domain-containing protein	TNRC18
16.2784	16.9024	15.7105	16.3814	15.8092	16.1169	15.6966	15.4659		0.607283	0.189127	1.14007	0.542094	1	6.3	69.62	8	tr|A0A287AGC0|A0A287AGC0_PIG;tr|A0A286ZUS1|A0A286ZUS1_PIG;tr|F1S091|F1S091_PIG;tr|A0A287AXQ6|A0A287AXQ6_PIG	1467	Uncharacterized protein	RAB8B
17.1487	16.8097	16.6708	16.8632	16.8579	16.8462	16.6303	17.3332		0.436655	0.141962	1.1034	0.833165	4	3.5	9.1101	8	tr|F1S2Z2|F1S2Z2_PIG;tr|A0A287B937|A0A287B937_PIG;tr|A0A286ZUS2|A0A286ZUS2_PIG;tr|A0A287AEP8|A0A287AEP8_PIG;tr|A0A287AN74|A0A287AN74_PIG;tr|A0A287AP07|A0A287AP07_PIG;tr|A0A287A519|A0A287A519_PIG;tr|A0A286ZLL2|A0A286ZLL2_PIG	1468	Protein-tyrosine-phosphatase	PTPRK
15.359	15.5348	15.2789	14.7056	15.2608	14.9331	15.4203	15.4423		0.957604	-0.0119274	-1.0083	-0.0554187	2	5	2.8974	3	tr|A0A286ZUS8|A0A286ZUS8_PIG	1469	NADP-retinol dehydrogenase	RDH10
16.785	16.67	16.8848	16.4757	16.7412	16.7228	16.7298	16.3185		0.0672978	-0.229277	-1.17225	-2.22966	3	13.1	3.1535	5	tr|A0A286ZUT3|A0A286ZUT3_PIG;tr|K7GLX6|K7GLX6_PIG	1470	Ras-related protein Rap-2;Uncharacterized protein	RAP2A;RAP2C
18.9322	18.766	18.7382	18.8043	18.8188	18.8632	18.8883	19.0042		0.919271	-0.00713253	-1.00496	-0.105693	19	6.1	100.92	47	tr|A0A287A579|A0A287A579_PIG;tr|I3LKZ5|I3LKZ5_PIG;tr|A0A287BJ45|A0A287BJ45_PIG;tr|A0A286ZUT6|A0A286ZUT6_PIG;tr|I3LR05|I3LR05_PIG;tr|A0A286ZYK6|A0A286ZYK6_PIG;tr|I3LFV9|I3LFV9_PIG;tr|A0A287B381|A0A287B381_PIG;tr|F1S317|F1S317_PIG	1471	Uncharacterized protein	AKAP9
17.9618	18.0959	18.1497	18.0184	18.0426	17.9596	18.2832	18.0733		0.713464	-0.0310016	-1.02172	-0.385073	11	11.3	68.278	19	tr|I3LJC4|I3LJC4_PIG;tr|A0A5G2R5X7|A0A5G2R5X7_PIG;tr|A0A286ZUU8|A0A286ZUU8_PIG;tr|F1RMC3|F1RMC3_PIG	1472	Exportin-7 isoform X1;Importin N-terminal domain-containing protein;Uncharacterized protein	XPO7
15.5732	16.226	16.1589	15.7164	15.9723	15.8902	16.2477	15.7265		0.777966	-0.0572109	-1.04045	-0.294958	3	31.2	23.077	7	tr|A0A286ZUV4|A0A286ZUV4_PIG;tr|A0A5G2R4X9|A0A5G2R4X9_PIG	1473	MARVEL domain-containing protein	CMTM3
19.3656	18.9856	19.7386	19.1351	18.9725	19.4709	19.1537	19.1684	+	0.0316971	-0.366816	-1.2895	-2.78713	7	14.7	39.888	44	tr|A0A287AXM3|A0A287AXM3_PIG;tr|A0A286ZUW1|A0A286ZUW1_PIG;tr|A0A287AGH4|A0A287AGH4_PIG;tr|A0A287A524|A0A287A524_PIG	1474	N-acetylglucosamine-6-sulfatase	GNS
15.0354	15.3645	15.2035	14.8908	15.0721	15.0857	14.9509	15.2818		0.509563	0.0834465	1.05955	0.700998	4	5.2	7.6174	7	tr|A0A286ZUW7|A0A286ZUW7_PIG;tr|D3K5M2|D3K5M2_PIG;tr|A0A5K1V1I1|A0A5K1V1I1_PIG;tr|F6Q1K6|F6Q1K6_PIG	1477	GATOR complex protein MIOS isoform X1;zinc_ribbon_16 domain-containing protein	MIOS
17.2486	16.8481	16.9056	16.915	16.8736	17.0837	16.798	17.0521		0.456831	-0.086781	-1.062	-0.79513	6	20.1	27.186	10	tr|A0A5G2QWS7|A0A5G2QWS7_PIG;tr|A0A287A152|A0A287A152_PIG;tr|A0A287AUT7|A0A287AUT7_PIG;tr|A0A5G2QER5|A0A5G2QER5_PIG;tr|A0A286ZUX4|A0A286ZUX4_PIG;tr|A0A5G2QUS2|A0A5G2QUS2_PIG	1478	CCDC50_N domain-containing protein	CCDC50
15.8289	15.4719	15.6514	15.5571	15.7705	15.7758	15.9783	15.5674		0.057914	-0.216858	-1.1622	-2.33912	4	4.4	22.213	6	tr|A0A287B9Y9|A0A287B9Y9_PIG;tr|A0A287AME0|A0A287AME0_PIG;tr|A0A286ZUX8|A0A286ZUX8_PIG;tr|A0A287B7F0|A0A287B7F0_PIG;tr|I3LPL2|I3LPL2_PIG;tr|F1RP70|F1RP70_PIG	1479	Uncharacterized protein	RBM26
13.9247	14.106	14.023	14.1928	14.1684	14.3019	14.3187	14.2354		0.755141	0.0335815	1.02355	0.326492	1	3.2	2.6628	2	tr|A0A286ZUX9|A0A286ZUX9_PIG;tr|A0A480QIM3|A0A480QIM3_PIG	1480	39S ribosomal protein S30, mitochondrial	MRPS30
19.7865	19.203	19.5675	19.5886	19.4023	19.4648	19.1277	20.0528		0.752823	0.0750513	1.0534	0.329714	12	17.5	293.24	120	tr|A0A286ZUY9|A0A286ZUY9_PIG;tr|A0A287AAD5|A0A287AAD5_PIG;tr|F1SC20|F1SC20_PIG	1481	Alpha-1B-glycoprotein	A1BG
21.4762	21.2041	21.4751	21.3682	21.1439	21.349	21.4646	21.2948	+	0.0177813	-0.188515	-1.13959	-3.23576	20	39.8	311.93	166	tr|I3LS12|I3LS12_PIG;tr|A0A286ZUZ1|A0A286ZUZ1_PIG;tr|A0A287BMK7|A0A287BMK7_PIG;tr|A0A287B194|A0A287B194_PIG	1482	Sorting nexin-2	SNX2
16.8949	16.8361	16.9265	16.7844	16.7738	16.7817	16.968	17.289		0.835869	0.028079	1.01965	0.216369	6	7.2	35.827	13	tr|A0A286ZV00|A0A286ZV00_PIG;tr|A0A287A1S5|A0A287A1S5_PIG	1483	Uncharacterized protein;Rho guanine nucleotide exchange factor 18 isoform X3	ARHGEF18
17.8044	17.9321	17.5524	17.8616	17.964	17.7228	17.477	18.0193	+	0.00996434	0.305076	1.23548	3.71045	5	12.9	38.3	18	tr|A0A5G2R3Q3|A0A5G2R3Q3_PIG;tr|A0A5G2RDK5|A0A5G2RDK5_PIG;tr|F1S0B4|F1S0B4_PIG;tr|A0A287AFQ5|A0A287AFQ5_PIG;tr|A0A5G2QPX1|A0A5G2QPX1_PIG;tr|A0A5G2QJV1|A0A5G2QJV1_PIG;tr|A0A286ZV01|A0A286ZV01_PIG	1484	PH domain-containing protein;Uncharacterized protein;Pleckstrin homology domain-containing family O member 2 isoform 1	PLEKHO2
16.7345	16.5426	16.2565	16.698	16.3459	16.3712	15.8276	16.6012		0.260982	0.249488	1.18879	1.24083	2	1.9	3.6062	4	tr|A0A287BEQ3|A0A287BEQ3_PIG;tr|A0A286ZY41|A0A286ZY41_PIG;tr|A0A287BKD2|A0A287BKD2_PIG;tr|F1SS95|F1SS95_PIG;tr|A0A286ZV06|A0A286ZV06_PIG;tr|A0A5G2REQ4|A0A5G2REQ4_PIG;tr|A0A5G2QCZ5|A0A5G2QCZ5_PIG	1485	Uncharacterized protein;Histone-lysine N-methyltransferase SETDB1 isoform 1;Histone-lysine N-methyltransferase SETDB1 isoform X1;DUF5604 domain-containing protein	SETDB1
15.2197	15.9617	15.6674	15.4996	15.9539	15.7663	15.236	15.6457		0.161219	0.292869	1.22507	1.59772	3	12.8	32.71	12	tr|A0A286ZV34|A0A286ZV34_PIG	1488	Calcium homeostasis modulator protein 5	CALHM5
15.5239	15.4478	15.6765	15.4114	15.6436	15.5197	15.8091	15.4218		0.137772	-0.151138	-1.11045	-1.71182	2	6.1	17.065	8	tr|A0A286ZV36|A0A286ZV36_PIG;tr|A0A287BEJ2|A0A287BEJ2_PIG;tr|I3LJH0|I3LJH0_PIG;tr|F1SEF5|F1SEF5_PIG	1489	BRCA1-A complex subunit BRE	BABAM2
16.3966	16.0621	16.1839	16.2156	16.2091	16.2586	16.3262	16.5007		0.679591	-0.044435	-1.03128	-0.43381	3	4.4	2.742	5	tr|F1RMW4|F1RMW4_PIG;tr|A0A286ZV44|A0A286ZV44_PIG	1491	Uncharacterized protein;BRCT domain-containing protein	XRCC1
14.7209	15.4026	15.1376	14.8637	15.139	14.8247	15.3842	14.9135		0.758034	0.0628662	1.04454	0.322475	1	1.8	14.736	4	tr|A0A286ZV56|A0A286ZV56_PIG;tr|A0A288CG38|A0A288CG38_PIG;tr|A0A287BIN3|A0A287BIN3_PIG;tr|A0A287B843|A0A287B843_PIG	1492	VWFA domain-containing protein;Voltage-dependent calcium channel subunit alpha-2/delta-1 isoform X8;Uncharacterized protein	CACNA2D1
18.5792	19.6973	19.3969	19.9412	19.6418	19.2307	19.1728	18.8882		0.172739	0.447245	1.36343	1.54737	8	14.6	20.645	39	tr|A0A286ZV73|A0A286ZV73_PIG;tr|A0A5G2QQB7|A0A5G2QQB7_PIG;tr|A0A287BKK2|A0A287BKK2_PIG	1494	Cyclooxygenase-2	PTGS2
20.4923	20.7108	20.7446	20.6568	20.4536	20.5232	20.3448	20.4325		0.743545	0.0372014	1.02612	0.342653	11	46.1	80.557	155	tr|A0A286ZV95|A0A286ZV95_PIG	1495	Transmembrane emp24 domain-containing protein 10	TMED10
19.5475	19.7272	18.6078	19.7318	19.4403	19.0523	19.0069	19.4398	+	0.0446388	0.531164	1.44509	2.53068	9	24.6	71.728	36	tr|K9IVM5|K9IVM5_PIG;tr|I3LLP5|I3LLP5_PIG;tr|A0A286ZV97|A0A286ZV97_PIG	1496	GTPase IMAP family member 4;AIG1-type G domain-containing protein	GIMAP4
21.0052	20.785	20.7525	20.8459	20.9714	20.8594	21.0476	21.0597		0.99447	-0.000662804	-1.00046	-0.00722462	27	40.3	323.31	180	tr|A0A286ZVA8|A0A286ZVA8_PIG;tr|A0A287BNE9|A0A287BNE9_PIG;tr|A0A287BJI8|A0A287BJI8_PIG	1497	Uncharacterized protein	TRIM28
17.5274	17.4547	17.4453	17.2925	17.5105	17.8815	17.5262	17.7171		0.468319	-0.101408	-1.07282	-0.774006	5	5.3	5.9714	9	tr|A0A5G2RBC3|A0A5G2RBC3_PIG;tr|A0A286ZVC0|A0A286ZVC0_PIG;tr|F1S5M5|F1S5M5_PIG;tr|A0A5G2QWT3|A0A5G2QWT3_PIG	1499	Uncharacterized protein	TTC7A
14.2783	14.5974	14.1997	14.3185	14.1992	14.0121	14.5357	13.5333		0.719167	-0.0943725	-1.0676	-0.376972	2	7.8	2.2528	11	tr|A0A5G2QJ78|A0A5G2QJ78_PIG;tr|A0A286ZVC1|A0A286ZVC1_PIG;tr|A0A287BJJ7|A0A287BJJ7_PIG;tr|I3L919|I3L919_PIG	1500	Lactamase_B domain-containing protein	PNKD
17.2306	16.9596	17.2371	16.8989	16.8077	17.2009	16.7316	16.6832		0.103576	-0.262691	-1.19971	-1.91784	5	19	8.3885	10	tr|F1RNP2|F1RNP2_PIG;tr|A0A286ZVC3|A0A286ZVC3_PIG;tr|A0A287BJ64|A0A287BJ64_PIG	1501	MHC_I-like_Ag-recog domain-containing protein	AZGP1
13.405	13.5994	13.2487	13.4929	13.5479	13.4235	13.3888	13.9262	+	0.0398555	0.275099	1.21008	2.61494	1	3.7	15.537	4	tr|A0A287ARZ7|A0A287ARZ7_PIG;tr|A0A287BSL2|A0A287BSL2_PIG;tr|A0A287A5K5|A0A287A5K5_PIG;tr|A0A287AG01|A0A287AG01_PIG;tr|A0A286ZVC7|A0A286ZVC7_PIG	1502	General transcription and DNA repair factor IIH helicase subunit XPD	ERCC2
17.0601	17.0612	17.0287	17.0341	16.7887	17.1057	16.4308	16.7828		0.954985	0.0103812	1.00722	0.0588466	3	37.8	4.8647	8	tr|A0A286ZVD0|A0A286ZVD0_PIG	1503	Translocase of inner mitochondrial membrane 10	TIMM10
20.8804	20.4523	20.1451	20.5704	20.5108	20.1806	20.6322	20.6892		0.623671	0.096066	1.06885	0.516974	25	33.2	241.4	118	tr|F1SIQ0|F1SIQ0_PIG;tr|A0A286ZVE3|A0A286ZVE3_PIG;tr|A0A287AI71|A0A287AI71_PIG;tr|A0A5G2R3S3|A0A5G2R3S3_PIG	1505	Pinin	PNN
18.0955	18.0449	17.9726	18.1451	17.7383	17.8783	17.8816	17.9068		0.986755	0.0017643	1.00122	0.0173045	6	21.9	64.867	17	tr|A0A287A342|A0A287A342_PIG;tr|F1RJ33|F1RJ33_PIG;tr|A0A286ZVE5|A0A286ZVE5_PIG;tr|A0A287A9Q0|A0A287A9Q0_PIG;tr|A0A286ZWE9|A0A286ZWE9_PIG;tr|A0A287AMM9|A0A287AMM9_PIG;tr|A0A5G2QWT0|A0A5G2QWT0_PIG;tr|A0A5G2R9N2|A0A5G2R9N2_PIG	1506	Galectin;Uncharacterized protein	LGALS9
16.253	16.5972	16.6436	16.3185	16.1438	16.3495	16.1363	16.3489		0.965363	0.00647926	1.0045	0.0452672	5	8.7	39.974	10	tr|A0A287APT7|A0A287APT7_PIG;tr|A0A480SYV2|A0A480SYV2_PIG;tr|A0A287A7P7|A0A287A7P7_PIG;tr|F1SR84|F1SR84_PIG;tr|A0A286ZVF1|A0A286ZVF1_PIG	1507	Autophagy-related protein 9	ATG9A
21.3386	20.5964	21.0499	21.1275	20.718	21.0157	20.9246	20.8534		0.124939	-0.258344	-1.1961	-1.78253	11	23.4	87.999	148	tr|A0A287A0D2|A0A287A0D2_PIG;tr|A0A286ZVG0|A0A286ZVG0_PIG;tr|I3LS26|I3LS26_PIG;tr|F1SU97|F1SU97_PIG	1508	Prosaposin;Saposin-B-Val	PSAP
19.2826	19.9364	19.8662	19.725	19.6206	19.8981	19.3934	19.4738		0.686596	0.0789032	1.05621	0.423639	11	43.4	44.013	57	tr|A0A286ZVG1|A0A286ZVG1_PIG;tr|A0A287AWT9|A0A287AWT9_PIG	1509	Uncharacterized protein	PGAM5
18.4206	18.237	18.3356	18.4735	18.2931	18.5003	18.3707	18.5036		0.702744	-0.0299821	-1.021	-0.400379	5	10.5	12.671	15	tr|A0A286ZVH9|A0A286ZVH9_PIG;tr|A0A287AIP9|A0A287AIP9_PIG	1510	Histone-lysine N-methyltransferase SETD7	SETD7
15.3214	15.2828	15.2482	15.4438	15.2821	15.3782	15.1077	15.2782		0.447652	0.0578616	1.04092	0.81228	2	4.2	3.3808	3	tr|A0A286ZVI3|A0A286ZVI3_PIG;tr|A0A287B1F1|A0A287B1F1_PIG;tr|F1SIN8|F1SIN8_PIG	1511	Protein kinase domain-containing protein	STK25
17.7155	17.6983	17.533	17.7965	18.6035	18.0342	17.4498	17.9067		0.23779	0.318138	1.24672	1.31102	7	7.8	42.755	26	tr|A0A287BER1|A0A287BER1_PIG;tr|A0A287A485|A0A287A485_PIG;tr|A0A287BAA0|A0A287BAA0_PIG;tr|A0A287A3G5|A0A287A3G5_PIG;tr|I3L9L0|I3L9L0_PIG;tr|A0A286ZVI6|A0A286ZVI6_PIG	1512	Uncharacterized protein	SASH1
19.3606	19.0844	19.3321	19.2352	19.1229	19.4173	19.4644	19.3194	+	0.0159785	-0.203131	-1.15119	-3.3213	19	17.5	162.63	50	tr|F1RTQ8|F1RTQ8_PIG;tr|A0A287BNK8|A0A287BNK8_PIG;tr|A0A287B446|A0A287B446_PIG;tr|A0A286ZVI7|A0A286ZVI7_PIG	1513	Uncharacterized protein	CARMIL1
20.1166	20.671	20.3752	20.1148	20.5945	20.244	20.5673	19.835		0.924131	-0.0219464	-1.01533	-0.099305	9	51.5	99.372	110	tr|A0A287B931|A0A287B931_PIG;tr|A0A286ZVJ2|A0A286ZVJ2_PIG;tr|A0A5G2QA99|A0A5G2QA99_PIG;tr|A0A5G2QZL2|A0A5G2QZL2_PIG;tr|A0A287APX6|A0A287APX6_PIG;tr|A0A5G2RFP5|A0A5G2RFP5_PIG	1514	Uncharacterized protein;Ras-related protein Rap-1b isoform 1	RAP1B
16.7168	17.2088	17.0599	16.841	17.114	17.1425	16.8915	16.8137		0.77019	0.041698	1.02932	0.305661	6	16.9	16.109	14	tr|A0A287AFV3|A0A287AFV3_PIG;tr|A0A287AN93|A0A287AN93_PIG;tr|A0A286ZVK3|A0A286ZVK3_PIG;tr|F1SCY4|F1SCY4_PIG	1515	AB hydrolase-1 domain-containing protein;Lipase	LIPA
16.2799	15.9664	15.9422	16.202	15.9527	16.0446	15.8621	16.0981		0.841552	0.0225737	1.01577	0.208748	2	26.1	153.49	9	tr|A0A286ZVK9|A0A286ZVK9_PIG	1516	Mitotic spindle-associated MMXD complex subunit MIP18	CIAO2B
21.8134	21.615	21.8187	21.6247	21.7131	21.746	21.731	21.6422	+	0.00667502	-0.128515	-1.09317	-4.05674	32	36.8	229.4	300	tr|A0A286ZVL0|A0A286ZVL0_PIG	1517	Heterogeneous nuclear ribonucleoprotein U	HNRNPU
17.292	17.3772	17.4794	17.038	16.8016	16.7453	17.5179	16.9818		0.368267	-0.209025	-1.15591	-0.972702	9	41.8	122.45	27	tr|A0A5G2QRA9|A0A5G2QRA9_PIG;tr|A0A286ZVN3|A0A286ZVN3_PIG;tr|A0A287BIE1|A0A287BIE1_PIG;tr|I3L7R7|I3L7R7_PIG	1518	Syntaxin-18	STX18
19.5873	19.5976	19.5662	19.4383	19.5901	19.5134	19.7118	19.7346		0.953014	-0.00452614	-1.00314	-0.0614269	18	12.5	114.28	62	tr|F1SAM8|F1SAM8_PIG;tr|A0A286ZVP2|A0A286ZVP2_PIG;tr|A0A287AEG0|A0A287AEG0_PIG;tr|A0A480JSC9|A0A480JSC9_PIG;tr|A0A287AY04|A0A287AY04_PIG	1519	Non-specific serine/threonine protein kinase	CDC42BPB
15.9035	15.9215	15.9575	15.9697	15.918	15.8407	15.979	15.9632		0.521802	0.0229375	1.01603	0.680102	2	11.3	35.661	4	tr|A0A286ZVP6|A0A286ZVP6_PIG	1520	Mediator complex subunit 22	MED22
19.3354	19.5066	19.7088	19.4049	19.3935	19.4114	19.1345	19.1799		0.854565	-0.0263014	-1.0184	-0.191346	14	41.2	257.6	67	tr|A0A286ZVQ0|A0A286ZVQ0_PIG	1521	Uncharacterized protein	ACOT4
16.507	15.9444	16.289	16.2616	15.9756	17.4463	15.9183	16.2379		0.243089	-0.435272	-1.35217	-1.29446	2	2.4	19.509	9	tr|A0A286ZVQ3|A0A286ZVQ3_PIG;tr|A0A287AIT6|A0A287AIT6_PIG;tr|K9J4W2|K9J4W2_PIG;tr|F1RXI8|F1RXI8_PIG	1522	NACHT domain-containing protein;NACHT, LRR and PYD domains-containing protein 12 isoform 3;Uncharacterized protein	VSIG1;NLRP12L
14.3754	14.7951	14.3244	14.2353	14.8642	14.1263	14.6561	15.3019		0.130367	0.428567	1.3459	1.75179	2	2.5	4.404	3	tr|A0A286ZVQ4|A0A286ZVQ4_PIG;tr|F1SRP8|F1SRP8_PIG	1523	UDENN domain-containing protein	DENND2A
16.0076	15.6716	15.493	15.7866	15.7884	15.8527	15.7232	16.4751		0.478425	0.161307	1.1183	0.75572	2	4.2	2.8517	2	tr|A0A286ZVR8|A0A286ZVR8_PIG;tr|F1RT85|F1RT85_PIG;tr|I3LLG8|I3LLG8_PIG;tr|A0A5G2QZI0|A0A5G2QZI0_PIG;tr|F1REZ8|F1REZ8_PIG;tr|A0A287AZE8|A0A287AZE8_PIG;tr|A0A287BBX1|A0A287BBX1_PIG;tr|I3LAV9|I3LAV9_PIG;tr|A0A5G2Q8X2|A0A5G2Q8X2_PIG;tr|A0A5G2QPJ3|A0A5G2QPJ3_PIG;tr|I3L726|I3L726_PIG	1524	#ARG!	#ARG!
17.767	17.5388	17.7936	17.4216	17.4803	17.7022	17.9952	17.8228		0.0628803	-0.248661	-1.1881	-2.27907	9	17	144.55	34	tr|A0A286ZVR9|A0A286ZVR9_PIG;tr|F1RYY5|F1RYY5_PIG;tr|A0A5G2R9L8|A0A5G2R9L8_PIG;tr|A0A287AJ57|A0A287AJ57_PIG;tr|A0A5G2QJE4|A0A5G2QJE4_PIG	1525	SH3 domain-containing protein	EPS8L2
20.5216	20.6087	20.629	20.4007	20.5338	20.3474	20.6342	20.5729		0.962186	-0.00400496	-1.00278	-0.0494237	27	23.8	232.91	142	tr|A0A286ZVS0|A0A286ZVS0_PIG;tr|I3LSJ4|I3LSJ4_PIG;tr|A0A287AG93|A0A287AG93_PIG	1526	Splicing factor 3B subunit 3;CPSF_A domain-containing protein	SF3B3
14.9191	15.6004	15.2372	15.1919	15.3398	15.2905	15.0219	15.08		0.240815	0.18584	1.13748	1.30153	2	9	4.1167	3	tr|F1SKD1|F1SKD1_PIG;tr|A0A286ZVS3|A0A286ZVS3_PIG	1527	Phospholipid scramblase	PLSCR4
21.3331	21.484	21.3073	21.3644	21.1607	21.4104	21.1034	21.1844		0.925601	0.00982809	1.00684	0.0973741	28	66	323.31	266	tr|F1RIP6|F1RIP6_PIG;tr|A0A5G2RF91|A0A5G2RF91_PIG;tr|A0A286ZVT6|A0A286ZVT6_PIG;tr|A0A287AHD5|A0A287AHD5_PIG;tr|A0A287ATI9|A0A287ATI9_PIG;tr|A0A5G2R946|A0A5G2R946_PIG;tr|A0A5G2RA54|A0A5G2RA54_PIG	1529	Nucleobindin-1	NUCB1
18.8589	18.3283	18.1758	18.5043	18.2972	18.0595	18.2233	19.0085		0.432022	0.205177	1.15283	0.842077	11	15.4	91.684	29	tr|A0A286ZVU7|A0A286ZVU7_PIG;tr|A0A287BRK7|A0A287BRK7_PIG;tr|A0A286ZKP9|A0A286ZKP9_PIG;tr|F1RQY4|F1RQY4_PIG;tr|A0A287AS54|A0A287AS54_PIG;tr|A0A287A0M8|A0A287A0M8_PIG	1530	Uncharacterized protein;Nucleolar transcription factor 1 isoform X1	UBTF
15.8503	15.2412	15.5141	15.2634	15.452	15.7952	14.5696	14.6943		0.456482	-0.269547	-1.20543	-0.795777	3	5.7	27.449	5	tr|A0A287BLE8|A0A287BLE8_PIG;tr|A0A5G2QCN0|A0A5G2QCN0_PIG;tr|A0A287BIX1|A0A287BIX1_PIG;tr|A0A286ZVW1|A0A286ZVW1_PIG;tr|A0A5G2QXA1|A0A5G2QXA1_PIG;tr|A0A287BKX2|A0A287BKX2_PIG;tr|A0A286ZYV6|A0A286ZYV6_PIG	1531	Natural resistance-associated macrophage protein 1	SLC11A2
15.5333	15.6947	15.4686	15.683	15.3898	15.5184	15.4214	15.6942		0.152876	0.13	1.09429	1.63638	1	7.9	99.828	4	tr|A0A286ZVX6|A0A286ZVX6_PIG	1532	Tumor protein p53-inducible protein 11	TP53I11
15.8679	15.7441	16.2235	15.6463	15.8297	15.6158	15.5686	15.8582		0.764392	-0.0493734	-1.03482	-0.313668	4	5.6	9.8713	16	tr|A0A286ZVZ2|A0A286ZVZ2_PIG;tr|A0A287BPQ2|A0A287BPQ2_PIG;tr|F1RJQ6|F1RJQ6_PIG	1533	Uncharacterized protein	EXTL3
19.1092	19.0163	19.2147	19.1944	19.2377	19.4428	19.0917	19.186		0.574591	-0.055995	-1.03958	-0.593392	18	45.9	75.924	39	tr|A0A286ZW46|A0A286ZW46_PIG;tr|A0A5G2RBF7|A0A5G2RBF7_PIG;tr|F1RMD6|F1RMD6_PIG;tr|A0A287BK32|A0A287BK32_PIG;tr|A0A5G2QVR2|A0A5G2QVR2_PIG;tr|A0A287B6V1|A0A287B6V1_PIG	1536	ESCRT-II complex subunit VPS36	VPS36
15.9341	16.0866	16.119	15.6844	15.9643	16.0251	16.0742	15.8269		0.172921	-0.147586	-1.10771	-1.5466	4	6.3	6.2243	7	tr|A0A287BNR4|A0A287BNR4_PIG;tr|A0A287BHY4|A0A287BHY4_PIG;tr|A0A286ZW54|A0A286ZW54_PIG;tr|A0A287BGM4|A0A287BGM4_PIG;tr|A0A287AE55|A0A287AE55_PIG;tr|A0A5G2RGW0|A0A5G2RGW0_PIG;tr|I3LIT7|I3LIT7_PIG;tr|F1RTM1|F1RTM1_PIG;tr|A0A5G2RCT6|A0A5G2RCT6_PIG;tr|A0A5G2QEJ7|A0A5G2QEJ7_PIG	1537	#ARG!	#ARG!
14.4868	14.7311	14.5299	14.7037	14.9565	14.9408	14.8645	14.6757		0.658872	0.0612409	1.04336	0.464196	2	8.9	16.934	5	tr|F1RNX5|F1RNX5_PIG;tr|A0A287ANV4|A0A287ANV4_PIG;tr|A0A286ZW76|A0A286ZW76_PIG;tr|I3L892|I3L892_PIG;tr|A0A286ZSW2|A0A286ZSW2_PIG;tr|A0A287B4T9|A0A287B4T9_PIG;tr|A0A287B628|A0A287B628_PIG	1538	Arb2 domain-containing protein;Protein FAM172A isoform X1;Uncharacterized protein	FAM172A
17.5068	17.4422	17.5844	17.4039	17.3968	17.397	17.5066	17.1927		0.0863382	-0.139791	-1.10175	-2.0492	7	13	6.6808	10	tr|A0A287A7H4|A0A287A7H4_PIG;tr|A0A286ZW77|A0A286ZW77_PIG;tr|F1SID9|F1SID9_PIG;tr|A0A286ZWG9|A0A286ZWG9_PIG;tr|A0A287A4M6|A0A287A4M6_PIG;tr|A0A287B4N3|A0A287B4N3_PIG	1539	Uncharacterized protein	CELF1
13.6794	13.9464	14.1138	14.1274	13.991	13.8642	13.9258	13.8081		0.538683	0.0724356	1.05149	0.651797	1	1.8	14.184	3	tr|A0A5G2QYB5|A0A5G2QYB5_PIG;tr|F1RUK2|F1RUK2_PIG;tr|A0A5G2R5B0|A0A5G2R5B0_PIG;tr|A0A287BNV6|A0A287BNV6_PIG;tr|A0A286ZW78|A0A286ZW78_PIG	1540	Uncharacterized protein;Protein SERAC1 isoform X1	SERAC1
16.1457	15.7921	16.3762	15.6891	15.7658	16.099	16.371	16.1377	+	0.0174462	-0.401775	-1.32113	-3.25092	7	6.6	23.922	14	tr|A0A286ZW95|A0A286ZW95_PIG;tr|F1SCJ2|F1SCJ2_PIG;tr|A0A287B047|A0A287B047_PIG	1542	Uncharacterized protein	PNPLA6
15.2493	14.7542	14.7344	15.012	15.1172	15.0008	15.3029	15.4343		0.969861	0.00755429	1.00525	0.0393852	2	5.4	22.037	6	tr|A0A286ZWA5|A0A286ZWA5_PIG	1544	Uncharacterized protein	UBQLN2
9.60338	10.7494	9.6584	10.1874	9.79274	10.0513	10.0231	9.40111		0.54671	0.198624	1.1476	0.638536	1	4.8	29.44	3	tr|A0A287AJD9|A0A287AJD9_PIG;tr|A0A286ZWC4|A0A286ZWC4_PIG	1546	Zinc finger protein 16 isoform X1;Uncharacterized protein	ZNF16
14.1147	14.1919	14.2914	13.8094	13.4364	13.4425	15.2418	13.6026		0.25304	-0.512513	-1.42653	-1.26422	4	3.3	23.008	5	tr|A0A287A7Z8|A0A287A7Z8_PIG;tr|A0A286ZWC8|A0A286ZWC8_PIG;tr|A0A287B172|A0A287B172_PIG;tr|A0A286ZYW1|A0A286ZYW1_PIG;tr|A0A287BJ09|A0A287BJ09_PIG;tr|A0A287APN6|A0A287APN6_PIG;tr|A0A287B3H8|A0A287B3H8_PIG	1547	Protein polybromo-1 isoform X25;Uncharacterized protein;Protein polybromo-1 isoform X13	PBRM1
13.8351	13.8065	13.5448	13.6001	13.1683	13.583	13.5968	13.2633		0.308701	-0.180387	-1.13319	-1.11199	3	3.3	3.6991	3	tr|A0A5K1VSC2|A0A5K1VSC2_PIG;tr|K7GMN3|K7GMN3_PIG;tr|A0A286ZWE3|A0A286ZWE3_PIG;tr|A0A287A959|A0A287A959_PIG;tr|A0A5G2QLR3|A0A5G2QLR3_PIG;tr|K7GP90|K7GP90_PIG;tr|K7GSX5|K7GSX5_PIG	1548	Tyrosine-protein kinase receptor;Receptor protein-tyrosine kinase	DDR1
14.8875	15.0034	14.6084	14.9058	15.185	14.7564	14.844	14.6468		0.254713	0.161184	1.1182	1.25924	3	5.8	26.766	17	tr|A0A5G2RN68|A0A5G2RN68_PIG;tr|A0A286ZWF1|A0A286ZWF1_PIG;tr|F1S4K5|F1S4K5_PIG;tr|I3L605|I3L605_PIG;tr|A0A287B886|A0A287B886_PIG;tr|A0A5G2QPY7|A0A5G2QPY7_PIG;tr|I3LNR0|I3LNR0_PIG;tr|A0A5G2R7P2|A0A5G2R7P2_PIG	1549	Uncharacterized protein;Rab-GAP TBC domain-containing protein;TBC1 domain family member 1 isoform 1;TBC1 domain family member 1 isoform X4	TBC1D1
18.0169	17.8523	17.9523	17.9484	17.8451	17.9614	17.8336	18.1174		0.997048	-0.000286102	-1.0002	-0.00385605	10	8.1	87.829	24	tr|A0A5G2QB72|A0A5G2QB72_PIG;tr|A0A5G2R651|A0A5G2R651_PIG;tr|F1S9S2|F1S9S2_PIG;tr|A0A286ZWF2|A0A286ZWF2_PIG;tr|A0A287B2A6|A0A287B2A6_PIG;tr|A0A287AV56|A0A287AV56_PIG;tr|A0A287B5Q5|A0A287B5Q5_PIG	1550	Uncharacterized protein	ARHGEF12
19.0472	18.975	18.9849	19.1652	18.9946	19.0741	18.9462	19.0601		0.517557	0.0356135	1.02499	0.687313	3	11.3	323.31	85	tr|A0A286ZWI1|A0A286ZWI1_PIG;tr|A0A287B8Z2|A0A287B8Z2_PIG;tr|F1RJ25|F1RJ25_PIG	1551	Fructose-bisphosphate aldolase	ALDOC
19.9427	19.8971	20.1682	20.0334	20.0202	20.0997	19.9564	20.008		0.442429	-0.0520978	-1.03677	-0.822151	11	44.1	95.358	91	tr|A0A286ZWI2|A0A286ZWI2_PIG;tr|A0A5G2QJ53|A0A5G2QJ53_PIG	1552	Cleavage and polyadenylation specificity factor subunit 5	NUDT21
17.5776	18.1038	18.0253	17.6565	17.7137	17.9003	17.7952	17.5467		0.667855	-0.0694203	-1.04929	-0.450964	4	39.7	42.54	15	tr|A0A5G2RCS3|A0A5G2RCS3_PIG;tr|A0A5G2QM42|A0A5G2QM42_PIG;tr|A0A286ZWJ2|A0A286ZWJ2_PIG	1553	GST C-terminal domain-containing protein;Eukaryotic translation elongation factor 1 epsilon-1 isoform 1	EEF1E1
24.1891	23.853	24.1938	24.1262	23.9456	24.0348	24.2527	24.011	+	0.0475681	-0.183636	-1.13574	-2.48367	43	78.8	323.31	1454	tr|F1S9Q3|F1S9Q3_PIG;tr|A0A286ZWK2|A0A286ZWK2_PIG;tr|F1S9Q1|F1S9Q1_PIG;tr|A0A286ZPN4|A0A286ZPN4_PIG;tr|A0A287APM9|A0A287APM9_PIG;tr|A0A286ZPC8|A0A286ZPC8_PIG	1555	Uncharacterized protein	HSPA8
14.0843	14.4424	14.4776	14.4577	15.1763	15.1108	14.3341	14.6713		0.529669	0.185227	1.137	0.666838	4	13.1	13.209	5	tr|A0A286ZWL1|A0A286ZWL1_PIG;tr|A0A286ZZD5|A0A286ZZD5_PIG	1557	Leiomodin-1;WH2 domain-containing protein	LMOD1
13.9709	13.9676	13.6923	13.9485	13.8509	13.6837	14.0345	13.453		0.798383	-0.0403607	-1.02837	-0.267036	3	17.7	27.128	6	tr|A0A5G2R848|A0A5G2R848_PIG;tr|A0A5G2QAC0|A0A5G2QAC0_PIG;tr|A0A286ZWN2|A0A286ZWN2_PIG;tr|I3LRE7|I3LRE7_PIG	1559	Uncharacterized protein;Caspase-10 isoform 1 preproprotein	CASP10
14.4541	14.6039	14.5362	14.6133	15.2473	14.7194	14.7494	14.8452		0.249262	0.212633	1.1588	1.27558	2	4.7	1.16	2	tr|A0A287BQ61|A0A287BQ61_PIG;tr|A0A286ZWN4|A0A286ZWN4_PIG;tr|A0A5G2QFI8|A0A5G2QFI8_PIG;tr|A0A5G2R4G5|A0A5G2R4G5_PIG;tr|A0A287BIZ5|A0A287BIZ5_PIG;tr|A0A5G2RN80|A0A5G2RN80_PIG;tr|A0A287BPG2|A0A287BPG2_PIG;tr|I3LB84|I3LB84_PIG	1560	Protein RUFY3 isoform 2;RUN domain-containing protein;Uncharacterized protein;Protein RUFY3 isoform X4;Protein RUFY3 isoform 1	RUFY3
15.0833	14.8862	14.9325	14.2109	15.3211	14.8343	15.1309	14.7027		0.404441	-0.214989	-1.1607	-0.896656	2	6.1	29.681	9	tr|A0A5G2QWY8|A0A5G2QWY8_PIG;tr|A0A286ZWN9|A0A286ZWN9_PIG	1561	Uncharacterized protein;Retinol dehydrogenase 13 isoform X1	RDH13
17.3113	17.2555	17.1315	17.3745	17.2258	17.1397	17.2408	17.3898		0.127585	0.105575	1.07592	1.76739	4	14.5	25.331	7	tr|A0A287AMH8|A0A287AMH8_PIG;tr|A0A287BEM3|A0A287BEM3_PIG;tr|A0A287BJ18|A0A287BJ18_PIG;tr|A0A287B0W1|A0A287B0W1_PIG;tr|A0A286ZWP4|A0A286ZWP4_PIG;tr|A0A287AK30|A0A287AK30_PIG;tr|A0A287B181|A0A287B181_PIG;tr|A0A287A6U1|A0A287A6U1_PIG;tr|A0A287BQ28|A0A287BQ28_PIG;tr|K7GT58|K7GT58_PIG	1563	#ARG!	#ARG!
19.169	19.2807	19.113	19.2489	19.2013	19.406	19.288	19.3061		0.832586	0.0152297	1.01061	0.220779	6	17	30.876	28	tr|A0A286ZWP6|A0A286ZWP6_PIG;tr|A0A5G2QP29|A0A5G2QP29_PIG;tr|A0A5G2QJP3|A0A5G2QJP3_PIG;tr|A0A286ZMD9|A0A286ZMD9_PIG;tr|A0A480VMQ4|A0A480VMQ4_PIG	1564	Uncharacterized protein;DnaJ homolog subfamily B member 6 isoform a;J domain-containing protein;DnaJ homolog subfamily B member 6 isoform X2	DNAJB6
16.9791	16.5847	16.5836	16.4304	16.6541	17.0933	16.6164	17.1299		0.571929	-0.1183	-1.08546	-0.597643	5	4.2	19.815	8	tr|F1S405|F1S405_PIG;tr|A0A286ZWQ1|A0A286ZWQ1_PIG	1566	Uncharacterized protein	LTBP1
15.2502	15.1879	15.1301	15.1924	15.5331	15.4552	15.4013	15.4679		0.767706	0.0361149	1.02535	0.309088	1	10.3	8.1631	7	tr|A0A286ZWQ3|A0A286ZWQ3_PIG	1567	Anaphase-promoting complex subunit CDC26	CDC26
16.5873	16.7063	16.8553	16.6038	16.5701	16.8319	16.1762	16.3766		0.787608	-0.0484638	-1.03416	-0.28174	2	7.7	3.1633	6	tr|A0A286ZWQ9|A0A286ZWQ9_PIG	1569	Uncharacterized protein	LOC100154081
15.6896	15.118	15.9593	15.0884	14.8397	15.3905	15.5257	14.9735	+	0.00361619	-0.636412	-1.55446	-4.61978	4	14.1	62.198	6	tr|A0A5G2QL26|A0A5G2QL26_PIG;tr|A0A5G2QW23|A0A5G2QW23_PIG;tr|A0A286ZWR5|A0A286ZWR5_PIG;tr|F1RW13|F1RW13_PIG;tr|A0A286ZZ71|A0A286ZZ71_PIG	1571	Phosphatidate cytidylyltransferase	CDS1
16.3978	16.3752	16.275	16.4593	16.5152	16.3109	16.6229	16.7107		0.324547	0.113439	1.0818	1.07293	5	9.8	12.719	7	tr|F1SUR3|F1SUR3_PIG;tr|A0A286ZWR7|A0A286ZWR7_PIG	1572	Uncharacterized protein	PGM2L1
18.9554	18.9387	18.8753	19.11	18.8787	18.8538	19.3256	19.4012		0.637529	0.0796413	1.05676	0.496012	6	51.1	249.54	37	tr|A0A5G2QTG5|A0A5G2QTG5_PIG;tr|A0A286ZWS0|A0A286ZWS0_PIG	1573	Uncharacterized protein;SH3 domain-binding glutamic acid-rich-like protein	SH3BGRL3
14.9917	16.2269	15.0927	16.0124	15.448	16.2139	14.7991	17.1662		0.0977492	0.93904	1.91725	1.9596	1	1.4	1.3572	3	tr|A0A286ZWS1|A0A286ZWS1_PIG	1574	DNA excision repair protein ERCC-3	ERCC3
15.0562	15.197	15.2993	15.0773	15.1569	15.2097	14.664	15.2187		0.492009	0.10518	1.07563	0.73156	2	6	3.47	2	tr|A0A5G2RAD4|A0A5G2RAD4_PIG;tr|A0A287BES6|A0A287BES6_PIG;tr|A0A286ZWT4|A0A286ZWT4_PIG;tr|B2DCZ7|B2DCZ7_PIG	1577	Uncharacterized protein;Arf-GAP domain-containing protein;Stromal membrane-associated protein 1-like	SMAP2
21.3954	21.6941	21.7607	21.3721	21.2285	21.4466	21.451	20.9696		0.296285	-0.197341	-1.14658	-1.14379	15	47.9	323.31	180	tr|A0A5G2R9R8|A0A5G2R9R8_PIG;tr|A0A286ZWU9|A0A286ZWU9_PIG;tr|F1RJI1|F1RJI1_PIG	1578	Malectin domain-containing protein;Uncharacterized protein	CABP1
16.1264	15.9027	16.1619	15.9822	16.0239	16.3078	16.0965	16.4295		0.510474	-0.0886087	-1.06334	-0.699432	6	6.5	5.7303	7	tr|A0A5G2QML4|A0A5G2QML4_PIG;tr|A0A286ZWV8|A0A286ZWV8_PIG;tr|A0A287A510|A0A287A510_PIG;tr|F1RY89|F1RY89_PIG	1579	Oxysterol-binding protein	OSBPL5
15.4054	15.3726	15.2731	15.3385	15.3882	15.1628	15.0531	15.399		0.0960972	0.151004	1.11034	1.9719	3	11.6	11.454	15	tr|A0A286ZWW2|A0A286ZWW2_PIG;tr|A0A287A9H4|A0A287A9H4_PIG	1580	Uncharacterized protein;Heterogeneous nuclear ribonucleoprotein H2	HNRNPH2
14.8284	14.5762	14.6659	14.4103	14.4749	14.5733	14.8643	14.7172		0.0967989	-0.188307	-1.13943	-1.96665	3	5.5	25.481	7	tr|F1RQK9|F1RQK9_PIG;tr|A0A286ZWW8|A0A286ZWW8_PIG;tr|A0A287BBH3|A0A287BBH3_PIG	1582	Lebercilin domain-containing protein;Lebercilin isoform X1	LCA5
14.7927	14.929	15.2683	14.9246	14.4698	15.4784	14.4677	14.4209		0.282884	-0.315767	-1.24467	-1.17939	4	3.1	13.776	4	tr|A0A5G2R6W4|A0A5G2R6W4_PIG;tr|A0A5G2QGU8|A0A5G2QGU8_PIG;tr|A0A286ZWX9|A0A286ZWX9_PIG;tr|A0A287BEN8|A0A287BEN8_PIG;tr|A0A287BFN9|A0A287BFN9_PIG;tr|F1RIW4|F1RIW4_PIG;tr|A0A287ABK4|A0A287ABK4_PIG;tr|A0A287AD25|A0A287AD25_PIG;tr|A0A5G2QRV7|A0A5G2QRV7_PIG;tr|A0A287AEZ8|A0A287AEZ8_PIG	1584	#ARG!	#ARG!
20.2134	20.1242	19.9955	20.1502	20.2695	19.8799	20.2336	20.2733		0.237959	0.123705	1.08953	1.31048	17	26.5	88.957	77	tr|A0A287ARA5|A0A287ARA5_PIG;tr|A0A286ZWY6|A0A286ZWY6_PIG;tr|A0A287AUB6|A0A287AUB6_PIG;tr|A0A286ZQE6|A0A286ZQE6_PIG;tr|A0A287APW9|A0A287APW9_PIG;tr|A0A287A6L0|A0A287A6L0_PIG;tr|F1S9W8|F1S9W8_PIG	1586	Kinesin light chain	KLC1
14.4911	15.2284	15.1879	14.6994	15.1475	15.2221	14.7807	14.8021		0.829387	0.0488853	1.03447	0.22508	1	1.7	1.8091	3	tr|A0A5G2QFD6|A0A5G2QFD6_PIG;tr|F1S742|F1S742_PIG;tr|A0A5G2RLU5|A0A5G2RLU5_PIG;tr|A0A286ZWZ5|A0A286ZWZ5_PIG	1588	AA_TRNA_LIGASE_II domain-containing protein	DARS2
17.4801	17.5102	17.3028	17.3113	17.6121	17.2465	17.6902	17.6781		0.473153	0.0980325	1.07031	0.765225	9	6	62.122	11	tr|F1RQC8|F1RQC8_PIG;tr|A0A286ZWZ7|A0A286ZWZ7_PIG	1589	WD_REPEATS_REGION domain-containing protein	GEMIN5
13.7773	13.8676	14.2417	14.3861	14.6215	14.0799	14.2512	14.4202		0.271261	0.236352	1.17801	1.21146	3	7.7	12.226	3	tr|A0A286ZWZ9|A0A286ZWZ9_PIG;tr|F1S5K3|F1S5K3_PIG;tr|A0A5G2QH22|A0A5G2QH22_PIG;tr|A0A287BSJ0|A0A287BSJ0_PIG	1590	Uncharacterized protein	PREPL
16.3634	16.4432	16.3079	16.3999	16.5226	16.3444	16.6514	16.503		0.569947	0.0503993	1.03555	0.600816	5	6.8	18.954	6	tr|A0A287AZD4|A0A287AZD4_PIG;tr|A0A286ZX07|A0A286ZX07_PIG;tr|A0A287B475|A0A287B475_PIG	1591	Phosphodiesterase	PDE5A
16.8612	16.7236	16.4026	16.8618	16.8413	16.3234	16.5514	16.8498		0.0599295	0.284458	1.21795	2.31412	6	6.4	13.367	8	tr|A0A286ZX08|A0A286ZX08_PIG;tr|F1RJL6|F1RJL6_PIG;tr|A0A287A3Q8|A0A287A3Q8_PIG	1592	Uncharacterized protein	CLIP2
20.6883	20.2346	20.2657	20.2446	20.2869	20.1262	20.549	20.4935		0.539443	-0.0924101	-1.06615	-0.650536	18	18.2	232.08	82	tr|A0A5G2QI51|A0A5G2QI51_PIG;tr|A0A287AKY8|A0A287AKY8_PIG;tr|A0A286ZX14|A0A286ZX14_PIG;tr|I3LQ20|I3LQ20_PIG;tr|F1RGA7|F1RGA7_PIG	1593	Uncharacterized protein	SART3
14.1579	14.186	14.3711	14.1719	14.1368	13.9927	14.3769	14.7038		0.663298	0.0749671	1.05334	0.457665	1	4.8	2.1232	3	tr|A0A287B6S9|A0A287B6S9_PIG;tr|A0A287ANN2|A0A287ANN2_PIG;tr|A0A287A3R6|A0A287A3R6_PIG;tr|A0A286ZX20|A0A286ZX20_PIG	1594	Uncharacterized protein;ADP-ribosylation factor-like protein 5B	ARL5A;ARL5B
15.7636	15.9399	15.8248	15.462	15.4143	15.7223	15.5693	15.4026		0.282545	-0.165311	-1.12141	-1.18031	2	10.5	100.56	57	tr|A0A5G2R8E0|A0A5G2R8E0_PIG;tr|A0A286ZX22|A0A286ZX22_PIG;tr|A0A287B3W1|A0A287B3W1_PIG;tr|F1S226|F1S226_PIG;tr|A0A287B042|A0A287B042_PIG;tr|A0A287A7R3|A0A287A7R3_PIG;tr|A0A5G2R2T0|A0A5G2R2T0_PIG	1595	Vacuole membrane protein 1	VMP1
20.922	20.6179	21.1619	20.8165	20.505	20.7879	20.7949	20.747		0.0700919	-0.245073	-1.18515	-2.20011	12	38.2	84.195	197	tr|A0A286ZX26|A0A286ZX26_PIG;sp|P00795|CATD_PIG	1596	Cathepsin D	CTSD
18.5214	18.3237	18.559	18.1561	18.2695	18.2074	18.4884	18.1853		0.0558241	-0.210402	-1.15701	-2.36601	8	16.5	31.578	22	tr|F1RJN4|F1RJN4_PIG;tr|A0A286ZX31|A0A286ZX31_PIG;tr|A0A287B5C5|A0A287B5C5_PIG;tr|A0A286ZQL1|A0A286ZQL1_PIG	1598	Transducin beta-like protein 2;WD_REPEATS_REGION domain-containing protein	TBL2
12.7542	12.7958	12.8531	12.4212	12.6146	12.5267	12.5486	12.9719		0.839113	0.0302353	1.02118	0.212016	2	18.1	20.741	5	tr|A0A286ZX41|A0A286ZX41_PIG	1599	Nuclear protein 1 isoform b	NUPR1
17.8277	17.6857	17.8922	17.6605	17.5371	17.5239	17.7185	17.6967		0.322187	-0.0955782	-1.06849	-1.07865	8	3	56.58	26	tr|A0A286ZX45|A0A286ZX45_PIG;tr|A0A287AR87|A0A287AR87_PIG;tr|A0A287AA65|A0A287AA65_PIG;tr|A0A287BSC4|A0A287BSC4_PIG	1600	Uncharacterized protein	CELSR1
18.0672	17.9735	18.1292	17.8003	17.8091	17.8669	17.9051	17.9912		0.271257	-0.0985718	-1.07071	-1.21147	12	8.7	17.672	25	tr|A0A5G2RBK4|A0A5G2RBK4_PIG;tr|A0A286ZX49|A0A286ZX49_PIG;tr|A0A287B5S4|A0A287B5S4_PIG;tr|A0A287AFU6|A0A287AFU6_PIG;tr|A0A287BB70|A0A287BB70_PIG;tr|F1STG5|F1STG5_PIG	1601	Uncharacterized protein;Mitogen-activated protein kinase kinase kinase kinase 4 isoform X9	MAP4K4
15.9929	15.5596	16.1219	15.4983	15.6346	16.1618	15.7645	15.4438	+	0.0028886	-0.476187	-1.39106	-4.83734	2	6	27.729	5	tr|A0A286ZX63|A0A286ZX63_PIG;tr|A0A287BM30|A0A287BM30_PIG;tr|A0A287ASV2|A0A287ASV2_PIG	1602	Uncharacterized protein;G_PROTEIN_RECEP_F3_4 domain-containing protein	GPRC5C
20.6212	20.2459	19.993	20.3482	20.2977	20.0611	20.6511	20.6292		0.812319	0.0486646	1.03431	0.248115	5	16.2	53.934	95	tr|A0A286ZX74|A0A286ZX74_PIG	1603	Uncharacterized protein	SRSF5
13.4746	13.8489	13.6758	13.5535	13.9021	13.2813	13.067	13.4868		0.100816	0.323198	1.2511	1.93732	2	5.5	7.2969	6	tr|A0A5G2QTH9|A0A5G2QTH9_PIG;tr|A0A286ZX78|A0A286ZX78_PIG;tr|A0A287BMC9|A0A287BMC9_PIG;tr|A0A5G2QQU0|A0A5G2QQU0_PIG;tr|A0A287AAJ2|A0A287AAJ2_PIG;tr|F1RV50|F1RV50_PIG;tr|A0A5G2RD44|A0A5G2RD44_PIG	1604	Protein tweety homolog	TTYH2
17.3826	17.6175	17.7384	17.3286	17.2485	17.5384	17.2118	17.3574		0.583272	-0.0798144	-1.05688	-0.579606	4	15.8	4.7053	12	tr|A0A287A8F8|A0A287A8F8_PIG;tr|A0A286ZX90|A0A286ZX90_PIG	1605	Uncharacterized protein	CHCHD6
20.4493	20.2026	20.2927	20.1637	20.1142	20.1015	20.3647	20.2614		0.197222	-0.116573	-1.08416	-1.45008	25	29.9	323.31	92	tr|A0A286ZXA3|A0A286ZXA3_PIG;tr|A0A287BS12|A0A287BS12_PIG;sp|P04175|NCPR_PIG;tr|A0A287AU33|A0A287AU33_PIG	1606	NADPH--cytochrome P450 reductase	POR
17.7247	17.6	17.6107	17.5854	17.5287	17.7988	17.8332	17.7566		0.123383	-0.12419	-1.0899	-1.79158	5	49.2	101.47	15	tr|A0A286ZXA4|A0A286ZXA4_PIG	1607	Uncharacterized protein	AAMDC
16.164	15.9312	15.9236	15.9911	16.0002	16.0361	16.109	16.0637		0.333386	-0.0616317	-1.04365	-1.05182	2	6.6	2.4574	4	tr|F1S387|F1S387_PIG;tr|A0A287BE16|A0A287BE16_PIG;tr|A0A480JME6|A0A480JME6_PIG;tr|A0A286ZXC5|A0A286ZXC5_PIG	1610	Putative monooxygenase p33MONOX	KIAA1191
22.1739	21.871	21.6544	22.0922	21.9743	21.7417	22.0709	22.2059		0.419542	0.125622	1.09098	0.866443	32	17.7	323.31	281	tr|A0A286ZXD9|A0A286ZXD9_PIG;tr|A0A287A3X7|A0A287A3X7_PIG	1612	Microtubule-associated protein	MAP4
14.2073	14.074	13.9872	14.1428	14.7768	14.1875	13.8479	14.1291		0.277328	0.223231	1.16734	1.19458	1	10.6	1.3269	7	tr|A0A286ZXE0|A0A286ZXE0_PIG	1613	COMM domain-containing protein	COMMD6
15.9111	16.0142	16.2156	15.9119	16.1697	16.0919	16.2751	15.8906		0.262478	-0.126839	-1.0919	-1.2365	4	6.5	9.4227	5	tr|A0A5G2QZY2|A0A5G2QZY2_PIG;tr|A0A286ZXE4|A0A286ZXE4_PIG;tr|A0A5G2QUZ8|A0A5G2QUZ8_PIG;tr|A0A5G2QA28|A0A5G2QA28_PIG;tr|K7GNW3|K7GNW3_PIG;tr|F1RPJ8|F1RPJ8_PIG;tr|K7GM11|K7GM11_PIG	1614	Uncharacterized protein;ATP-binding cassette sub-family B member 7, mitochondrial isoform 2	ABCB7
19.1746	18.9007	19.6747	18.6528	18.4239	18.8858	19.0733	18.7551	+	0.038191	-0.518986	-1.43295	-2.64681	13	31.8	95.125	54	tr|A0A286ZXF1|A0A286ZXF1_PIG	1615	Cytochrome-b5 reductase	CYB5R1
18.0113	17.8387	18.0402	17.9608	18.6862	18.207	18.1341	18.2372		0.684045	0.0825696	1.0589	0.427336	8	30.2	68.43	34	tr|I3L8F2|I3L8F2_PIG;tr|A0A286ZXF2|A0A286ZXF2_PIG;tr|A0A5G2QZH8|A0A5G2QZH8_PIG;tr|A0A5G2QF09|A0A5G2QF09_PIG	1616	PX domain-containing protein	HS1BP3
16.6245	16.813	16.528	16.6924	16.5973	16.7272	16.5968	16.8478		0.144944	0.118508	1.08561	1.67505	5	11	7.5881	13	tr|A0A287AV75|A0A287AV75_PIG;tr|A0A286ZZ41|A0A286ZZ41_PIG;tr|A0A287B8E0|A0A287B8E0_PIG;tr|A0A287AJP9|A0A287AJP9_PIG;tr|I3LTK2|I3LTK2_PIG;tr|I3LGA1|I3LGA1_PIG;tr|A0A287ALL7|A0A287ALL7_PIG;tr|A0A286ZXF5|A0A286ZXF5_PIG	1617	Uncharacterized protein;WD_REPEATS_REGION domain-containing protein	WDR37
20.3927	20.4115	20.5312	20.4633	20.3827	20.4855	20.3317	20.3956		0.665242	-0.0219817	-1.01535	-0.454804	16	50.1	262.07	171	tr|A0A286ZXG4|A0A286ZXG4_PIG;tr|F1SFE6|F1SFE6_PIG;tr|A0A287BG14|A0A287BG14_PIG	1618	AAA domain-containing protein	PSMC6
18.2178	18.1796	18.1882	18.4987	18.1871	18.5377	18.229	18.2953		0.979102	-0.00302219	-1.0021	-0.0273051	8	12	17.207	17	tr|A0A5G2RJ70|A0A5G2RJ70_PIG;tr|I3LKA3|I3LKA3_PIG;tr|A0A480TLF2|A0A480TLF2_PIG;tr|A0A286ZXH2|A0A286ZXH2_PIG;tr|A0A5G2QYP2|A0A5G2QYP2_PIG	1619	Tyrosine-protein phosphatase non-receptor type;Protein-tyrosine-phosphatase	PTPN6
19.9172	19.2126	19.2454	19.1646	19.3373	19.1444	19.4233	19.4005		0.425469	-0.153843	-1.11253	-0.854804	3	7.8	73.984	36	tr|A0A286ZXI2|A0A286ZXI2_PIG;tr|A0A5G2RG83|A0A5G2RG83_PIG;tr|A0A287ASQ1|A0A287ASQ1_PIG;tr|A0A287A6T1|A0A287A6T1_PIG;tr|A0A287APW0|A0A287APW0_PIG;tr|A0A5G2QY94|A0A5G2QY94_PIG;tr|F1RFI8|F1RFI8_PIG	1620	Uncharacterized protein	EWSR1
14.4013	14.3037	14.3209	14.0731	14.2497	14.1507	14.0972	14.7733		0.540523	0.107417	1.0773	0.648745	5	12.6	12.801	7	tr|A0A5G2QJL0|A0A5G2QJL0_PIG;tr|F1RM56|F1RM56_PIG;tr|A0A286ZXI3|A0A286ZXI3_PIG;tr|A0A287B5V0|A0A287B5V0_PIG;tr|A0A5G2RGB7|A0A5G2RGB7_PIG;tr|A0A5G2QN45|A0A5G2QN45_PIG	1621	RNA-binding motif protein 42;Uncharacterized protein	RBM42
15.7728	15.7468	15.7148	15.7127	15.6262	15.6716	15.9316	15.9739		0.936228	-0.0077951	-1.00542	-0.0834246	2	4.2	7.9597	6	tr|A0A5G2R249|A0A5G2R249_PIG;tr|A0A286ZXJ1|A0A286ZXJ1_PIG;tr|A0A5G2R0S0|A0A5G2R0S0_PIG;tr|A0A5G2QZW3|A0A5G2QZW3_PIG	1622	Conserved oligomeric Golgi complex subunit 5	COG5
18.3958	18.4844	18.4238	18.2821	18.3793	18.106	18.2422	18.5481		0.212073	0.1315	1.09543	1.39638	5	15.3	26.957	48	tr|A0A286ZXJ3|A0A286ZXJ3_PIG	1623	Uncharacterized protein	TMEM33
18.5603	18.7943	18.4256	18.7117	18.8377	18.3401	18.585	18.8396	+	0.00273121	0.318088	1.24668	4.8926	5	10.2	16.489	21	tr|A0A5G2QSM3|A0A5G2QSM3_PIG;tr|A0A286ZXJ6|A0A286ZXJ6_PIG;tr|A0A287BDA6|A0A287BDA6_PIG;tr|F1S100|F1S100_PIG;tr|A0A5G2QAP9|A0A5G2QAP9_PIG	1624	Serine/threonine-protein phosphatase;Uncharacterized protein	PPP3CA
17.2827	17.4633	17.2707	17.4095	17.4416	17.4569	17.1286	17.4191		0.0723585	0.148639	1.10852	2.17702	3	9.7	61.91	17	tr|F1RIA5|F1RIA5_PIG;tr|A0A286ZXK7|A0A286ZXK7_PIG	1626	VPS37 C-terminal domain-containing protein;Vacuolar protein sorting-associated protein 37C isoform X1	VPS37C
15.9572	16.9023	16.4923	16.0076	16.4392	15.8332	16.0166	16.1503		0.265835	0.300014	1.23116	1.22684	2	7.3	5.0517	6	tr|A0A286ZXK8|A0A286ZXK8_PIG;tr|A0A5G2RLR7|A0A5G2RLR7_PIG;tr|F1SJS0|F1SJS0_PIG;tr|K7GQG9|K7GQG9_PIG	1627	[Acyl-carrier-protein] S-malonyltransferase;Acyl_transf_1 domain-containing protein	MCAT
18.5997	19.4335	19.0101	18.6167	18.4868	18.8751	18.1289	20.1039		0.278207	0.506803	1.4209	1.19216	4	15.3	13.396	35	tr|I3L6N3|I3L6N3_PIG;tr|A0A287B1R6|A0A287B1R6_PIG;tr|A0A5G2QXX5|A0A5G2QXX5_PIG;tr|A0A286ZXK9|A0A286ZXK9_PIG;tr|A0A5G2R2Y2|A0A5G2R2Y2_PIG;tr|A0A287AYM8|A0A287AYM8_PIG	1628	Armadillo repeat-containing protein 8	ARMC8
20.6532	20.799	20.1359	20.796	20.8752	20.3897	20.7842	20.6382		0.109143	0.286352	1.21955	1.88008	22	38.9	323.31	88	tr|A0A287AE45|A0A287AE45_PIG;tr|A0A287BNG8|A0A287BNG8_PIG;tr|A0A5G2R7I7|A0A5G2R7I7_PIG;tr|A0A286ZXM0|A0A286ZXM0_PIG	1630	Uncharacterized protein;PDZ domain-containing protein	AHNAK2
14.3096	14.445	14.0927	14.5065	14.4637	14.2305	13.9691	14.4743	+	0.00557918	0.321918	1.24999	4.21709	2	12.5	16.85	5	tr|F1SJ20|F1SJ20_PIG;tr|A0A286ZXP1|A0A286ZXP1_PIG	1631	Transmembrane protein 115;Uncharacterized protein	TMEM115
14.6713	14.9687	15.0542	14.7691	14.9625	14.8477	14.9659	14.9129		0.851632	0.0185328	1.01293	0.195263	3	3.7	13.038	7	tr|A0A287BFC7|A0A287BFC7_PIG;tr|A0A287B1H5|A0A287B1H5_PIG;tr|A0A286ZXP3|A0A286ZXP3_PIG;tr|F1SGB6|F1SGB6_PIG;tr|A0A5G2QJB8|A0A5G2QJB8_PIG	1632	Importin N-terminal domain-containing protein	IPO8
17.0613	16.8352	17.0361	16.8643	16.7299	16.8613	16.9986	16.902	+	0.0354789	-0.156468	-1.11456	-2.70206	7	9	17.909	9	tr|A0A286ZXR7|A0A286ZXR7_PIG;tr|A0A287AXJ1|A0A287AXJ1_PIG;tr|I3L924|I3L924_PIG;tr|I3LEH3|I3LEH3_PIG	1634	Component of oligomeric Golgi complex 3	COG3
24.5701	24.4934	24.3861	24.5688	24.6737	24.326	24.4724	24.6591		0.0561113	0.160118	1.11738	2.36225	154	69.1	323.31	1734	tr|A0A286ZXS0|A0A286ZXS0_PIG;tr|A0A287BJQ1|A0A287BJQ1_PIG	1635	Uncharacterized protein	SPTAN1
18.3201	18.2932	18.2362	17.931	18.1806	17.8497	18.3644	18.1908		0.765974	-0.0437098	-1.03076	-0.311481	12	6.7	50.104	24	tr|A0A287AQP4|A0A287AQP4_PIG;tr|A0A287BN29|A0A287BN29_PIG;tr|A0A287AIF1|A0A287AIF1_PIG;tr|A0A287AP41|A0A287AP41_PIG;tr|A0A286ZXT3|A0A286ZXT3_PIG;tr|F1RKY3|F1RKY3_PIG;tr|A0A287AD00|A0A287AD00_PIG;tr|A0A286ZMT5|A0A286ZMT5_PIG;tr|A0A287AXK3|A0A287AXK3_PIG;tr|A0A5G2R191|A0A5G2R191_PIG	1636	#ARG!	#ARG!
15.64	15.4678	15.7809	15.7727	15.6042	15.7469	16.1336	15.529		0.114635	-0.231916	-1.17439	-1.84467	2	17.5	1.8362	4	tr|A0A287A8Q4|A0A287A8Q4_PIG;tr|A0A286ZXT8|A0A286ZXT8_PIG	1637	Uncharacterized protein;E2 ubiquitin-conjugating enzyme	UBE2K
23.9494	24.2168	23.8933	24.0637	24.5665	24.1304	24.1092	24.1077		0.13955	0.218087	1.16319	1.70254	107	54.8	323.31	1397	tr|A0A286ZXU2|A0A286ZXU2_PIG	1638	Uncharacterized protein	FLNA
16.8601	17.2253	17.1973	17.213	16.8969	17.0209	16.9955	16.8837		0.76788	0.036314	1.02549	0.308849	3	15.5	23.702	9	tr|A0A286ZXU4|A0A286ZXU4_PIG;tr|A0A287ADU2|A0A287ADU2_PIG;tr|A0A5G2RM67|A0A5G2RM67_PIG	1639	Peptidylprolyl isomerase	FKBP14
16.8281	16.641	16.7628	16.836	16.8442	16.7412	17.1021	17.1118		0.998298	-0.000283718	-1.0002	-0.0022236	4	10.2	31.763	8	tr|A0A286ZXU8|A0A286ZXU8_PIG;tr|A0A287B283|A0A287B283_PIG	1640	Uncharacterized protein	LANCL1
17.7668	17.5639	17.6381	17.6754	17.5696	17.6335	17.9298	17.9006		0.561239	-0.0646787	-1.04585	-0.614839	12	20	85.39	31	tr|A0A286ZXV3|A0A286ZXV3_PIG;tr|F1SD90|F1SD90_PIG;tr|A0A5G2RCF7|A0A5G2RCF7_PIG	1641	SMK-1 domain-containing protein	PPP4R3A
20.3721	20.4834	20.4328	20.3912	20.5193	20.4745	20.3862	20.4412		0.285284	0.0423903	1.02982	1.17291	8	24.3	116.2	115	tr|A0A286ZXX3|A0A286ZXX3_PIG;tr|F6QA36|F6QA36_PIG;tr|A0A5G2RE71|A0A5G2RE71_PIG	1642	Actin-related protein 2	ACTR2
15.5173	15.5011	15.8285	15.3778	15.5678	15.3519	15.749	15.4736		0.299076	-0.131617	-1.09552	-1.13654	2	6.8	2.3305	4	tr|A0A286ZXX4|A0A286ZXX4_PIG	1643	Proteasome assembly chaperone 2	PSMG2
15.1132	15.4996	15.6518	14.8954	14.9457	15.1473	14.6649	15.0961		0.890255	-0.0350945	-1.02462	-0.143947	3	12.3	82.435	6	tr|A0A286ZXX5|A0A286ZXX5_PIG	1644	Phosducin-like protein	PDCL
14.9508	15.0497	14.8842	14.9196	14.6512	15.0482	14.2567	14.9845		0.58109	0.116313	1.08396	0.58306	2	2.7	6.0871	3	tr|I3LLV6|I3LLV6_PIG;tr|A0A286ZXX8|A0A286ZXX8_PIG	1645	RING-type E3 ubiquitin transferase	MIB1
17.0273	17.1038	17.0656	17.0452	17.0539	17.003	17.2237	17.2083		0.725158	0.0229082	1.01601	0.368492	4	8	62.161	9	tr|A0A286ZXY2|A0A286ZXY2_PIG	1646	Dystrobrevin	DTNB
12.6665	13.1042	12.8296	12.485	12.8695	12.8088	12.3543	14.1347		0.238345	0.48355	1.39818	1.30927	2	3.7	5.2192	4	tr|A0A286ZXY5|A0A286ZXY5_PIG;tr|I3LNW0|I3LNW0_PIG;tr|A0A5G2R2E1|A0A5G2R2E1_PIG;tr|A0A287BN96|A0A287BN96_PIG;tr|A0A5G2QID6|A0A5G2QID6_PIG;tr|A0A5G2R5Q1|A0A5G2R5Q1_PIG;tr|A0A5G2QQ00|A0A5G2QQ00_PIG;tr|A0A287BQW2|A0A287BQW2_PIG;tr|A0A5G2QIK5|A0A5G2QIK5_PIG	1647	Uncharacterized protein	NVL
15.8704	15.2688	15.2115	15.4956	15.3761	15.2503	14.9328	15.5589		0.620256	0.108612	1.07819	0.522177	1	2.5	2.4003	2	tr|F1RHJ3|F1RHJ3_PIG;tr|A0A286ZXZ3|A0A286ZXZ3_PIG	1648	Uncharacterized protein	PRCC
16.0468	15.9881	16.1401	15.922	16.1313	16.4005	16.0645	16.5068		0.872103	-0.0259063	-1.01812	-0.168	5	6	60.691	10	tr|A0A287A2F8|A0A287A2F8_PIG;tr|I3LI95|I3LI95_PIG;tr|F1SCU2|F1SCU2_PIG;tr|A0A286ZXZ7|A0A286ZXZ7_PIG;tr|A0A287ALZ5|A0A287ALZ5_PIG;tr|A0A5G2QI77|A0A5G2QI77_PIG	1649	WD_REPEATS_REGION domain-containing protein;WD repeat-containing protein 35	WDR35
12.5476	12.0053	12.4359	12.0942	12.7446	12.8298	12.5258	11.464		0.115412	-0.507736	-1.42182	-1.83979	2	7.1	6.0041	7	tr|D7RA22|D7RA22_PIG;tr|A0A5G2QCC2|A0A5G2QCC2_PIG;tr|A0A286ZY26|A0A286ZY26_PIG;tr|A0A5G2Q8U4|A0A5G2Q8U4_PIG;tr|A0A286ZLT5|A0A286ZLT5_PIG	1651	Cysteine protease	ATG4B
16.9471	16.6788	16.9633	17.0054	16.7583	16.9608	16.8993	16.7553		0.0961156	-0.143154	-1.10432	-1.97176	3	14.9	5.6088	7	tr|A0A286ZY28|A0A286ZY28_PIG	1652	Coiled-coil domain-containing protein 25	CCDC25
18.5196	19.1031	19.0346	18.8322	19.0499	19.0021	18.5946	18.586		0.577835	0.105072	1.07555	0.588226	12	36.8	85.08	27	tr|A0A5G2QNF2|A0A5G2QNF2_PIG;tr|A0A5G2QXS8|A0A5G2QXS8_PIG;tr|A0A5G2RKJ7|A0A5G2RKJ7_PIG;tr|A0A286ZY29|A0A286ZY29_PIG;tr|A0A287AIU0|A0A287AIU0_PIG;sp|P79385|MFGM_PIG;tr|F6Q6N5|F6Q6N5_PIG	1653	Lactadherin	MFGE8
21.2519	20.7699	20.7158	20.9606	20.9855	20.6912	21.1991	21.0801		0.928036	-0.0154967	-1.0108	-0.0941759	26	41.6	323.31	161	tr|A0A286ZY30|A0A286ZY30_PIG;tr|A0A287BLB3|A0A287BLB3_PIG;tr|A0A5G2QF76|A0A5G2QF76_PIG;tr|A0A287AMD3|A0A287AMD3_PIG;tr|F1SBT6|F1SBT6_PIG;tr|A0A5G2QQU4|A0A5G2QQU4_PIG	1654	Uncharacterized protein	KHSRP
15.8797	16.4044	16.2795	16.1245	16.8829	16.8924	16.1457	16.1922		0.72386	0.101651	1.073	0.370327	6	7.2	50.068	8	tr|A0A5G2QFV1|A0A5G2QFV1_PIG;tr|A0A287AHE4|A0A287AHE4_PIG;tr|A0A5G2RFV8|A0A5G2RFV8_PIG;tr|A0A286ZY33|A0A286ZY33_PIG	1655	Integrin_alpha2 domain-containing protein	ITGA7
19.8752	19.8002	19.9112	19.9638	19.8026	19.9602	19.7813	19.955		0.979346	-0.00159931	-1.00111	-0.0269855	20	27.8	79.783	76	tr|A0A5G2R5Y1|A0A5G2R5Y1_PIG;tr|A0A286ZY37|A0A286ZY37_PIG;tr|I3LJ73|I3LJ73_PIG;tr|A0A5G2QSP9|A0A5G2QSP9_PIG;tr|A0A5G2QZV0|A0A5G2QZV0_PIG;tr|A0A5G2QUM9|A0A5G2QUM9_PIG	1656	Glutamine amidotransferase;GMP synthase (glutamine-hydrolyzing)	GMPS
17.131	16.7731	16.707	16.787	16.9479	16.7587	18.3095	17.1165		0.433492	-0.320361	-1.24864	-0.839241	6	5.1	12.096	13	tr|A0A5G2QZ94|A0A5G2QZ94_PIG;tr|F1SLI6|F1SLI6_PIG;tr|A0A286ZY39|A0A286ZY39_PIG;tr|A0A287AL20|A0A287AL20_PIG	1657	Uncharacterized protein	SMARCC1
17.9299	18.0119	18.0601	17.9843	17.9266	18.0785	17.9634	17.7908		0.240541	-0.0795703	-1.0567	-1.30238	5	11.1	85.609	19	tr|A0A5G2QHL1|A0A5G2QHL1_PIG;tr|F1RM47|F1RM47_PIG;tr|A0A5G2R8L3|A0A5G2R8L3_PIG;tr|A0A286ZY44|A0A286ZY44_PIG	1658	Uncharacterized protein	CLPTM1
19.2281	18.9002	19.1152	18.9081	18.7887	18.9197	18.9867	18.9883		0.0827729	-0.166063	-1.12199	-2.07967	9	20	37.281	42	tr|A0A286ZY48|A0A286ZY48_PIG	1659	ENTH domain-containing protein	EPN1
16.4171	16.6555	16.3067	16.464	16.7124	16.9006	16.0365	16.773		0.266006	0.236019	1.17774	1.22635	1	13.6	88.052	7	tr|A0A287A9H6|A0A287A9H6_PIG;tr|A0A286ZY50|A0A286ZY50_PIG;tr|A0A5G2R276|A0A5G2R276_PIG	1660	Synaptobrevin-2	VAMP2
19.4637	19.3809	19.6824	19.5454	19.4974	19.5984	19.7697	19.6691		0.277969	-0.105341	-1.07575	-1.19281	12	15.7	109.02	42	tr|A0A286ZY59|A0A286ZY59_PIG;tr|A0A2C9F3F8|A0A2C9F3F8_PIG;tr|A0A287BAM0|A0A287BAM0_PIG;tr|A0A287BBR1|A0A287BBR1_PIG;sp|Q29243|DAG1_PIG	1661	Alpha-dystroglycan;Dystroglycan	DAG1
19.6962	20.0653	20.3139	20.1585	19.6502	20.12	19.705	19.7709		0.815819	-0.0475588	-1.03351	-0.24338	10	46.5	43.477	59	tr|A0A286ZY90|A0A286ZY90_PIG	1662	Olfactomedin-like domain-containing protein	OLFML1
22.4227	22.9694	22.9163	22.8626	22.5253	22.9459	22.0899	22.4394		0.679284	0.10552	1.07588	0.434256	59	31.5	323.31	514	tr|A0A286ZY95|A0A286ZY95_PIG	1663	Fibronectin	FN1
15.3686	15.6867	15.522	15.2981	15.3764	15.7452	15.2069	15.4633		0.975497	-0.0045476	-1.00316	-0.0320165	2	7.2	74.255	11	tr|A0A286ZYA9|A0A286ZYA9_PIG	1664	P2X purinoceptor	P2RX4
17.7352	18.092	18.1315	17.9604	18.0419	18.1168	17.9789	17.7719		0.841791	-0.0241041	-1.01685	-0.208427	5	8	9.1446	14	tr|A0A287A933|A0A287A933_PIG;tr|I3LK72|I3LK72_PIG;tr|A0A286ZYB0|A0A286ZYB0_PIG	1665	Uncharacterized protein;AMP-binding domain-containing protein	ACSF3
16.0016	16.2008	16.0826	16.0629	16.3637	16.3923	15.9532	16.3222		0.3189	0.129974	1.09427	1.08667	3	4.3	64.083	9	tr|A0A286ZYB1|A0A286ZYB1_PIG;tr|F1RPX2|F1RPX2_PIG;tr|A0A5G2R6C1|A0A5G2R6C1_PIG	1666	WD_REPEATS_REGION domain-containing protein;Echinoderm microtubule-associated protein-like 3 isoform X6	EML3
18.3438	18.2154	18.0689	18.4431	18.3896	18.2767	18.2836	18.2915		0.287803	0.0916395	1.06558	1.16616	7	7.9	52.44	25	tr|A0A286ZYC7|A0A286ZYC7_PIG;tr|A0A287AQ48|A0A287AQ48_PIG;tr|A0A287B5U1|A0A287B5U1_PIG;tr|A0A287BP06|A0A287BP06_PIG;tr|A0A287A5Q4|A0A287A5Q4_PIG	1667	Calponin-homology (CH) domain-containing protein;Uncharacterized protein	SPECC1
18.9698	18.8543	18.8899	18.7866	19.2047	19.0075	19.3036	19.0467		0.614171	-0.0696211	-1.04944	-0.53149	10	6.5	16.5	21	tr|A0A287AFI8|A0A287AFI8_PIG;tr|A0A287B767|A0A287B767_PIG;tr|F1S8P5|F1S8P5_PIG;tr|A0A287B2Z9|A0A287B2Z9_PIG;tr|A0A287AA60|A0A287AA60_PIG;tr|A0A287AQA3|A0A287AQA3_PIG;tr|A0A287B202|A0A287B202_PIG;tr|A0A287B248|A0A287B248_PIG;tr|A0A286ZYD7|A0A286ZYD7_PIG	1668	Non-specific serine/threonine protein kinase	CDC42BPA
18.4058	17.7924	18.392	17.943	17.7176	17.9015	18.1091	17.831	+	0.0262972	-0.381092	-1.30233	-2.9297	8	13.4	62.38	18	tr|A0A286ZYE1|A0A286ZYE1_PIG;tr|A0A287BQ79|A0A287BQ79_PIG;tr|A0A5G2QA94|A0A5G2QA94_PIG;tr|F1RVV6|F1RVV6_PIG;tr|A0A5G2RJB1|A0A5G2RJB1_PIG	1669	Protein HID1 isoform X1;Uncharacterized protein	HID1
20.116	19.9951	19.7605	19.9855	20.2406	19.8375	20.064	20.1578		0.207977	0.150249	1.10976	1.41084	12	25.7	213.87	80	tr|A0A286ZYE7|A0A286ZYE7_PIG	1670	Heterogeneous nuclear ribonucleoprotein D-like isoform a	HNRNPDL
16.2337	15.7568	15.5206	16.0068	15.9983	15.5763	15.9319	15.8136		0.676124	0.0782485	1.05574	0.438862	2	1.7	3.2011	3	tr|I3LBK5|I3LBK5_PIG;tr|A0A286ZYE8|A0A286ZYE8_PIG	1671	Uncharacterized protein	FNBP4
16.1358	17.9441	17.2044	16.342	16.7621	16.3027	16.9775	18.0588		0.259766	0.621662	1.53865	1.24437	4	0.8	7.0385	5	tr|A0A286ZYF1|A0A286ZYF1_PIG;tr|A0A287A2I9|A0A287A2I9_PIG;tr|F1RQM9|F1RQM9_PIG;tr|A0A287ATK3|A0A287ATK3_PIG;tr|A0A287A4A3|A0A287A4A3_PIG;tr|A0A287A337|A0A287A337_PIG	1672	FSA_C domain-containing protein;Uncharacterized protein KIAA1109 isoform X8	KIAA1109
15.0385	15.7206	15.2057	15.6481	15.1089	15.2005	15.016	15.2789		0.0818187	0.323963	1.25176	2.08805	1	20.2	37.902	10	tr|A0A5G2QWL4|A0A5G2QWL4_PIG;tr|A0A286ZYF4|A0A286ZYF4_PIG;tr|A0A287B7R8|A0A287B7R8_PIG;tr|A0A5G2QA15|A0A5G2QA15_PIG	1673	Interferon-induced transmembrane protein 1;Uncharacterized protein	LOC100519082;LOC100626247;IFITM3
17.4688	18.2289	17.8896	18.2673	17.713	17.875	17.3735	17.6522		0.189667	0.313627	1.24283	1.47884	10	6.2	21.905	14	tr|A0A286ZYH0|A0A286ZYH0_PIG;tr|A0A286ZTE1|A0A286ZTE1_PIG;sp|A7LCJ3|SN_PIG	1674	Sialoadhesin	SIGLEC1
16.2495	16.3291	16.3741	16.3067	15.9718	16.442	16.2445	16.1436		0.196399	-0.139734	-1.1017	-1.45316	2	8.6	3.8442	7	tr|A0A286ZYH6|A0A286ZYH6_PIG;tr|A0A287BR54|A0A287BR54_PIG	1676	dTMP kinase	DTYMK
19.8258	20.3612	20.2527	19.939	20.3435	20.2644	19.9197	19.9196		0.66731	0.0752096	1.05351	0.451765	23	18.5	227.63	91	tr|A0A286ZYI3|A0A286ZYI3_PIG;tr|A0A287AH14|A0A287AH14_PIG;tr|Q6YT43|Q6YT43_PIG;tr|A0A287AWP1|A0A287AWP1_PIG	1677	Uncharacterized protein;FYVE and coiled-coil domain containing 1;FYVE-type domain-containing protein	FYCO1
19.6516	19.7835	19.9083	19.8222	19.5404	19.7716	19.8804	19.4742		0.207046	-0.147903	-1.10796	-1.41416	12	28.2	129.29	50	tr|A0A286ZYI4|A0A286ZYI4_PIG;tr|A0A287BM33|A0A287BM33_PIG;tr|A0A287B0P2|A0A287B0P2_PIG;tr|A0A5G2R4W4|A0A5G2R4W4_PIG;tr|F1SQJ5|F1SQJ5_PIG;tr|A0A287A1Z3|A0A287A1Z3_PIG;tr|A0A287ARF1|A0A287ARF1_PIG	1678	Uncharacterized protein;Endoplasmic reticulum lectin 1 isoform 1	ERLEC1
16.0953	15.8091	16.1371	15.6185	15.8007	15.8588	15.9962	16.2372		0.324926	-0.155482	-1.11379	-1.07202	2	4.5	39.318	7	tr|A0A5G2R9V0|A0A5G2R9V0_PIG;tr|I3LRA1|I3LRA1_PIG;tr|A0A286ZYI8|A0A286ZYI8_PIG;tr|F1REY1|F1REY1_PIG	1679	Lon protease homolog 2, peroxisomal	LONP2
19.8359	19.6589	19.8377	19.5831	19.6565	19.7379	19.7458	19.7057	+	0.0100612	-0.13827	-1.10058	-3.70228	21	20.6	316.78	73	tr|A0A286ZYJ8|A0A286ZYJ8_PIG	1682	Uncharacterized protein	UPF1
17.7492	17.6494	17.728	17.5565	17.3291	17.7912	17.9576	17.4858	+	0.0123316	-0.301294	-1.23225	-3.53241	6	6.6	29.647	26	tr|A0A5G2Q9B3|A0A5G2Q9B3_PIG;tr|A0A286ZYK5|A0A286ZYK5_PIG;tr|A0A5G2QWC2|A0A5G2QWC2_PIG;tr|I3LTC2|I3LTC2_PIG;tr|A0A287A769|A0A287A769_PIG;tr|A0A286ZV07|A0A286ZV07_PIG	1683	Uncharacterized protein;L-fucose kinase	FCSK
19.3799	19.8607	19.6847	19.6117	19.537	19.6385	19.4785	19.5035		0.469421	0.0828285	1.05909	0.771998	5	37.5	188.45	62	tr|A0A286ZYL7|A0A286ZYL7_PIG;tr|A0A5G2RN51|A0A5G2RN51_PIG	1685	ATP synthase F1 subunit delta	ATP5F1D
19.3535	19.92	19.9519	19.3365	19.6601	19.5367	19.7268	19.6055		0.948952	-0.0117092	-1.00815	-0.0667471	10	37.4	45.82	64	tr|A0A5G2RAC9|A0A5G2RAC9_PIG;tr|A0A5G2R1V1|A0A5G2R1V1_PIG;tr|A0A286ZYM6|A0A286ZYM6_PIG;tr|A0A5G2R4S0|A0A5G2R4S0_PIG	1686	ATP synthase F(0) complex subunit B1, mitochondrial	ATP5PB
14.4358	14.3311	14.2192	14.1598	14.557	14.6132	14.3369	14.3871		0.728514	-0.0425055	-1.0299	-0.363756	3	2.8	1.8535	5	tr|A0A286ZYM9|A0A286ZYM9_PIG;tr|I3L554|I3L554_PIG;tr|A0A287BEE1|A0A287BEE1_PIG	1687	Uncharacterized protein	CEP128
18.2551	18.4005	18.4845	18.1191	18.089	18.3789	18.0649	18.075		0.332674	-0.124947	-1.09047	-1.05351	8	11.7	26.797	27	tr|A0A286ZYN1|A0A286ZYN1_PIG;tr|A0A287BKE8|A0A287BKE8_PIG;tr|A0A5G2QKC3|A0A5G2QKC3_PIG;tr|A0A5G2R830|A0A5G2R830_PIG	1688	Uncharacterized protein;GDH/6PGL endoplasmic bifunctional protein isoform 1	H6PD
16.4692	16.721	16.506	16.8342	16.3433	16.3914	16.4921	16.2147		0.68701	0.0635877	1.04506	0.423038	4	15.1	13.421	19	tr|F1S9T2|F1S9T2_PIG;tr|A0A286ZYN3|A0A286ZYN3_PIG	1690	G domain-containing protein	IFI44
16.3932	15.8629	16.3513	16.2778	16.0708	16.5108	16.0625	15.7303		0.065809	-0.34403	-1.2693	-2.24592	3	28.6	20.906	7	tr|A0A480SZL1|A0A480SZL1_PIG;tr|A0A286ZZ06|A0A286ZZ06_PIG;tr|A0A286ZYN4|A0A286ZYN4_PIG;tr|A0A5G2QD85|A0A5G2QD85_PIG	1691	Chromatin complexes subunit BAP18 isoform 1;Uncharacterized protein	C12H17orf49
21.4548	21.3913	20.8093	21.557	21.264	21.1158	21.0007	21.4999		0.068435	0.332907	1.25955	2.21748	18	32.9	323.31	177	tr|A0A286ZYQ4|A0A286ZYQ4_PIG;tr|A0A287ANV7|A0A287ANV7_PIG;tr|F1RK02|F1RK02_PIG	1692	Uncharacterized protein	LCP1
21.3504	21.2221	21.2828	21.2226	21.3534	21.2124	21.2746	21.0562		0.360039	-0.0664778	-1.04716	-0.990808	18	55.9	179.4	194	tr|A0A286ZYQ6|A0A286ZYQ6_PIG;tr|F1SPH1|F1SPH1_PIG;tr|I3LVF5|I3LVF5_PIG	1693	Peptidase_M24 domain-containing protein;Uncharacterized protein	PA2G4
16.3059	14.4068	14.5683	15.5288	15.0769	14.4329	12.9893	15.3899		0.494127	0.526513	1.44044	0.727834	1	6.6	1.8989	2	tr|A0A286ZYQ7|A0A286ZYQ7_PIG	1694	Ig-like domain-containing protein	0
16.1392	16.3424	16.34	16.603	16.3429	16.2667	14.7712	15.2953		0.59222	0.266642	1.203	0.565525	1	6	42.761	7	tr|A0A286ZYR0|A0A286ZYR0_PIG	1695	Sequestosome-1 isoform 1	SQSTM1
12.9941	13.0256	12.8218	12.7865	13.1107	13.0738	12.8145	13.137		0.419285	0.0888817	1.06355	0.866949	1	5.7	7.2742	4	tr|A0A5G2QEU7|A0A5G2QEU7_PIG;tr|A0A286ZYR1|A0A286ZYR1_PIG	1696	Uncharacterized protein	C3H7orf26
20.6801	20.8803	20.8238	20.6757	20.8755	20.7806	20.8293	20.8814		0.449036	0.0497746	1.0351	0.809678	21	45.1	269.9	165	tr|A0A286ZYS2|A0A286ZYS2_PIG	1697	Aspartate--tRNA ligase, cytoplasmic	DARS1
18.851	18.538	18.871	18.6989	18.5355	18.8807	18.7099	18.6045	+	0.00552872	-0.233916	-1.17602	-4.22531	7	27.7	212.89	68	tr|A0A286ZYT0|A0A286ZYT0_PIG;tr|A0A287BLC1|A0A287BLC1_PIG;tr|A0A286ZLQ8|A0A286ZLQ8_PIG;tr|A0A287AKP9|A0A287AKP9_PIG;tr|F1S4Y9|F1S4Y9_PIG	1699	Uncharacterized protein;RRM domain-containing protein	RALY
16.8704	16.5445	16.7466	16.8848	16.9279	16.6841	16.9801	17.24		0.632305	0.0790052	1.05629	0.503884	3	9	14.999	7	tr|A0A5K1VSS6|A0A5K1VSS6_PIG;tr|A0A5G2R5X6|A0A5G2R5X6_PIG;tr|A0A5G2QY88|A0A5G2QY88_PIG;tr|A0A5G2QV02|A0A5G2QV02_PIG;tr|A0A286ZYT3|A0A286ZYT3_PIG;tr|K7GRH8|K7GRH8_PIG;tr|F1SUK2|F1SUK2_PIG;tr|A0A5G2QJ12|A0A5G2QJ12_PIG;tr|A0A287BGC5|A0A287BGC5_PIG;tr|I3LB00|I3LB00_PIG;tr|I3LQ40|I3LQ40_PIG;tr|A0A287BM72|A0A287BM72_PIG	1700	#ARG!	#ARG!
15.8692	15.7995	15.8532	15.7268	15.603	15.7369	16.1711	15.9202		0.2499	-0.145203	-1.10589	-1.27365	2	5.9	5.7157	3	tr|A0A287BEC3|A0A287BEC3_PIG;tr|A0A286ZYT5|A0A286ZYT5_PIG;tr|I3L9E5|I3L9E5_PIG;tr|M3TYM6|M3TYM6_PIG	1701	Carcinoembryonic antigen-related cell adhesion molecule 5 isoform X2;Uncharacterized protein;Carcinoembryonic antigen-related cell adhesion molecule 21	CEACAM1;CEACAM21
18.2102	18.2838	17.8783	17.9614	17.9736	17.8743	17.9475	18.2338		0.287171	0.135566	1.09852	1.16785	8	14.7	21.635	32	tr|F1S6P9|F1S6P9_PIG;tr|A0A286ZYU3|A0A286ZYU3_PIG;tr|A0A480EGJ1|A0A480EGJ1_PIG;tr|A0A5G2R2J4|A0A5G2R2J4_PIG	1702	GATA-type domain-containing protein;Transcriptional repressor p66-alpha isoform X4	GATAD2A
12.5656	12.8919	12.6374	12.7624	12.4169	12.954	12.2822	13.2326		0.359511	0.216136	1.16162	0.991981	4	6.6	18.196	11	tr|A0A286ZYU8|A0A286ZYU8_PIG;tr|I3LEN7|I3LEN7_PIG	1703	10-formyltetrahydrofolate dehydrogenase	ALDH1L1
17.7916	17.8988	17.9392	17.871	18.0438	17.7121	17.9289	18.0333		0.145253	0.118794	1.08583	1.67351	7	6.5	18.088	18	tr|A0A287BME0|A0A287BME0_PIG;tr|A0A286ZYU9|A0A286ZYU9_PIG;tr|F1SKS4|F1SKS4_PIG;tr|A0A287B119|A0A287B119_PIG;tr|F1SKS3|F1SKS3_PIG;tr|A0A287AVI3|A0A287AVI3_PIG;tr|A0A287A2J8|A0A287A2J8_PIG	1704	PDZ domain-containing protein;Erbin isoform X1;Erbin isoform 1;Uncharacterized protein	ERBIN
13.4025	13.7545	13.756	13.5826	13.8271	13.5064	14.1216	13.8556		0.74518	0.0582862	1.04123	0.340367	2	2.5	5.6182	6	tr|A0A286ZYV7|A0A286ZYV7_PIG	1705	Pyruvate kinase	PKLR
18.2562	17.612	17.5974	17.8405	17.6561	17.5281	17.6924	18.0105		0.954683	0.0112286	1.00781	0.0592426	10	6.9	63.644	20	tr|I3L6E5|I3L6E5_PIG;tr|A0A286ZYX7|A0A286ZYX7_PIG;tr|A0A5G2QCX0|A0A5G2QCX0_PIG	1706	Uncharacterized protein;BRD4_CDT domain-containing protein	BRD4
22.1492	21.9029	21.9918	22.2387	22.052	22.1099	22.1154	22.1232		0.879289	-0.0123916	-1.00863	-0.158466	24	58.4	323.31	338	tr|A0A286ZYX8|A0A286ZYX8_PIG;tr|A0A287A1V5|A0A287A1V5_PIG;tr|A0A287BFY0|A0A287BFY0_PIG	1707	Fructose-bisphosphate aldolase	ALDOA
16.5775	16.2206	16.3806	16.2122	16.1702	16.1895	16.7037	16.6053		0.330585	-0.16073	-1.11785	-1.05846	3	5.2	21.018	11	tr|F1RIY0|F1RIY0_PIG;tr|A0A286ZYY1|A0A286ZYY1_PIG;tr|F1RIY1|F1RIY1_PIG;tr|A0A287AWJ2|A0A287AWJ2_PIG;tr|A0A287AGX2|A0A287AGX2_PIG;tr|A0A5G2R549|A0A5G2R549_PIG	1708	Protein kinase domain-containing protein;Uncharacterized protein	NEK1
21.1619	20.8837	20.8969	21.018	20.9153	20.8618	21.2052	21.0655		0.558942	-0.0608101	-1.04305	-0.61856	26	22.7	253.53	100	tr|A0A5G2QE08|A0A5G2QE08_PIG;tr|A0A287AGD1|A0A287AGD1_PIG;tr|A0A286ZYY3|A0A286ZYY3_PIG;tr|A0A5G2RGW8|A0A5G2RGW8_PIG;tr|F1SUH2|F1SUH2_PIG	1709	SAP domain-containing protein;Uncharacterized protein	CCAR1
15.2449	15.2446	15.2438	15.215	15.0475	14.9683	15.0088	14.9565		0.995788	-0.000556469	-1.00039	-0.00550214	3	12.6	10.848	8	tr|A0A286ZYZ8|A0A286ZYZ8_PIG;tr|A0A287BPW0|A0A287BPW0_PIG;tr|A0A287BM50|A0A287BM50_PIG;tr|A0A287BEA4|A0A287BEA4_PIG	1710	Galectin	LGALS8
18.7034	18.4465	18.6709	18.5322	18.5172	18.5736	18.7502	18.8211		0.334417	-0.0952806	-1.06827	-1.04939	10	13.5	24.731	34	tr|F1RS44|F1RS44_PIG;tr|A0A286ZZ05|A0A286ZZ05_PIG;tr|A0A286ZPH3|A0A286ZPH3_PIG	1712	N-glycanase 1	NGLY1
19.3221	19.9168	19.3481	19.6547	19.8234	19.4643	19.4186	19.4906	+	0.0154994	0.333128	1.25974	3.34583	14	31.7	114.51	53	tr|A0A287A9L8|A0A287A9L8_PIG;tr|A0A286ZZ12|A0A286ZZ12_PIG	1713	2',3'-cyclic-nucleotide 3'-phosphodiesterase	CNP
17.6249	17.4487	17.7152	17.3435	17.3929	17.5702	17.8159	17.4691	+	0.00455221	-0.267975	-1.20412	-4.40328	9	30.1	23.987	18	tr|A0A286ZZ18|A0A286ZZ18_PIG;tr|F1S3B4|F1S3B4_PIG;tr|A0A287A426|A0A287A426_PIG;tr|A0A287BIE8|A0A287BIE8_PIG;tr|A0A287B1J8|A0A287B1J8_PIG	1714	IST1 homolog	IST1
17.1749	17.1303	17.1441	17.0908	17.193	17.1006	17.2372	16.9426		0.26093	-0.0750136	-1.05337	-1.24098	7	12.8	34.27	16	tr|A0A286ZZ23|A0A286ZZ23_PIG;tr|A0A5G2R4B7|A0A5G2R4B7_PIG;tr|F1RRK0|F1RRK0_PIG	1715	Protein kinase domain-containing protein	SCYL1
17.6118	17.3288	17.4134	17.2801	17.496	17.3076	17.3291	17.4133		0.683719	-0.0359674	-1.02524	-0.42781	12	7.3	104.78	27	tr|A0A287BJA3|A0A287BJA3_PIG;tr|A0A287BDH3|A0A287BDH3_PIG;tr|A0A286ZZ30|A0A286ZZ30_PIG;tr|A0A287A148|A0A287A148_PIG;tr|F1S9U2|F1S9U2_PIG;tr|F1S959|F1S959_PIG	1716	Uncharacterized protein	MYO9B
16.4922	16.5722	16.5791	16.5306	16.2835	16.4805	16.3394	16.5578		0.880582	0.0132012	1.00919	0.156751	3	7.9	2.8624	7	tr|F1S563|F1S563_PIG;tr|A0A287AU78|A0A287AU78_PIG;tr|A0A286ZZ34|A0A286ZZ34_PIG;tr|A0A5G2QFH7|A0A5G2QFH7_PIG	1717	Dihydrolipoamide acetyltransferase component of pyruvate dehydrogenase complex	DBT
18.8176	18.7102	18.3915	17.9522	17.9951	18.0123	18.3971	18.4905		0.652986	-0.117641	-1.08496	-0.472917	7	22.2	22.244	24	tr|A0A286ZZ49|A0A286ZZ49_PIG;tr|A0A287BQI5|A0A287BQI5_PIG;tr|A0A5G2Q7Z8|A0A5G2Q7Z8_PIG;tr|A0A5G2QVP9|A0A5G2QVP9_PIG	1718	Uncharacterized protein	PHYH
16.0657	15.9935	16.3543	16.2351	16.1996	16.0968	16.2461	16.2514		0.824608	-0.0208318	-1.01454	-0.231516	5	17.4	5.0625	8	tr|F1SUH7|F1SUH7_PIG;tr|A0A286ZZ76|A0A286ZZ76_PIG;tr|A0A286ZIL5|A0A286ZIL5_PIG;tr|A0A5G2QBQ8|A0A5G2QBQ8_PIG	1719	N-acetylglucosamine-6-phosphate deacetylase;Amidohydrolase domain-containing protein 2	AMDHD2
17.4361	17.3901	16.3038	17.5498	16.9851	16.6765	16.9063	17.679		0.0885231	0.570343	1.48488	2.03115	3	10.7	3.7725	10	tr|F6PVY0|F6PVY0_PIG;tr|A0A286ZZ87|A0A286ZZ87_PIG	1722	FABP domain-containing protein	FABP5
22.5393	22.5914	22.2133	22.3943	22.7465	22.5812	22.3355	22.7987		0.137009	0.21537	1.161	1.71584	19	38.6	323.31	1261	tr|A0A286ZZ97|A0A286ZZ97_PIG	1724	Uncharacterized protein	CAVIN1
19.3015	19.7665	19.2979	19.4018	19.7881	19.2044	19.3362	19.5349	+	0.0133898	0.337826	1.26385	3.46472	10	17.2	44.91	46	tr|A0A286ZZB2|A0A286ZZB2_PIG	1725	Uncharacterized protein	STXBP1
16.3122	16.1674	16.4148	15.9007	16.0334	16.2433	16.244	15.982	+	0.00639692	-0.282709	-1.21648	-4.09448	4	4.2	6.2715	6	tr|A0A287A7I3|A0A287A7I3_PIG;tr|A0A287BFR3|A0A287BFR3_PIG;tr|K9J6H2|K9J6H2_PIG;tr|A0A286ZZB4|A0A286ZZB4_PIG;tr|F1SGD5|F1SGD5_PIG;tr|I3LKX6|I3LKX6_PIG;tr|A0A5G2RER8|A0A5G2RER8_PIG	1726	Oxysterol-binding protein	OSBPL8
18.3681	18.2616	18.7397	17.6982	17.6272	18.7617	17.3141	18.308		0.434176	-0.322145	-1.25019	-0.837925	6	18.8	3.2351	23	tr|A0A286ZZB7|A0A286ZZB7_PIG	1728	H1.4 linker histone, cluster member	H1-4
16.5133	16.6705	16.7134	16.7486	16.8327	16.5704	16.7971	16.4926		0.713182	0.0375328	1.02636	0.385474	3	13.4	10.82	4	tr|F1S2X3|F1S2X3_PIG;tr|A0A286ZZC3|A0A286ZZC3_PIG	1729	Uncharacterized protein;Ethylmalonyl-CoA decarboxylase isoform X1	ECHDC1
17.3332	16.6068	17.2084	16.761	16.8393	17.0617	17.2411	17.1743	+	0.0327678	-0.365733	-1.28854	-2.76199	5	16	42.727	14	tr|A0A287BF81|A0A287BF81_PIG;tr|A0A286ZZE5|A0A286ZZE5_PIG;tr|A0A287AC67|A0A287AC67_PIG;tr|F1RGX3|F1RGX3_PIG	1731	Uncharacterized protein	LUC7L
19.5249	19.4204	19.3185	19.3782	19.5042	19.1884	19.6204	19.6151		0.571381	0.0663943	1.0471	0.59852	7	10.2	126.55	31	tr|A0A287ABP1|A0A287ABP1_PIG;tr|A0A287BGZ2|A0A287BGZ2_PIG;tr|A0A286ZZF2|A0A286ZZF2_PIG;tr|A0A287A1F5|A0A287A1F5_PIG;tr|A0A287AIZ9|A0A287AIZ9_PIG;tr|A0A287BMM8|A0A287BMM8_PIG;tr|F1S4V5|F1S4V5_PIG	1733	Uncharacterized protein	ABLIM1
21.3767	21.2679	21.331	21.1034	21.2994	21.2505	21.4669	21.259		0.0967746	-0.123847	-1.08964	-1.96683	37	21.2	305.42	195	tr|A0A287BR08|A0A287BR08_PIG;tr|A0A286ZZG7|A0A286ZZG7_PIG;tr|I3LMH4|I3LMH4_PIG;tr|A0A287A2E1|A0A287A2E1_PIG;tr|A0A287B9M9|A0A287B9M9_PIG	1734	Eukaryotic translation initiation factor 4 gamma 1;Uncharacterized protein;MI domain-containing protein	EIF4G1
16.4644	16.2374	16.2894	16.3598	16.3318	16.4691	16.3614	16.7796		0.816224	0.0310683	1.02177	0.242832	5	7.8	16.304	8	tr|A0A286ZZJ3|A0A286ZZJ3_PIG;tr|A0A287B525|A0A287B525_PIG;tr|A0A286ZQ82|A0A286ZQ82_PIG;tr|A0A288CG04|A0A288CG04_PIG	1735	Zinc finger CCCH-type antiviral protein 1 isoform 1;Uncharacterized protein	ZC3HAV1
17.3351	16.9466	17.1977	17.3349	17.1687	17.2116	17.213	17.3671		0.741791	-0.0350237	-1.02457	-0.345107	5	34.7	41.571	35	tr|A0A5G2QPH4|A0A5G2QPH4_PIG;tr|F1SGT2|F1SGT2_PIG;tr|K7GLU2|K7GLU2_PIG;tr|A0A5G2Q9S9|A0A5G2Q9S9_PIG;tr|A0A287ALG9|A0A287ALG9_PIG;tr|A0A286ZZL6|A0A286ZZL6_PIG;tr|A0A5G2R267|A0A5G2R267_PIG	1736	Methylthioribulose-1-phosphate dehydratase	APIP
20.2562	20.1748	20.3839	20.1596	20.1492	20.2078	20.384	20.264		0.058923	-0.121106	-1.08757	-2.32649	17	28.5	244.79	91	tr|A0A286ZZL7|A0A286ZZL7_PIG;tr|I3LFQ5|I3LFQ5_PIG	1737	ATP-dependent 6-phosphofructokinase;6-phosphofructokinase	PFKL
21.5493	21.116	21.217	21.1339	21.2433	21.179	21.1476	21.1533		0.29496	-0.11164	-1.08046	-1.14724	22	45.2	229.29	150	tr|A0A286ZZL8|A0A286ZZL8_PIG;tr|F2Z557|F2Z557_PIG	1738	Polyadenylate-binding protein	PABPC1
15.5325	16.0449	15.5004	16.3716	16.0743	15.8127	15.8579	16.1626	+	0.00626296	0.487472	1.40199	4.11332	2	2.8	7.5114	3	tr|K7GQ26|K7GQ26_PIG;tr|A0A287BSB9|A0A287BSB9_PIG;tr|A0A286ZZM3|A0A286ZZM3_PIG;tr|K7GMC0|K7GMC0_PIG;tr|A0A287AE54|A0A287AE54_PIG;tr|K7GS73|K7GS73_PIG	1739	Hexokinase	HK3
17.0541	17.1843	17.1176	17.0768	17.2997	17.2471	17.0978	17.4012		0.221596	0.111326	1.08022	1.36373	7	8.3	15.278	15	tr|A0A286ZZM4|A0A286ZZM4_PIG;tr|A0A287B0G2|A0A287B0G2_PIG;tr|A0A480VE42|A0A480VE42_PIG;tr|A0A287AU70|A0A287AU70_PIG;tr|F1RXP8|F1RXP8_PIG;tr|A0A287AMP1|A0A287AMP1_PIG;tr|A0A287B041|A0A287B041_PIG	1740	Exocyst complex component 2	EXOC2
16.5516	16.4832	16.6072	16.6586	16.6685	16.7189	16.4771	16.8072		0.4623	0.0656838	1.04658	0.785027	3	27.6	10.399	30	tr|A0A286ZZM7|A0A286ZZM7_PIG;tr|A0A5G2QQH2|A0A5G2QQH2_PIG	1741	Thioredoxin domain-containing protein 17	TXNDC17
17.0308	17.1177	17.2191	16.7948	16.9596	17.0592	17.1841	16.7697		0.0623499	-0.212869	-1.15899	-2.28524	4	15.5	19.349	8	tr|A0A5G2QPY2|A0A5G2QPY2_PIG;tr|A0A287A1V9|A0A287A1V9_PIG;tr|A0A286ZZM8|A0A286ZZM8_PIG	1742	Dehydrogenase/reductase SDR family member 7B isoform 2;Dehydrogenase/reductase SDR family member 7B isoform 1;Uncharacterized protein	DHRS7B
19.9494	20.4636	20.2481	20.1686	20.0948	20.0483	19.9213	20.2606		0.108397	0.205115	1.15278	1.88503	20	21	323.31	94	tr|A0A287BAM1|A0A287BAM1_PIG;tr|A0A286ZZM9|A0A286ZZM9_PIG;tr|F1SSF7|F1SSF7_PIG	1743	F5/8 type C domain-containing protein;Adipocyte enhancer-binding protein 1	AEBP1
17.7644	17.5795	17.8685	17.4895	17.7321	17.7001	17.8316	17.6309	+	0.0268376	-0.183154	-1.13536	-2.91407	3	7.1	7.1831	8	tr|A0A286ZZN4|A0A286ZZN4_PIG;tr|F1RGH8|F1RGH8_PIG	1744	[Tau protein] kinase	GSK3A
14.2686	14.36	14.6614	14.2975	14.5008	14.5817	15.0642	13.4703		0.138082	-0.486809	-1.40134	-1.7102	2	3	6.9774	8	tr|A0A286ZZQ5|A0A286ZZQ5_PIG;tr|A0A480F400|A0A480F400_PIG;tr|I3LV18|I3LV18_PIG;tr|A0A287BS93|A0A287BS93_PIG;tr|A0A286ZJE6|A0A286ZJE6_PIG;tr|A0A287AKJ0|A0A287AKJ0_PIG;tr|A0A287BAV4|A0A287BAV4_PIG;tr|F1SNX6|F1SNX6_PIG	1745	Uncharacterized protein;Catenin alpha-2 isoform 1	CTNNA2
14.5059	13.9329	14.3173	14.0429	14.0648	14.1566	14.7256	14.0134	+	0.0169021	-0.412832	-1.3313	-3.27623	2	8	1.6076	3	tr|A0A286ZZQ8|A0A286ZZQ8_PIG;tr|I3LPR9|I3LPR9_PIG	1746	Ubiquitin-like domain-containing protein	TMUB1
16.7458	16.818	17.0316	16.7578	16.717	16.8842	17.2766	16.4846		0.0749992	-0.290195	-1.22281	-2.15103	4	17.3	24.082	6	tr|A0A286ZZT7|A0A286ZZT7_PIG;tr|A0A5G2QPM2|A0A5G2QPM2_PIG;tr|A0A286ZZT9|A0A286ZZT9_PIG	1748	General transcription factor IIF subunit 2	GTF2F2
18.8736	18.4224	18.392	18.5352	18.2819	18.437	18.7684	18.4589		0.190415	-0.193168	-1.14327	-1.47594	15	11.4	109.28	30	tr|A0A286ZZU1|A0A286ZZU1_PIG;tr|A0A287BKV0|A0A287BKV0_PIG;tr|A0A287B6J2|A0A287B6J2_PIG	1749	TP53-binding protein 1 isoform 1;TP53-binding protein 1 isoform X1;Tumor suppressor p53-binding protein 1 isoform X1	TP53BP1
16.4101	17.6714	17.253	17.6727	17.2059	17.9484	17.2705	18.3139		0.249399	0.495477	1.40979	1.27517	3	3.4	3.2901	17	tr|A0A286ZZU5|A0A286ZZU5_PIG;tr|A0A287B7D6|A0A287B7D6_PIG;tr|A0A287A1Y5|A0A287A1Y5_PIG;tr|F1S6T0|F1S6T0_PIG	1750	Mediator of RNA polymerase II transcription subunit 16	MED16
19.9512	19.3906	19.7066	19.8163	19.0777	19.8265	19.8894	19.4311	+	0.0412776	-0.414502	-1.33284	-2.58881	19	44.3	323.31	121	tr|A0A5K1VT17|A0A5K1VT17_PIG;tr|A0A286ZZV7|A0A286ZZV7_PIG	1751	Uncharacterized protein	FAM169A
16.8762	16.3243	16.6339	16.5532	16.3992	16.698	16.4776	16.5191		0.0637788	-0.222489	-1.16674	-2.26873	3	2.6	16.094	12	tr|A0A286ZZW0|A0A286ZZW0_PIG;tr|A0A287AY63|A0A287AY63_PIG;tr|A0A287AIC4|A0A287AIC4_PIG	1752	Uncharacterized protein	BCR
15.4744	15.2479	14.8902	15.2446	15.3111	15.2281	15.0118	15.4529		0.280252	0.162982	1.1196	1.18655	4	5.7	103.19	10	tr|A0A5G2RCB6|A0A5G2RCB6_PIG;tr|A0A286ZZW2|A0A286ZZW2_PIG;tr|A0A287BPS4|A0A287BPS4_PIG;tr|A0A287BI06|A0A287BI06_PIG	1753	WD_REPEATS_REGION domain-containing protein	DCAF5
20.0099	20.1586	20.291	19.9545	19.8698	19.958	20.2933	19.7772		0.152982	-0.197982	-1.14709	-1.63587	9	10.5	110.05	94	tr|A0A5G2QAJ9|A0A5G2QAJ9_PIG;tr|A0A286ZZW4|A0A286ZZW4_PIG;tr|F1SBF9|F1SBF9_PIG	1754	Transmembrane 9 superfamily member	TM9SF3
19.5308	19.3795	19.8625	19.6033	19.3389	19.828	19.8691	19.691		0.0621888	-0.269424	-1.20533	-2.28713	10	19.2	168.84	81	tr|A0A287AMM4|A0A287AMM4_PIG;tr|A0A286ZZW6|A0A286ZZW6_PIG;tr|A0A287AY12|A0A287AY12_PIG	1755	RNA-binding motif protein 47	RBM47
18.4259	18.5442	17.8499	18.4039	18.833	17.8782	18.4214	18.9513	+	0.0391513	0.539281	1.45325	2.62825	7	22.3	11.075	14	tr|A0A286ZZX1|A0A286ZZX1_PIG;tr|A0A287BG70|A0A287BG70_PIG;tr|A0A286ZJ54|A0A286ZJ54_PIG;tr|F1RZB5|F1RZB5_PIG;tr|A0A5G2R9G6|A0A5G2R9G6_PIG	1756	Tropomodulin-2 isoform a;Uncharacterized protein	TMOD2
19.4808	19.4559	19.683	19.1908	19.0191	19.0678	19.1649	18.8945		0.306152	-0.209032	-1.15591	-1.11843	16	22.6	111.14	44	tr|A0A286ZZX4|A0A286ZZX4_PIG;tr|F1RY68|F1RY68_PIG;tr|A0A5G2QG94|A0A5G2QG94_PIG;tr|F1RY67|F1RY67_PIG	1757	Carnitine O-palmitoyltransferase;Carn_acyltransf domain-containing protein	CPT1A
19.1965	19.0808	18.9283	19.2541	19.1085	18.9263	19.1247	19.2717		0.162039	0.134815	1.09795	1.59403	10	15.9	119.65	34	tr|A0A287A8Z2|A0A287A8Z2_PIG;tr|I3LEP9|I3LEP9_PIG;tr|A0A287BH37|A0A287BH37_PIG;tr|A0A287APY7|A0A287APY7_PIG;tr|A0A287AY24|A0A287AY24_PIG;tr|A0A287B891|A0A287B891_PIG;tr|I3LNE1|I3LNE1_PIG;tr|A0A286ZZZ5|A0A286ZZZ5_PIG;tr|A0A287BC27|A0A287BC27_PIG;tr|A0A287AP86|A0A287AP86_PIG	1759	#ARG!	#ARG!
18.0063	17.9059	17.499	18.2895	18.1128	17.5445	18.0207	17.9545		0.123845	0.298056	1.22949	1.78888	7	15.8	77.824	21	tr|A0A480QB06|A0A480QB06_PIG;tr|A0A481CIL9|A0A481CIL9_PIG;tr|K7GK80|K7GK80_PIG;tr|A0A5G2R521|A0A5G2R521_PIG;tr|K7GNB1|K7GNB1_PIG;tr|A0A287A000|A0A287A000_PIG;tr|A0A5G2R3I5|A0A5G2R3I5_PIG;tr|K7GMW4|K7GMW4_PIG;tr|F1SQN7|F1SQN7_PIG;tr|A0A287APR6|A0A287APR6_PIG	1760	#ARG!	#ARG!
18.3463	18.7154	18.7353	18.4209	18.339	18.4586	18.2117	18.2096		0.917213	-0.0167499	-1.01168	-0.108399	6	8.2	81.839	33	tr|F1RYL5|F1RYL5_PIG;tr|A0A480VPL1|A0A480VPL1_PIG;tr|A0A287A001|A0A287A001_PIG;tr|A0A287ALX0|A0A287ALX0_PIG	1761	DnaJ homolog subfamily C member 10	DNAJC10
18.8224	18.9132	19.0462	18.6838	18.855	18.9642	18.9421	18.7882		0.0951587	-0.133665	-1.09708	-1.97898	6	54	13.367	56	tr|A0A287A014|A0A287A014_PIG;tr|A0A287ADE6|A0A287ADE6_PIG;tr|F1SB47|F1SB47_PIG	1762	40S ribosomal protein S15a	RPS15A;LOC110255769
16.5703	17.3173	16.9098	16.6495	16.8216	16.7705	16.5961	16.8553		0.26853	0.19928	1.14813	1.21917	3	6.6	32.655	7	tr|A0A287BE48|A0A287BE48_PIG;tr|A0A287A016|A0A287A016_PIG;tr|A0A287B8U7|A0A287B8U7_PIG	1763	PSI domain-containing protein	PLXDC2
17.8241	17.528	17.6337	17.9029	17.6588	17.7556	17.6086	17.7486		0.966932	0.00405312	1.00281	0.0432149	3	55.3	25.872	18	tr|A0A287A021|A0A287A021_PIG	1764	Uncharacterized protein	NUTF2
17.6494	17.8386	17.8746	17.89	17.6321	17.6075	17.7942	17.5063		0.89745	-0.0146675	-1.01022	-0.134441	9	19.4	18.799	16	tr|A0A287A023|A0A287A023_PIG;tr|F1SIC2|F1SIC2_PIG;tr|A0A287BK19|A0A287BK19_PIG	1765	Uncharacterized protein	ACP2
20.8102	21.1353	21.5074	21.1358	21.0822	21.232	21.6973	21.4164		0.585215	-0.119282	-1.08619	-0.576539	36	19	323.31	183	tr|A0A287A502|A0A287A502_PIG;tr|A0A287AP44|A0A287AP44_PIG;tr|A0A287A027|A0A287A027_PIG	1766	Uncharacterized protein	LAMA2
17.0964	17.1757	16.9364	17.0144	17.1398	16.9685	17.0494	17.1729		0.0760307	0.113011	1.08148	2.14114	6	34.4	5.5002	9	tr|A0A287A035|A0A287A035_PIG	1767	Uncharacterized protein	LOC102162880
15.2585	15.2529	15.0902	15.1372	15.4163	15.258	15.0955	15.5234		0.160562	0.156902	1.11489	1.6007	1	14.7	3.4499	2	tr|A0A5G2QFA5|A0A5G2QFA5_PIG;tr|A0A5G2RAY9|A0A5G2RAY9_PIG;tr|A0A287A036|A0A287A036_PIG;tr|A0A5G2QPE0|A0A5G2QPE0_PIG;tr|A0A5G2R914|A0A5G2R914_PIG;tr|A0A5G2QB36|A0A5G2QB36_PIG	1768	Uncharacterized protein	WDFY2
18.0304	17.8289	17.8833	17.8521	17.6585	17.547	17.5251	17.9682		0.587814	0.0804663	1.05736	0.572443	7	6.7	37.922	15	tr|A0A287A038|A0A287A038_PIG;tr|I3LT15|I3LT15_PIG	1769	Protein kinase domain-containing protein	BMP2K
15.8406	15.9537	16.1233	15.4848	15.3986	15.6888	15.8123	15.7512		0.210986	-0.219188	-1.16408	-1.4002	3	8.2	59.759	13	tr|A0A287A041|A0A287A041_PIG;tr|A0A287BM48|A0A287BM48_PIG	1770	L-serine-phosphatidylethanolamine phosphatidyltransferase	PTDSS2
18.2628	17.5307	17.3999	17.8469	17.7048	17.3759	17.5541	18.3842		0.462386	0.218463	1.16349	0.784868	7	5	22.236	16	tr|A0A287A042|A0A287A042_PIG	1771	Maltase-glucoamylase, intestinal	MGAM
13.5334	13.7776	12.9788	13.5349	13.66	12.5078	13.8394	14.1816		0.129839	0.573683	1.48832	1.75473	1	2.6	15.403	5	tr|A0A5G2QFG8|A0A5G2QFG8_PIG;tr|A0A5G2RES9|A0A5G2RES9_PIG;tr|A0A287A043|A0A287A043_PIG;tr|A0A480WFP1|A0A480WFP1_PIG;tr|A0A287A728|A0A287A728_PIG	1772	Homeobox domain-containing protein;Homeobox protein Meis1	MEIS1
20.2378	19.7641	20.3878	20.1272	20.0423	20.0959	20.3866	20.1578		0.0667207	-0.254178	-1.19266	-2.23592	19	34.2	258.89	110	tr|A0A287BSK0|A0A287BSK0_PIG;tr|A0A287A051|A0A287A051_PIG;tr|A0A5G2RCM1|A0A5G2RCM1_PIG	1773	Uncharacterized protein;B30.2/SPRY domain-containing protein	TRIM16
20.1149	20.5698	20.5497	20.3728	20.498	20.3868	20.5973	20.5882		0.456033	0.0950427	1.0681	0.796609	14	45.5	323.31	111	tr|A0A287A059|A0A287A059_PIG;tr|F2Z5G5|F2Z5G5_PIG;tr|A0A287AI87|A0A287AI87_PIG	1774	Uncharacterized protein;Alpha-centractin	ACTR1A
19.1089	19.3031	19.0729	19.3956	19.2121	19.1281	19.0207	19.4716	+	0.00504964	0.262918	1.1999	4.30778	17	10.5	90.356	32	tr|A0A287BHD1|A0A287BHD1_PIG;tr|A0A287AXE7|A0A287AXE7_PIG;tr|A0A287A071|A0A287A071_PIG;tr|A0A287BT51|A0A287BT51_PIG;tr|A0A286ZU47|A0A286ZU47_PIG;tr|F1RWD6|F1RWD6_PIG;tr|F1RWD9|F1RWD9_PIG	1777	HP domain-containing protein	SVIL
13.3385	13.2027	13.3244	13.0749	12.6801	12.844	13.6538	12.755		0.13374	-0.361949	-1.28516	-1.73332	2	3.8	3.3652	2	tr|A0A5G2R7M7|A0A5G2R7M7_PIG;tr|A0A5G2R6S7|A0A5G2R6S7_PIG;tr|A0A287A073|A0A287A073_PIG;tr|F1SGV5|F1SGV5_PIG;tr|A0A5G2QQP5|A0A5G2QQP5_PIG;tr|I3L9V1|I3L9V1_PIG;tr|A0A287AIV4|A0A287AIV4_PIG	1778	Dual-specificity kinase	DYRK1A
22.429	23.1499	22.8227	22.8387	23.1993	23.0753	22.6715	22.8137		0.188657	0.250765	1.18984	1.48276	52	34.3	323.31	502	tr|F1S663|F1S663_PIG;tr|A0A287A078|A0A287A078_PIG	1779	Uncharacterized protein	LAMC1
19.5568	19.4308	18.7289	17.6885	17.9653	17.6768	18.2042	18.4576		0.787672	-0.156132	-1.1143	-0.281653	13	39.6	87.346	40	tr|F1RRP6|F1RRP6_PIG;tr|A0A287A080|A0A287A080_PIG	1780	Annexin	ANXA13
14.0889	14.3332	14.0916	13.9886	14.2067	14.227	14.0667	14.3191		0.327713	0.0933685	1.06686	1.06532	2	11.5	2.5454	4	tr|A0A287A088|A0A287A088_PIG	1782	Transmembrane protein 199	TMEM199
15.8936	16.1546	16.1207	15.8926	15.9138	15.8435	15.928	15.8273		0.994856	0.000630379	1.00044	0.00672003	1	4.2	2.5705	3	tr|A0A5G2Q7H3|A0A5G2Q7H3_PIG;tr|A0A287A4E1|A0A287A4E1_PIG;tr|A0A5G2Q7V5|A0A5G2Q7V5_PIG;tr|A0A287A093|A0A287A093_PIG;tr|A0A287AXJ2|A0A287AXJ2_PIG;tr|F1SDD4|F1SDD4_PIG;tr|A0A480K5T2|A0A480K5T2_PIG	1783	GPHR_N domain-containing protein;Golgi pH regulator A isoform 1;Uncharacterized protein	LOC100154179
18.8029	18.7495	18.7648	18.6473	18.7903	18.6582	18.7729	18.6907		0.523108	-0.0302658	-1.0212	-0.677892	10	9.5	45.082	34	tr|A0A287A095|A0A287A095_PIG;tr|K7GSL3|K7GSL3_PIG;tr|K7GKQ6|K7GKQ6_PIG;tr|F1RSV2|F1RSV2_PIG;sp|Q27HV0|OGT1_PIG;tr|A0A5G2QMA6|A0A5G2QMA6_PIG	1784	O-GlcNAc transferase subunit p110;UDP-N-acetylglucosamine--peptide N-acetylglucosaminyltransferase 110 kDa subunit	OGT
20.5766	20.5915	20.5825	20.5449	20.7072	20.5671	20.7486	20.6138		0.940019	-0.00433159	-1.00301	-0.0784528	19	57.5	323.31	187	tr|A0A287A096|A0A287A096_PIG	1785	Eukaryotic translation initiation factor 2 subunit 1	EIF2S1
16.9989	16.8487	16.6562	16.8064	16.9901	16.8468	16.9143	16.9399		0.633768	0.0421858	1.02967	0.501677	12	8.6	130.03	23	tr|I3L7C4|I3L7C4_PIG;tr|A0A287BII7|A0A287BII7_PIG;tr|A0A287A0A1|A0A287A0A1_PIG;tr|A0A287BIY9|A0A287BIY9_PIG;tr|A0A5G2R605|A0A5G2R605_PIG;tr|I3L5T4|I3L5T4_PIG;tr|A0A287AD93|A0A287AD93_PIG	1786	Uncharacterized protein;Matrin-type domain-containing protein	ZNF638
16.6563	16.531	16.365	16.4101	16.544	16.3526	16.7117	16.6417		0.925708	0.0102901	1.00716	0.0972336	7	4.1	55.952	11	tr|A0A287A0A3|A0A287A0A3_PIG;tr|A0A287A3H9|A0A287A3H9_PIG;tr|F1S8P4|F1S8P4_PIG;tr|A0A5G2R3A1|A0A5G2R3A1_PIG	1787	Uncharacterized protein	AHCTF1
14.7722	15.4552	15.2193	14.9855	14.9874	15.2223	14.6625	14.9862		0.501306	0.134514	1.09772	0.715284	3	16.8	4.0553	5	tr|A0A5G2QLG0|A0A5G2QLG0_PIG;tr|A0A480Q2F5|A0A480Q2F5_PIG;tr|A0A287A0B5|A0A287A0B5_PIG	1789	5-demethoxyubiquinone hydroxylase, mitochondrial	COQ7
17.9873	17.8377	18.0032	18.0301	17.8689	18.048	17.9941	18.0368		0.276683	-0.0647817	-1.04593	-1.19636	8	25.1	30.539	25	tr|A0A5G2R5C7|A0A5G2R5C7_PIG;tr|A0A287A0E2|A0A287A0E2_PIG;tr|I3LUB3|I3LUB3_PIG;tr|A0A287A8E0|A0A287A8E0_PIG;tr|A0A5G2QH73|A0A5G2QH73_PIG;tr|F1RR48|F1RR48_PIG;tr|A0A5G2R7Q6|A0A5G2R7Q6_PIG	1790	Uncharacterized protein	SH3GLB2
17.5492	17.6804	17.6755	17.556	17.5153	17.4128	17.6738	17.6159		0.85143	0.0140972	1.00982	0.195532	11	10.9	20.662	18	tr|A0A287A0F4|A0A287A0F4_PIG;tr|F1RRR5|F1RRR5_PIG;tr|K7GSG6|K7GSG6_PIG;tr|A0A286ZRN4|A0A286ZRN4_PIG;tr|A0A287BA25|A0A287BA25_PIG	1791	WASH complex subunit 5	WASHC5
16.4826	16.6454	16.5387	16.3694	16.6642	16.5671	16.3347	16.362		0.774608	0.0294452	1.02062	0.299576	3	9.9	4.4098	13	tr|A0A287A0F5|A0A287A0F5_PIG;tr|I3LKU9|I3LKU9_PIG;tr|K7GRW8|K7GRW8_PIG;tr|K7GLH4|K7GLH4_PIG;tr|A0A286ZLG8|A0A286ZLG8_PIG	1792	Uncharacterized protein	TATDN1
14.4446	14.2197	14.2791	14.1846	14.2399	14.0376	14.2099	14.2803		0.897137	-0.0116823	-1.00813	-0.134854	1	1.1	1.1646	2	tr|A0A287A0G6|A0A287A0G6_PIG	1794	MMS19 nucleotide excision repair protein	MMS19
19.1529	19.1703	19.121	19.1614	19.2353	19.1891	19.1154	19.131		0.322662	0.0298967	1.02094	1.07749	5	31.2	70.711	26	tr|A0A287ART5|A0A287ART5_PIG;tr|A0A287A0G9|A0A287A0G9_PIG;tr|A0A5G2R0U5|A0A5G2R0U5_PIG;tr|F1RI41|F1RI41_PIG;tr|A0A5G2RL15|A0A5G2RL15_PIG	1795	Eukaryotic translation initiation factor 3 subunit K	EIF3K
17.565	17.5473	17.3596	17.7838	17.7809	17.5307	17.6021	17.8459	+	0.0378828	0.225132	1.16888	2.65287	2	12.9	5.0006	9	tr|A0A287A0I0|A0A287A0I0_PIG;tr|A0A5G2RDF7|A0A5G2RDF7_PIG;tr|A0A5G2QGP8|A0A5G2QGP8_PIG;tr|A0A287ACI6|A0A287ACI6_PIG;tr|A0A5G2Q9D7|A0A5G2Q9D7_PIG	1796	Uncharacterized protein	PPP3R1
20.7574	20.6818	20.4694	20.6878	20.5754	20.2629	20.7827	20.5975		0.615104	0.0675211	1.04791	0.530059	25	44.9	323.31	122	tr|A0A287A0I8|A0A287A0I8_PIG;tr|A0A287B4F5|A0A287B4F5_PIG;tr|A0A5G2R7J0|A0A5G2R7J0_PIG;tr|A0A287BDJ5|A0A287BDJ5_PIG	1797	Uncharacterized protein;ADF-H domain-containing protein	DBN1
11.0259	11.7513	11.1822	10.8585	11.6388	11.7091	12.2718	12.6735		0.708164	0.183271	1.13546	0.392626	1	16.3	7.811	4	tr|A0A287A0L6|A0A287A0L6_PIG	1799	Uncharacterized protein FAM241A	AP1AR
17.7008	17.3176	17.3869	18.0001	17.6245	18.2295	17.4708	17.5608		0.773348	-0.0712085	-1.0506	-0.301309	7	12	52.646	23	tr|A0A5G2RA19|A0A5G2RA19_PIG;tr|F1SEY8|F1SEY8_PIG;tr|A0A287A0N2|A0A287A0N2_PIG;tr|A0A287B644|A0A287B644_PIG;tr|F1SEZ3|F1SEZ3_PIG;tr|A0A287ADL4|A0A287ADL4_PIG	1800	Polymeric immunoglobulin receptor	PIGR
13.7562	13.8572	13.8356	13.3049	13.3344	13.7539	13.617	13.7615		0.284325	-0.176162	-1.12987	-1.17549	1	3.1	3.7331	3	tr|A0A5G2RFT5|A0A5G2RFT5_PIG;tr|A0A287BC43|A0A287BC43_PIG;tr|A0A5G2RM99|A0A5G2RM99_PIG;tr|A0A287A0Q3|A0A287A0Q3_PIG;tr|F1STN2|F1STN2_PIG	1801	Eyes absent homolog	EYA3
16.1173	17.1199	16.7111	16.1751	16.41	17.4672	16.1397	16.6207		0.944285	-0.0273833	-1.01916	-0.0728604	2	5.2	24.192	3	tr|A0A287A0Q4|A0A287A0Q4_PIG;tr|A0A5G2R0I0|A0A5G2R0I0_PIG;tr|F1RFL8|F1RFL8_PIG;tr|A0A5G2QRZ1|A0A5G2QRZ1_PIG;tr|A0A286ZNM1|A0A286ZNM1_PIG	1802	DUF1619 domain-containing protein;Tectonic-2 isoform 1;Uncharacterized protein	TCTN2
22.8921	22.5122	22.8926	22.8147	22.656	22.7854	22.9597	22.8198		0.0679881	-0.181792	-1.13429	-2.22224	36	53	297.19	393	tr|A0A287A0Q8|A0A287A0Q8_PIG;tr|I3LNG8|I3LNG8_PIG	1804	Uncharacterized protein	STIP1
19.1489	19.035	18.8592	19.1634	18.7289	18.4911	18.641	18.8561		0.386203	0.16081	1.11791	0.934309	16	20.2	91.449	46	tr|F1RZA4|F1RZA4_PIG;tr|A0A287A0R7|A0A287A0R7_PIG;tr|I3LPA3|I3LPA3_PIG;tr|A0A287A1Y8|A0A287A1Y8_PIG;tr|A0A287ARH4|A0A287ARH4_PIG	1806	Uncharacterized protein	0
18.03	17.9211	17.9619	18.0779	17.856	18.1174	18.2217	18.1314		0.353484	-0.086165	-1.06154	-1.00547	6	18.6	76.943	25	tr|A0A287A0S1|A0A287A0S1_PIG;tr|F1SS81|F1SS81_PIG	1807	Uncharacterized protein	GOLPH3L
16.3397	16.1589	15.8705	15.8173	16.075	15.8628	16.4941	16.4344		0.924318	-0.0203948	-1.01424	-0.0990596	3	4.3	7.0967	7	tr|F1SFP0|F1SFP0_PIG;tr|A0A287A0S2|A0A287A0S2_PIG;tr|I3L7S1|I3L7S1_PIG	1808	Cyclic AMP-dependent transcription factor ATF-7	ATF7
19.4511	19.3962	18.8506	19.3228	19.5811	19.196	19.2122	19.5561		0.0839022	0.286571	1.21974	2.06987	8	13.3	51.989	46	tr|A0A287A0S3|A0A287A0S3_PIG;tr|A0A287B8U5|A0A287B8U5_PIG	1809	Protein FAM111A	FAM111A
20.1794	20.132	19.9921	19.9772	19.4888	20.3121	20.5216	19.9543		0.0874056	-0.363238	-1.28631	-2.04032	20	15.7	323.31	85	tr|I3LR88|I3LR88_PIG;tr|A0A287AI09|A0A287AI09_PIG;tr|A0A287A0T1|A0A287A0T1_PIG;tr|A0A287AFH8|A0A287AFH8_PIG;tr|A0A287A1Q6|A0A287A1Q6_PIG;tr|A0A286ZVE6|A0A286ZVE6_PIG;tr|A0A287BPH6|A0A287BPH6_PIG	1810	Uncharacterized protein;PDZ domain-containing protein	LMO7
17.0284	17.2699	17.2424	16.9515	17.3212	17.1908	17.1499	17.3428		0.527081	0.0684695	1.0486	0.671189	6	7.9	7.0149	7	tr|A0A287A0U2|A0A287A0U2_PIG;tr|A0A287BCS4|A0A287BCS4_PIG;tr|A0A5G2QKU1|A0A5G2QKU1_PIG;tr|A0A5G2QUH4|A0A5G2QUH4_PIG;tr|F1RX50|F1RX50_PIG;tr|A0A287BLP3|A0A287BLP3_PIG	1811	Pitrilysin metalloproteinase 1	PITRM1
16.8764	16.7396	16.7071	16.5435	17.1541	17.1747	17.3114	17.367		0.785588	-0.0663342	-1.04705	-0.284504	8	10.4	38.737	23	tr|A0A287B922|A0A287B922_PIG;tr|A0A287A0U3|A0A287A0U3_PIG;tr|F1SIW8|F1SIW8_PIG;tr|A0A287AB72|A0A287AB72_PIG;tr|A0A287BGX1|A0A287BGX1_PIG;tr|I3L7C8|I3L7C8_PIG	1812	Uncharacterized protein;EH domain-binding protein 1 isoform X1	EHBP1
16.2727	16.001	16.1519	16.0339	16.1659	15.9786	16.4182	15.9987		0.175275	-0.155488	-1.1138	-1.53671	2	13.4	1.8476	3	tr|A0A287A0V4|A0A287A0V4_PIG	1813	Thioredoxin-like protein	TXNL4A
18.553	19.0588	18.9754	18.7781	18.7132	18.594	18.4686	18.6839		0.298473	0.160774	1.11789	1.1381	8	34.4	125.99	37	tr|A0A287A0V6|A0A287A0V6_PIG;tr|A0A287BS33|A0A287BS33_PIG;tr|A0A287BIF8|A0A287BIF8_PIG;tr|A0A5G2R6V4|A0A5G2R6V4_PIG;tr|A0A5G2QE95|A0A5G2QE95_PIG;tr|A0A5G2R8Y9|A0A5G2R8Y9_PIG	1814	Pyrroline-5-carboxylate reductase;Uncharacterized protein	PYCR1
8.77553	13.1576	8.97631	7.77597	10.6054	13.1982	12.9768	13.6376		0.869105	0.312414	1.24178	0.171983	2	2.4	6.6179	12	tr|F1RVB0|F1RVB0_PIG;tr|A0A287A0W5|A0A287A0W5_PIG	1815	TPR_REGION domain-containing protein;Uncharacterized protein	IFT88
18.8654	18.8159	19.3074	18.6953	18.9043	18.78	18.9383	18.7701		0.204963	-0.176409	-1.13007	-1.42164	9	21.1	62.043	34	tr|A0A287A0W6|A0A287A0W6_PIG;tr|A0A5G2QV16|A0A5G2QV16_PIG;tr|A0A287ACP4|A0A287ACP4_PIG;tr|A0A5G2RBZ3|A0A5G2RBZ3_PIG	1816	Uncharacterized protein	ERGIC3
19.0399	19.2046	19.6765	19.3679	19.3266	19.5369	19.7037	19.6427		0.584835	-0.103769	-1.07458	-0.577137	15	19.3	281.32	58	tr|A0A287A0X6|A0A287A0X6_PIG	1817	Uncharacterized protein	0
20.3886	20.0967	20.1237	20.1892	20.3505	20.1227	20.2644	20.3079		0.900413	0.0112357	1.00782	0.13053	29	31.4	179.77	117	tr|F1STL6|F1STL6_PIG;tr|A0A287A1W8|A0A287A1W8_PIG;tr|A0A287A0Y0|A0A287A0Y0_PIG;tr|A0A287BAZ3|A0A287BAZ3_PIG;tr|A0A287A0X7|A0A287A0X7_PIG;tr|A0A287AVR1|A0A287AVR1_PIG;tr|A0A287BFQ7|A0A287BFQ7_PIG;tr|A0A287B184|A0A287B184_PIG	1818	Band 4.1	EPB41
14.8222	14.683	14.6891	14.6246	14.3877	14.3849	14.7585	14.7539		0.695865	-0.0513675	-1.03625	-0.410257	2	12.4	6.1024	3	tr|A0A287A0Z0|A0A287A0Z0_PIG;tr|A0A287BNQ5|A0A287BNQ5_PIG;tr|A0A5G2RBM3|A0A5G2RBM3_PIG	1819	Beta-crystallin S;Uncharacterized protein	CRYGS
14.9963	14.9548	13.8112	15.0714	14.7783	14.812	14.8921	14.9037		0.328832	0.29912	1.23039	1.06264	2	17.4	64.68	3	tr|A0A287A104|A0A287A104_PIG;tr|A0A287AXG0|A0A287AXG0_PIG	1820	RGS domain-containing protein	RGS10
22.253	22.4429	22.0381	22.4448	22.9813	22.2578	22.3119	22.8493	+	0.0220044	0.464378	1.37972	3.06779	82	39.7	323.31	538	tr|A0A287A113|A0A287A113_PIG;tr|A0A5G2QHL5|A0A5G2QHL5_PIG;tr|A0A5G2QSV4|A0A5G2QSV4_PIG;tr|F1SA60|F1SA60_PIG	1821	Spectrin beta chain	SPTB
20.7865	20.683	20.764	20.7378	20.8079	20.7627	20.9956	20.8567		0.443916	-0.0558405	-1.03946	-0.819333	20	31.5	323.31	151	tr|A0A287A133|A0A287A133_PIG;tr|F1S1X3|F1S1X3_PIG	1823	Asparagine--tRNA ligase	NARS1
14.5912	14.2791	14.0324	14.6787	14.1505	14.2804	14.3218	14.564		0.530249	0.111618	1.08044	0.665866	1	12.2	46.939	4	tr|F1RIF4|F1RIF4_PIG;tr|A0A287AZW0|A0A287AZW0_PIG;tr|A0A287A149|A0A287A149_PIG	1824	A20-type domain-containing protein;Uncharacterized protein	ZFAND6
20.9915	20.9211	20.59	21.0158	20.948	20.7361	20.6596	20.9432		0.0560272	0.212707	1.15886	2.36335	21	40.9	295.05	103	tr|A0A480MPL1|A0A480MPL1_PIG;tr|A0A287A178|A0A287A178_PIG;tr|A0A287BR41|A0A287BR41_PIG;tr|F1SJR5|F1SJR5_PIG	1825	Protein kinase C and casein kinase substrate in neurons protein 2 isoform A;Uncharacterized protein;F-BAR domain-containing protein	PACSIN2
18.2135	17.6548	17.9712	17.7997	17.6212	17.7012	18.0072	17.8426		0.0850337	-0.243727	-1.18405	-2.06019	6	10.2	135.51	27	tr|A0A287B6Z6|A0A287B6Z6_PIG;tr|A0A287A191|A0A287A191_PIG;tr|I3LVH8|I3LVH8_PIG;tr|I3LRH7|I3LRH7_PIG;tr|I3LG79|I3LG79_PIG	1827	Uncharacterized protein	DSC2
15.5374	15.8752	15.4477	15.144	15.6297	15.5841	15.507	15.7203		0.66391	0.0732419	1.05208	0.456764	4	6.2	17.313	7	tr|A0A287APA4|A0A287APA4_PIG;tr|F1SIA1|F1SIA1_PIG;tr|A0A480Z0V6|A0A480Z0V6_PIG;tr|A0A287A1A9|A0A287A1A9_PIG	1828	Diacylglycerol kinase	DGKZ
18.178	18.1761	18.0818	18.0738	18.3411	18.2985	18.0286	18.1514		0.650746	0.0389113	1.02734	0.476246	16	22.5	52.579	27	tr|A0A287BNC2|A0A287BNC2_PIG;tr|A0A287A1B8|A0A287A1B8_PIG;tr|A0A287A3Z0|A0A287A3Z0_PIG	1829	Uncharacterized protein	MAD1L1
15.8368	15.7935	15.6661	15.7374	15.8249	15.8557	15.7402	15.9582		0.435645	0.0537786	1.03798	0.835102	2	3.3	3.832	4	tr|A0A287AZZ6|A0A287AZZ6_PIG;tr|F1S3J6|F1S3J6_PIG;tr|A0A287A1C6|A0A287A1C6_PIG;tr|A0A287AAI5|A0A287AAI5_PIG	1830	Protein numb homolog	NUMB
21.1148	21.1273	20.891	20.9502	20.7571	20.8518	21.2407	21.2824		0.975632	0.00465584	1.00323	0.0318408	39	28.6	323.31	158	tr|A0A287A1C8|A0A287A1C8_PIG	1831	Cingulin-like protein 1 isoform X2	CGNL1
18.4585	18.5886	18.6229	18.5557	18.76	18.6085	18.6111	18.3284		0.866018	-0.0170708	-1.0119	-0.176088	1	2.6	1.3214	9	tr|A0A287A1D1|A0A287A1D1_PIG	1832	Arp2/3 complex 34 kDa subunit	ARPC2
16.7808	16.4602	16.6921	16.7724	16.7568	16.6662	16.6753	16.9565		0.766853	0.0328741	1.02305	0.310266	5	15.3	39.873	7	tr|A0A287A1D6|A0A287A1D6_PIG;tr|F1S8J8|F1S8J8_PIG	1833	Uncharacterized protein;N6-adenosine-methyltransferase catalytic subunit	METTL3
16.7171	17.3744	17.0492	16.883	17.19	16.6717	16.9576	17.4523		0.0527883	0.376037	1.29777	2.40701	1	0.8	1.279	7	tr|F1RTL0|F1RTL0_PIG;tr|A0A287A1G2|A0A287A1G2_PIG;tr|A0A287AR26|A0A287AR26_PIG	1834	Kinesin motor domain-containing protein	KIF4A
19.969	19.76	19.819	19.8997	19.9243	20.0074	19.9046	19.7263		0.181173	-0.0974145	-1.06985	-1.51248	13	29	189.85	73	tr|A0A287A1G4|A0A287A1G4_PIG;tr|F1RWW4|F1RWW4_PIG;tr|A0A287A3D2|A0A287A3D2_PIG	1835	PDZ and LIM domain protein 5 isoform X8;Uncharacterized protein	PDLIM5
20.5044	20.5805	20.6443	20.3751	20.5592	20.4238	20.5256	20.4784		0.701187	-0.026228	-1.01835	-0.40261	26	28	234.73	131	tr|A0A287A1G6|A0A287A1G6_PIG;tr|F1SUF2|F1SUF2_PIG;tr|A0A5G2R9N0|A0A5G2R9N0_PIG;tr|A0A5G2R0B1|A0A5G2R0B1_PIG	1836	Hexokinase	HK1
16.6392	17.4875	17.1734	17.0389	16.8788	16.8622	17.0352	16.6739		0.672492	0.0922842	1.06606	0.444169	6	11.7	8.3846	10	tr|A0A287AGQ8|A0A287AGQ8_PIG;tr|A0A287A1G9|A0A287A1G9_PIG;tr|I3LGV2|I3LGV2_PIG	1837	Uncharacterized protein	TOR1AIP2
14.9728	14.8402	15.0359	14.7116	14.7021	15.1729	14.8281	14.6458	+	0.0151796	-0.277505	-1.2121	-3.36266	3	8.4	2.5272	6	tr|A0A287B092|A0A287B092_PIG;tr|A0A287AH20|A0A287AH20_PIG;tr|A0A287A1H7|A0A287A1H7_PIG;tr|A0A287AE74|A0A287AE74_PIG	1838	NHL repeat containing 3	NHLRC3
15.1618	15.4917	15.0683	16.0505	15.5516	15.7991	14.9869	15.3176		0.201046	0.348835	1.27353	1.4359	5	19.9	5.4807	6	tr|A0A287A1I0|A0A287A1I0_PIG;tr|A0A287BPC7|A0A287BPC7_PIG;tr|I3LCJ3|I3LCJ3_PIG	1839	5'-nucleotidase	NT5C3A
15.7191	15.9355	15.818	15.6812	15.4706	15.2709	15.613	16.0518		0.348135	0.179526	1.13251	1.01759	2	2.4	2.0333	3	tr|A0A287AU34|A0A287AU34_PIG;tr|A0A287A1J2|A0A287A1J2_PIG;tr|A0A5G2QX47|A0A5G2QX47_PIG;tr|F1S705|F1S705_PIG;tr|A0A5G2QLS8|A0A5G2QLS8_PIG	1840	Uncharacterized protein;WD_REPEATS_REGION domain-containing protein;E3 ubiquitin-protein ligase RFWD2 isoform a	COP1
15.8265	15.7487	16.2075	16.1913	16.4712	15.6191	16.2639	17.3864		0.260926	0.470143	1.38525	1.241	1	10.6	3.6505	6	tr|A0A5G2QQQ0|A0A5G2QQQ0_PIG;tr|A0A287A1K8|A0A287A1K8_PIG	1841	Proteasome maturation protein	POMP
15.3994	15.1008	15.6302	15.3758	15.0206	15.1405	15.5843	15.3802		0.181262	-0.219228	-1.16411	-1.51212	1	3.6	6.2762	2	tr|A0A287BGC9|A0A287BGC9_PIG;tr|A0A287AWJ9|A0A287AWJ9_PIG;tr|A0A5G2R943|A0A5G2R943_PIG;tr|A0A287A1N7|A0A287A1N7_PIG;tr|A0A5G2R6B8|A0A5G2R6B8_PIG;tr|A0A287AM44|A0A287AM44_PIG;tr|A0A480PTD6|A0A480PTD6_PIG;tr|F1S479|F1S479_PIG;tr|A0A287AQ46|A0A287AQ46_PIG	1843	N-myc downstream-regulated gene 3 protein	NDRG3
15.0395	15.3296	15.2746	15.299	15.0744	14.8375	15.2293	15.2065		0.29484	0.13214	1.09592	1.14756	2	9.1	56.137	5	tr|F1RWP0|F1RWP0_PIG;tr|A0A287A1P5|A0A287A1P5_PIG	1844	Pribosyltran_N domain-containing protein	PRPSAP1
22.4858	24.4539	24.0747	23.4238	23.8043	23.6437	23.1485	23.4132		0.339353	0.435635	1.35251	1.03783	31	21.9	323.31	1309	tr|A0A5G2QQE9|A0A5G2QQE9_PIG;tr|A0A287A1S6|A0A287A1S6_PIG;tr|A0A287BLD2|A0A287BLD2_PIG	1846	Uncharacterized protein;Collagen alpha-1(I) chain preproprotein	COL1A1
14.9308	15.4581	15.1904	14.9161	15.4541	15.1829	14.0761	15.0942		0.240434	0.38559	1.30639	1.30272	5	4.8	18.463	8	tr|A0A5G2QP22|A0A5G2QP22_PIG;tr|A0A287B6K1|A0A287B6K1_PIG;tr|A0A5G2QYH6|A0A5G2QYH6_PIG;tr|F1SGA8|F1SGA8_PIG;tr|A0A287A1V0|A0A287A1V0_PIG;tr|A0A287AF92|A0A287AF92_PIG;tr|A0A287BFN5|A0A287BFN5_PIG;tr|A0A287B7S6|A0A287B7S6_PIG;tr|A0A5G2R1W4|A0A5G2R1W4_PIG	1847	Phospholipid-transporting ATPase	ATP11B
14.0017	13.9371	13.841	13.8032	13.8424	13.5491	14.0082	13.9136		0.836854	0.0240619	1.01682	0.215047	1	2.4	1.6152	2	tr|A0A5G2QXV3|A0A5G2QXV3_PIG;tr|A0A287A1V1|A0A287A1V1_PIG;tr|F1S5Q4|F1S5Q4_PIG;tr|A0A287BJW7|A0A287BJW7_PIG;tr|A0A287B6C8|A0A287B6C8_PIG;tr|A0A287AG86|A0A287AG86_PIG;tr|A0A5G2QGV6|A0A5G2QGV6_PIG;tr|A0A287AC64|A0A287AC64_PIG;tr|F1RYS2|F1RYS2_PIG	1848	Poly(A)-specific ribonuclease	CNOT6L;CNOT6
20.294	19.7994	20.0928	20.1101	19.8703	19.9882	20.2141	19.9078		0.0546989	-0.225389	-1.16909	-2.38093	11	36.7	190.94	84	tr|F1S8G6|F1S8G6_PIG;tr|A0A287A1V6|A0A287A1V6_PIG;tr|A0A5G2QXK3|A0A5G2QXK3_PIG;tr|A0A5G2R4Y3|A0A5G2R4Y3_PIG	1849	Uncharacterized protein;Small glutamine-rich tetratricopeptide repeat-containing protein alpha isoform X1;TPR_REGION domain-containing protein	SGTA
19.5381	20.3162	19.4817	20.1207	20.0036	20.0645	19.2414	19.3237		0.241412	0.359628	1.2831	1.29967	6	21.8	83.273	69	tr|A0A287A1Y1|A0A287A1Y1_PIG;tr|F1RZT0|F1RZT0_PIG;tr|A0A5G2R356|A0A5G2R356_PIG;tr|A0A5G2R585|A0A5G2R585_PIG	1851	Ig-like domain-containing protein;Uncharacterized protein	ZBTB22
17.1818	17.25	17.2163	17.0638	17.0645	17.0899	17.4416	17.2884		0.517465	-0.065712	-1.0466	-0.687469	6	19.2	12.336	18	tr|A0A287AB49|A0A287AB49_PIG;tr|A0A287A225|A0A287A225_PIG	1852	Diphosphomevalonate decarboxylase	MVD
15.0201	15.6768	14.9235	15.3266	15.2981	15.0642	14.8539	14.9344		0.0738728	0.343548	1.26887	2.162	2	8.9	1.8935	4	tr|A0A287A233|A0A287A233_PIG;tr|F1RFU0|F1RFU0_PIG;tr|A0A5G2QR25|A0A5G2QR25_PIG	1854	Arrestin_C domain-containing protein	ARRB2
14.5343	14.738	14.9468	14.3163	14.7808	14.7212	14.9403	14.5758		0.251936	-0.182941	-1.1352	-1.26753	3	2.2	8.3625	3	tr|A0A287A268|A0A287A268_PIG	1855	Uncharacterized protein	SCAF1
17.3627	17.1815	17.3327	17.1932	17.1683	17.3032	17.0692	17.3304		0.550744	-0.0486031	-1.03426	-0.631917	6	7.3	31.489	14	tr|F1SKV5|F1SKV5_PIG;tr|A0A287AED9|A0A287AED9_PIG;tr|A0A287A273|A0A287A273_PIG;tr|A0A5G2QSF9|A0A5G2QSF9_PIG;tr|A0A287ACP5|A0A287ACP5_PIG;tr|A0A5G2QBB9|A0A5G2QBB9_PIG;tr|A0A5G2QS06|A0A5G2QS06_PIG;tr|A0A287B6E0|A0A287B6E0_PIG	1856	Importin N-terminal domain-containing protein	IPO11
23.5051	23.071	23.2406	23.6064	23.1706	23.3027	23.2806	23.2533		0.678082	-0.0569386	-1.04026	-0.436007	22	71.7	323.31	1160	tr|A0A5G2QGK1|A0A5G2QGK1_PIG;tr|A0A287A275|A0A287A275_PIG;tr|A0A287A217|A0A287A217_PIG	1857	Tubulin beta chain;Uncharacterized protein	TUBB4B
15.3735	15.1094	14.7732	15.1407	14.7551	14.6944	14.8451	15.0718		0.602475	0.097683	1.07005	0.549537	1	1	9.5316	4	tr|A0A287A277|A0A287A277_PIG;tr|A0A287AZ07|A0A287AZ07_PIG	1858	Uncharacterized protein	TJP2
15.9833	15.8673	16.3098	15.5691	15.515	16.2159	15.6034	15.3961		0.055873	-0.4412	-1.35773	-2.36537	4	26.4	3.5517	7	tr|A0A5G2QF82|A0A5G2QF82_PIG;tr|A0A5G2QUI7|A0A5G2QUI7_PIG;tr|F2Z5Q2|F2Z5Q2_PIG;tr|A0A287A286|A0A287A286_PIG	1859	TRASH domain-containing protein	RPL24
13.6542	13.9596	13.6695	13.6595	13.7523	14.0651	13.9062	13.9006		0.9637	-0.00571108	-1.00397	-0.0474428	1	35.2	5.1166	4	tr|A0A287A2A2|A0A287A2A2_PIG;tr|A0A5G2R1A5|A0A5G2R1A5_PIG	1860	Uncharacterized protein;Mitochondrial import inner membrane translocase subunit Tim10 B	TIMM10B
11.133	11.3206	10.5971	10.2624	12.6346	11.286	10.9325	11.8436		0.348222	0.528173	1.4421	1.0174	1	1.4	4.1893	3	tr|A0A5G2R3E6|A0A5G2R3E6_PIG;tr|A0A5G2QI48|A0A5G2QI48_PIG;tr|A0A287AL12|A0A287AL12_PIG;tr|A0A5G2QG97|A0A5G2QG97_PIG;tr|F1SJ94|F1SJ94_PIG;tr|A0A287A2B1|A0A287A2B1_PIG	1861	U1-type domain-containing protein;S phase cyclin A-associated protein in the endoplasmic reticulum isoform X1	SCAPER
16.6558	16.4667	16.5495	16.526	16.2615	16.524	16.861	16.1929	+	0.041681	-0.285802	-1.21909	-2.58158	4	14.2	167.22	16	tr|A0A287A2B6|A0A287A2B6_PIG;tr|F1RKM5|F1RKM5_PIG;tr|A0A287BMM1|A0A287BMM1_PIG;tr|A0A5G2QFI1|A0A5G2QFI1_PIG;tr|A0A5G2QQH4|A0A5G2QQH4_PIG;tr|I3L7Q2|I3L7Q2_PIG	1862	GRAM domain-containing protein;GRAM domain-containing protein 2B isoform 2	GRAMD2B
15.5436	15.021	14.9719	15.3908	15.2404	15.0919	14.299	15.6193		0.278409	0.341253	1.26686	1.1916	3	3.9	3.8123	3	tr|A0A5G2QGW2|A0A5G2QGW2_PIG;tr|A0A287A2C8|A0A287A2C8_PIG;tr|A0A5G2R820|A0A5G2R820_PIG;tr|A0A286ZYA8|A0A286ZYA8_PIG	1863	DRY_EERY domain-containing protein;Uncharacterized protein	CLASRP
20.0676	19.8812	19.9019	20.0455	20.0448	19.92	19.9225	20.0827		0.345683	0.0605607	1.04287	1.0232	35	17.6	109.55	65	tr|A0A287A2D7|A0A287A2D7_PIG;tr|A0A287BA16|A0A287BA16_PIG	1864	GRIP domain-containing protein	TRIP11
19.6384	19.5321	19.6156	19.7782	19.5257	19.7377	19.831	19.6526		0.322633	-0.0835094	-1.05959	-1.07756	10	30.8	106.85	41	tr|A0A287BHY1|A0A287BHY1_PIG;tr|A0A5G2R313|A0A5G2R313_PIG;tr|A0A287A2F9|A0A287A2F9_PIG;tr|A0A5G2RGF7|A0A5G2RGF7_PIG	1865	Uncharacterized protein	TCEA1
15.1627	14.9354	14.6471	14.9169	14.5949	14.7128	14.5685	14.6648		0.974793	0.00523877	1.00364	0.032937	2	4.3	2.8213	2	tr|F1SD83|F1SD83_PIG;tr|A0A287A2G2|A0A287A2G2_PIG	1866	Uncharacterized protein	NACC1
17.082	17.4538	16.8828	17.2805	17.5159	16.9736	16.7924	17.3276	+	0.00139328	0.461747	1.37721	5.59028	3	7.1	33.075	11	tr|A0A287A2G3|A0A287A2G3_PIG;tr|A0A287A7X2|A0A287A7X2_PIG;tr|A0A287ALZ0|A0A287ALZ0_PIG;tr|I3LKT4|I3LKT4_PIG	1867	PX domain-containing protein;Uncharacterized protein	SNX7
18.0506	18.5879	18.718	18.4833	17.9449	18.1532	18.2385	18.2236		0.926393	0.0198579	1.01386	0.0963328	4	12.5	8.5258	17	tr|A0A5G2QA50|A0A5G2QA50_PIG;tr|A0A287A2G6|A0A287A2G6_PIG	1868	Glutathione peroxidase	GPX7
16.0812	16.153	16.2689	16.1602	15.7737	16.2265	16.2807	16.6842		0.91454	-0.0215518	-1.01505	-0.111916	6	12.8	56.633	7	tr|A0A287A2G7|A0A287A2G7_PIG;tr|A0A287A6F8|A0A287A6F8_PIG;tr|F1RK06|F1RK06_PIG	1869	Leucine-rich repeat and calponin homology domain-containing protein 1 isoform 3;Calponin-homology (CH) domain-containing protein	LRCH1
18.3741	18.2783	18.0605	18.1966	18.2606	17.9086	18.4702	18.6319		0.431241	0.138513	1.10077	0.843586	10	11.6	61.209	21	tr|A0A5G2RAE0|A0A5G2RAE0_PIG;tr|A0A5G2QGI5|A0A5G2QGI5_PIG;tr|A0A287A2H4|A0A287A2H4_PIG;tr|A0A5G2RA00|A0A5G2RA00_PIG;tr|A0A5G2QFS7|A0A5G2QFS7_PIG;tr|I3LI25|I3LI25_PIG;tr|A0A5G2QSR5|A0A5G2QSR5_PIG;tr|A0A5G2QPD8|A0A5G2QPD8_PIG;tr|A0A287BBZ9|A0A287BBZ9_PIG	1870	PH domain-containing protein	PHLDB1
16.1301	15.9742	16.2681	15.8698	16.1678	16.4096	16.0679	16.4375		0.493239	-0.106574	-1.07667	-0.729394	3	16.6	5.0126	6	tr|A0A5G2QHX3|A0A5G2QHX3_PIG;tr|A0A5G2QCH3|A0A5G2QCH3_PIG;tr|A0A287A2J4|A0A287A2J4_PIG	1871	Ubiquitin-like domain-containing protein	SLC10A3
18.6787	18.5812	19.0146	18.4374	18.6239	18.7772	18.7601	18.6193	+	0.0284996	-0.242212	-1.1828	-2.86805	13	17.6	87.819	47	tr|A0A287A2J9|A0A287A2J9_PIG;tr|F1SR61|F1SR61_PIG	1873	CULLIN_2 domain-containing protein;Cullin-3 isoform 2	CUL3
19.2958	19.0291	18.983	19.1101	19.175	19.153	19.3731	19.1846		0.442427	-0.0765042	-1.05446	-0.822155	10	31.2	71.69	28	tr|F6Q330|F6Q330_PIG;tr|A0A287BAQ6|A0A287BAQ6_PIG;tr|A0A287A2K0|A0A287A2K0_PIG	1874	Tyrosine-protein phosphatase non-receptor type	PTPN1
16.8014	16.5934	17.2819	17.1643	17.2	16.5861	17.1452	16.9489		0.916884	0.0229888	1.01606	0.108833	6	13.3	96.593	19	tr|A0A287A2K4|A0A287A2K4_PIG;tr|A0A287B8W1|A0A287B8W1_PIG	1875	Asparaginase	ASPG
17.7585	17.8151	17.8443	17.7652	17.9219	17.4538	17.5508	17.5938		0.322231	0.12216	1.08836	1.07854	3	12.4	4.6726	10	tr|A0A287A2L0|A0A287A2L0_PIG	1876	Uncharacterized protein	ARL8A
15.3706	15.5512	15.7022	15.3443	15.5881	15.5954	15.2914	15.7325		0.625867	0.0640912	1.04543	0.513635	1	4.7	5.9927	5	tr|A0A287A2L2|A0A287A2L2_PIG;tr|F1S8J6|F1S8J6_PIG;tr|A0A5G2Q9L1|A0A5G2Q9L1_PIG;tr|A0A5G2QFY1|A0A5G2QFY1_PIG	1877	Uncharacterized protein;Ras-related protein Rab-2B isoform 1	RAB2B
12.1525	12.8382	12.0194	12.0713	12.6242	12.163	12.8067	12.721		0.299676	0.278279	1.21275	1.13499	1	1.3	6.3121	2	tr|I3L612|I3L612_PIG;tr|I3LDW8|I3LDW8_PIG;tr|I3LLP1|I3LLP1_PIG;tr|A0A287A2L4|A0A287A2L4_PIG;tr|I3L9I3|I3L9I3_PIG	1878	ABC transporter domain-containing protein;Uncharacterized protein	ABCA8
19.623	18.9112	19.34	19.5579	19.1522	19.7815	19.317	19.0795		0.103898	-0.340152	-1.26589	-1.9156	7	38.8	190.56	19	tr|A0A287A2M4|A0A287A2M4_PIG;tr|A0A287BI70|A0A287BI70_PIG;tr|A0A5G2QBE4|A0A5G2QBE4_PIG	1879	Uncharacterized protein	CRIP2
11.3413	11.7826	11.6081	11.7183	10.9032	11.981	11.1224	13.9604		0.428022	0.577922	1.4927	0.849829	1	2.5	4.8791	2	tr|A0A287A2N4|A0A287A2N4_PIG	1880	SAM domain-containing protein	SAMD1
18.2819	18.3696	18.2944	18.066	18.1634	18.101	18.2919	18.5485		0.71765	0.0445962	1.03139	0.379124	16	10	35.31	32	tr|A0A287A2N5|A0A287A2N5_PIG	1881	Uncharacterized protein	DOCK1
20.3552	20.5833	20.4834	20.3698	20.7488	20.5689	20.6395	20.2883		0.910275	-0.0142131	-1.0099	-0.117531	45	30.6	268.55	100	tr|A0A287A2P1|A0A287A2P1_PIG	1883	Uncharacterized protein	CROCC2
19.4725	19.2348	19.4175	19.3986	19.387	19.3838	19.5602	19.4585		0.197381	-0.0887852	-1.06347	-1.44948	11	31.3	190.2	35	tr|A0A287A2P6|A0A287A2P6_PIG;tr|F1SGC8|F1SGC8_PIG	1884	Uncharacterized protein;Actin-like protein 6A isoform X1	ACTL6A
19.1829	19.0377	19.4416	19.2268	18.9491	19.6731	18.9451	18.7619		0.137548	-0.316812	-1.24558	-1.713	7	31.5	27.592	26	tr|A0A287A2R1|A0A287A2R1_PIG;tr|A0A5G2RFW9|A0A5G2RFW9_PIG	1885	Uncharacterized protein	MANF
23.2084	23.2766	23.3113	23.3827	23.2769	23.3776	23.5527	23.5201		0.987025	0.00156832	1.00109	0.0169519	24	76.9	323.31	1178	tr|A0A287A2R9|A0A287A2R9_PIG;tr|A0A5G2QSR7|A0A5G2QSR7_PIG;tr|A0A287ARU7|A0A287ARU7_PIG;tr|A0A5G2QK17|A0A5G2QK17_PIG;tr|A0A5G2QJ52|A0A5G2QJ52_PIG	1887	14_3_3 domain-containing protein	CRK
15.8296	15.9462	15.9068	15.9483	16.2596	15.8311	15.9821	15.9731		0.137972	0.14439	1.10526	1.71077	3	5.3	2.4818	5	tr|F1RIT6|F1RIT6_PIG;tr|A0A287BE33|A0A287BE33_PIG;tr|A0A287AM96|A0A287AM96_PIG;tr|A0A287ASN2|A0A287ASN2_PIG;tr|A0A287A3Z9|A0A287A3Z9_PIG;tr|I3LIY8|I3LIY8_PIG;tr|A0A5G2Q8A1|A0A5G2Q8A1_PIG;tr|A0A287A772|A0A287A772_PIG;tr|A0A287A2S3|A0A287A2S3_PIG	1888	Uncharacterized protein;ARF GTPase-activating protein GIT2 isoform 5;ANK_REP_REGION domain-containing protein	GIT2
18.0417	18.0219	17.6497	18.2349	17.9313	17.9365	17.5362	18.2278		0.067983	0.312929	1.24223	2.22229	10	22.5	19.123	16	tr|A0A5G2R7B8|A0A5G2R7B8_PIG;tr|A0A287A2S9|A0A287A2S9_PIG;tr|F1RQE2|F1RQE2_PIG;tr|A0A5G2QMK0|A0A5G2QMK0_PIG	1889	Uncharacterized protein	FNBP1
15.3125	15.2593	15.3611	15.365	15.137	15.2926	15.3982	15.6247		0.961107	0.00541306	1.00376	0.0508355	4	7.2	7.3447	6	tr|A0A287A2T3|A0A287A2T3_PIG	1890	tRNA_int_end_N2 domain-containing protein	TSEN54
18.4132	18.019	18.153	18.0327	18.0368	17.9483	18.1877	18.12		0.254322	-0.123423	-1.08932	-1.26041	6	14.2	33.564	18	tr|A0A287A2U0|A0A287A2U0_PIG;tr|A0A287B859|A0A287B859_PIG	1891	Uncharacterized protein	SREK1
18.0233	17.8591	17.8449	17.7378	17.5295	17.7604	18.0824	17.7001		0.0721332	-0.221118	-1.16564	-2.17928	4	14.9	34.646	14	tr|F1SGJ4|F1SGJ4_PIG;tr|A0A287A2V4|A0A287A2V4_PIG	1893	AB hydrolase-1 domain-containing protein;Monoacylglycerol lipase ABHD6	ABHD6
18.2752	17.9755	18.2153	18.1485	18.0567	18.1484	18.1977	18.338		0.370828	-0.0794926	-1.05665	-0.967133	7	12.4	28.604	19	tr|A0A287A2V5|A0A287A2V5_PIG;tr|F1SMA1|F1SMA1_PIG	1894	Rho-GAP domain-containing protein	RALBP1
14.7115	14.3387	14.67	14.5706	14.2652	14.756	14.9028	14.6317	+	0.0232843	-0.308542	-1.23846	-3.02375	1	6.7	4.3689	3	tr|A0A287A2X5|A0A287A2X5_PIG	1896	Gluconokinase	IDNK
22.7629	22.0964	21.7468	22.272	22.1139	21.8458	22.3418	22.3149		0.921183	0.02495	1.01744	0.103179	48	39.6	323.31	331	tr|A0A5K1VE26|A0A5K1VE26_PIG;tr|A0A287A2Y0|A0A287A2Y0_PIG;tr|F1SV47|F1SV47_PIG	1897	Thyroid hormone receptor-associated protein 3;Uncharacterized protein	THRAP3
18.9734	18.9311	18.8345	19.1422	18.8468	18.7738	19.0917	18.9578		0.608416	0.0511427	1.03609	0.540345	9	41.7	79.33	58	tr|A0A5G2R9A1|A0A5G2R9A1_PIG;tr|A0A287AM78|A0A287AM78_PIG;tr|A0A287A2Y1|A0A287A2Y1_PIG;tr|F1S8H8|F1S8H8_PIG	1898	Purine nucleoside phosphorylase	PNP
21.1518	21.5808	21.5106	21.4606	21.3525	21.5325	21.0117	21.1143		0.661344	0.075398	1.05365	0.460546	12	69.6	147.5	194	tr|A0A287A2Y4|A0A287A2Y4_PIG;tr|A0A5G2QY12|A0A5G2QY12_PIG;tr|A0A287B0C3|A0A287B0C3_PIG;tr|A0A287B4I0|A0A287B4I0_PIG	1899	ATP synthase subunit d, mitochondrial	ATP5PD
17.4265	16.9362	16.9046	17.3313	17.1905	17.0544	16.9889	17.3899		0.468872	0.118378	1.08551	0.772998	5	12.5	70.591	17	tr|A0A287A2Z1|A0A287A2Z1_PIG;tr|A0A5G2Q9P0|A0A5G2Q9P0_PIG;tr|F1SS99|F1SS99_PIG;tr|A0A5G2QH08|A0A5G2QH08_PIG	1900	DHHA2 domain-containing protein	PRUNE1
14.6774	15.4935	14.8548	14.5764	15.0317	14.8202	14.79	14.5607		0.584214	0.129941	1.09425	0.578119	3	10.5	13.68	5	tr|A0A287A317|A0A287A317_PIG;tr|F1SPN8|F1SPN8_PIG;tr|A0A5K1TZ96|A0A5K1TZ96_PIG	1901	Hyaluronidase	HYAL2
15.7695	15.6509	15.7055	15.4433	15.6298	15.6737	15.2568	15.9078		0.720043	0.0566065	1.04002	0.375731	2	7.3	9.1697	5	tr|F1SGQ0|F1SGQ0_PIG;tr|A0A287A326|A0A287A326_PIG	1903	Dehydrogenase/reductase SDR family member 1	DHRS1
17.0379	17.6387	17.5463	17.3018	17.6971	17.3054	17.35	17.3813		0.219917	0.194829	1.14459	1.3694	4	13	40.47	9	tr|A0A287A328|A0A287A328_PIG;tr|A0A5G2QI85|A0A5G2QI85_PIG	1904	Uncharacterized protein	RRAS2
9.7103	10.0738	10.1537	9.58081	10.4879	10.646	12.8597	11.1254		0.521365	-0.525473	-1.43941	-0.680843	1	2.5	1.5341	3	tr|A0A287BD67|A0A287BD67_PIG;tr|A0A287A358|A0A287A358_PIG;tr|A0A287BSX8|A0A287BSX8_PIG;tr|A0A287AC44|A0A287AC44_PIG;tr|A0A5G2QCN9|A0A5G2QCN9_PIG	1905	Protein kinase domain-containing protein;STE20-related kinase adapter protein beta isoform 1	STRADB
15.6043	16.0216	15.7032	15.8502	16.1103	15.9959	15.9079	15.7369		0.342709	0.12692	1.09196	1.03005	2	4.1	1.3178	4	tr|A0A287A365|A0A287A365_PIG;tr|A0A287AHH8|A0A287AHH8_PIG	1907	Uncharacterized protein;WD_REPEATS_REGION domain-containing protein	GNB4
14.4634	14.8475	14.9022	13.9213	14.6817	15.1778	14.4208	15.5388		0.987281	0.00629044	1.00437	0.0166173	1	2.3	7.8846	5	tr|A0A5G2QQK0|A0A5G2QQK0_PIG;tr|A0A5G2QVR8|A0A5G2QVR8_PIG;tr|A0A5G2QAA0|A0A5G2QAA0_PIG;tr|A0A5G2QW30|A0A5G2QW30_PIG;tr|A0A287A3A2|A0A287A3A2_PIG;tr|F1SEE4|F1SEE4_PIG;tr|A0A287BQF4|A0A287BQF4_PIG;tr|A0A5G2QET2|A0A5G2QET2_PIG	1910	Uncharacterized protein;Zinc finger protein 512 isoform X1	ZNF512
23.3663	23.6285	22.8	23.1418	23.6832	22.9438	23.6067	23.7742		0.157763	0.377722	1.29929	1.6135	90	66.8	323.31	976	tr|A0A287A3A3|A0A287A3A3_PIG	1911	Uncharacterized protein	AKAP12
16.5339	16.281	16.8482	16.0228	16.0057	16.4461	16.6557	16.1678	+	0.00362961	-0.501653	-1.41583	-4.61625	6	6.4	46.396	19	tr|A0A287B3Z0|A0A287B3Z0_PIG;tr|A0A287A3A6|A0A287A3A6_PIG;tr|A0A5G2QKE9|A0A5G2QKE9_PIG	1912	Uncharacterized protein;Patatin-like phospholipase domain-containing protein 7 isoform X4	PNPLA7
15.356	15.2456	15.3681	15.073	15.0073	14.7128	15.2204	15.2779		0.93894	-0.0133855	-1.00932	-0.0798674	4	3.7	11.897	7	tr|F1RG15|F1RG15_PIG;tr|A0A287A3B0|A0A287A3B0_PIG	1913	C-Jun-amino-terminal kinase-interacting protein 3 isoform X9;Uncharacterized protein	MAPK8IP3
14.8536	14.8441	14.6018	14.6393	14.9077	16.2443	15.2692	15.8068		0.679627	-0.192774	-1.14296	-0.433757	3	1.2	2.1407	3	tr|A0A287APV5|A0A287APV5_PIG;tr|F1RSV8|F1RSV8_PIG;tr|A0A287A3B4|A0A287A3B4_PIG;tr|A0A287AJS5|A0A287AJS5_PIG	1914	Med12 domain-containing protein;Mediator of RNA polymerase II transcription subunit 12	MED12
12.9134	12.5233	12.5847	12.6737	12.1144	12.557	12.6214	12.4874		0.180136	-0.219401	-1.16425	-1.51668	2	1.8	10.834	2	tr|A0A287A3C8|A0A287A3C8_PIG;tr|F1RUT9|F1RUT9_PIG;tr|A0A287A9M1|A0A287A9M1_PIG	1915	E3 ubiquitin-protein ligase	UBR2
17.0747	16.9857	16.6395	16.6955	16.8223	16.7743	16.8366	17.215		0.521225	0.0983553	1.07055	0.68108	5	10.9	13.344	14	tr|A0A287A3D6|A0A287A3D6_PIG;tr|I3LK87|I3LK87_PIG	1916	RRM domain-containing protein	RBMX2
12.0608	11.9139	11.9745	12.2033	12.2359	11.7719	11.5028	13.4914		0.139608	0.633611	1.55144	1.70224	1	11.6	6.9191	8	tr|A0A287A3E1|A0A287A3E1_PIG;tr|A0A5G2R3F9|A0A5G2R3F9_PIG	1917	Adenylate kinase isoenzyme 6	AK6
19.3707	19.0496	19.4793	19.3734	18.703	19.2731	18.6539	18.6756		0.362757	-0.24389	-1.18418	-0.984792	7	26.9	37.974	39	tr|A0A287A3E4|A0A287A3E4_PIG;tr|A0A287AZZ1|A0A287AZZ1_PIG;sp|Q95ND5|CASP3_PIG;tr|A0A5G2QQP0|A0A5G2QQP0_PIG	1918	Caspase-3	CASP3
16.1558	16.0548	15.9255	15.9023	16.2611	15.9446	16.1367	16.3344		0.432693	0.0974419	1.06987	0.840782	3	1.2	3.3456	4	tr|K7GNT3|K7GNT3_PIG;tr|K7GPI8|K7GPI8_PIG;tr|A0A287A3E6|A0A287A3E6_PIG;tr|I3LTQ4|I3LTQ4_PIG;tr|I3LGM1|I3LGM1_PIG	1919	Uncharacterized protein	UBR5
[truncated: 4,063 more rows]
