# Supplementary material for: Chemerin Effect on the Endometrial Proteome of the Domestic Pig during Implantation Obtained by LC-MS/MS Analysis
Source: Cells. 2022 Mar 30;11(7):1161. doi: 10.3390/cells11071161 (PMC8997736; doi:10.3390/cells11071161)
Supplement: Supplementary file 1 [file cells-11-01161-s001.zip › Table S2 DRPs LC-MS CHEM400.xlsx]

## Sheet: Arkusz1
Gene	Protein	p-value	Fold change
HLA-DQB1	HLA class II histocompatibility antigen, DQ haplotype D beta chain	0.00325234	3.00951
RARRES2	Chemerin	0.00637206	2.76157
C15H2orf72	Uncharacterized protein	0.000579138	1.83686
IFIT3	Interferon-stimulated protein 60	0.0159523	1.76847
COL17A1	Collagen Type XVII Alpha 1 Chain	0.0013203	1.68843
PALMD	Palmdelphin	0.0020693	1.64926
ESAM	Endothelial cell-selective adhesion molecule	0.00790706	1.5997
CORO1A	Coronin	0.00705859	1.57538
ERAP2	Aminopeptidase	0.0104025	1.56464
ALDH1A2	Aldedh domain-containing protein	0.0172323	1.56053
TINAGL1	Tubulointerstitial nephritis antigen-like isoform 1	0.0446527	1.55981
BIN2	BAR domain-containing protein	0.0203044	1.53966
ANKRD24	ANK_REP_REGION domain-containing protein	0.0210257	1.53621
VCAM1	Vascular Cell Adhesion Molecule 1	0.0337539	1.52697
CYP1A1	Hydroperoxy icosatetraenoate dehydratase	0.00202337	1.52459
LSP1	Lymphocyte-specific protein 1 isoform 1	0.0146424	1.52395
PCDHGA4	Protocadherin Gamma Subfamily A, 4	0.0193144	1.5151
ASCC3	Activating signal cointegrator 1 complex subunit 3	0.0349794	1.51217
SULT1A3	Sulfotransferase	0.0195503	1.50759
FGR	Tyrosine-protein kinase	0.00499999	1.50182
CTSS	Cathepsin S	0.041801	1.50085
ENO2	2-phospho-D-glycerate hydro-lyase	0.0151758	1.49988
UBA7	Ubiquitin-like modifier-activating enzyme 7	0.0103924	1.48736
PLAC9	Placenta Associated 9	0.041235	1.47898
LMNA	Prelamin-A/C	0.0193182	1.47534
NCKAP1L	NCK Associated Protein 1 Like	0.00528645	1.47333
ALDH1L2	Formyltetrahydrofolate dehydrogenase	0.00279902	1.47274
SEPTIN6	Septin 6	0.00538796	1.46866
RCSD1	RCSD Domain Containing 1	0.00202562	1.46818
PLVAP	Plasmalemma Vesicle Associated Protein	0.0165491	1.4678
KERA	LRRNT domain-containing protein	0.0493453	1.46387
IFIH1	Interferon Induced With Helicase C Domain 1	0.0184812	1.45536
TGFB1	Transforming growth factor beta-1 proprotein	0.0141365	1.45374
TMOD2	Tropomodulin-2 isoform a	0.0391513	1.45325
MX2	Interferon-induced GTP-binding protein Mx2	0.048945	1.4468
MCC	MCC Regulator Of WNT Signaling Pathway	0.00419959	1.44612
VIM	Vimentin	0.00866926	1.44611
GIMAP4	GTPase IMAP family member 4	0.0446388	1.44509
PRKAR2B	Protein kinase cAMP-dependent type II regulatory subunit beta	0.0403294	1.44459
ABCB1	ATP Binding Cassette Subfamily B Member 1	0.000283946	1.44362
CNRIP1	CB1 cannabinoid receptor-interacting protein 1	0.0138729	1.43909
EVL	Ena/VASP-like protein	0.00680984	1.43498
SYNE3	Spectrin repeat containing nuclear envelope family member 3	0.00175185	1.42987
SPTA1	Spectrin alpha, erythrocytic 1	0.0182994	1.4264
CLMP	CXADR-like membrane protein	0.0223969	1.42343
CYP2S1	Cytochrome P450	0.0314087	1.42331
KANK3	ANK_REP_REGION domain-containing protein	0.0368502	1.4224
TPM4	Tropomyosin alpha-4 chain	0.0160752	1.40225
HK3	Hexokinase	0.00626296	1.40199
GIPC3	PDZ domain-containing protein	0.0410622	1.40164
NT5DC2	5'-nucleotidase domain containing 2	0.0480011	1.39735
EHBP1L1	EH domain binding protein 1 like 1	0.00259288	1.39444
TUBA8	Tubulin alpha chain	0.0022445	1.39432
ANTXR2	Anthrax toxin receptor	0.0317998	1.39002
FBXO39	F-box domain-containing protein	0.0312229	1.38817
SPTB	Spectrin beta chain	0.0220044	1.37972
MMRN2	Multimerin 2	0.00759724	1.37805
SERPINB10	SERPIN domain-containing protein	0.0486203	1.37749
SNX7	PX domain-containing protein	0.00139328	1.37721
KCTD12	Potassium channel tetramerization domain containing 12	0.0478606	1.37404
HIGD1B	HIG1 domain-containing protein	0.0378594	1.37313
INMT	Indolethylamine N-methyltransferase isoform 1	0.0153932	1.36879
F5	Coagulation factor V	0.00569262	1.36531
SLC9A3R2	Na(+)/H(+) exchange regulatory cofactor NHE-RF	0.00454039	1.36105
FERMT3	PH domain-containing protein	0.0273479	1.35811
STC1	Stanniocalcin 1	0.0157816	1.35628
NADK2	NAD kinase 2, mitochondrial	0.0459002	1.35626
ENPEP	Aminopeptidase;Glutamyl aminopeptidase	0.0238578	1.34594
AIF1L	Allograft inflammatory factor 1	0.0230737	1.3422
LRRC32	Leucine Rich Repeat Containing 32	0.0377188	1.3379
TPM3	Tropomyosin alpha-3 chain	0.0186176	1.33747
FILIP1	Filamin-A-interacting protein 1 isoform X1	0.014988	1.3359
ANK1	Ankyrin 1	0.0455024	1.335
CRLF3	Fibronectin type-III domain-containing protein	0.00254324	1.33186
ZBP1	Z-DNA binding protein 1	0.00171561	1.33136
SLC2A3	Solute carrier family 2, facilitated glucose transporter member 3	0.0163469	1.33001
RPLP2	60S acidic ribosomal protein P2	0.00282286	1.32693
SEMA7A	Sema domain-containing protein	0.00751806	1.32631
CD93	Complement component C1q receptor	0.0332678	1.32514
ATP2A3	Calcium-transporting ATPase	0.0144313	1.32392
TANGO6	Transport And Golgi Organization 6 Homolog	0.00475438	1.32196
SEPTIN5	Septin-5	0.0198031	1.31904
EEA1	Early endosome antigen 1	0.015656	1.31584
ALDH2	Aldehyde dehydrogenase, mitochondrial	0.0219299	1.31298
SH3BP1	SH3 Domain Binding Protein 1	0.00479148	1.31238
PDGFRB	Platelet-derived growth factor receptor beta	0.0229403	1.31115
PLCD1	Phosphoinositide phospholipase C	0.0134339	1.31107
HEBP1	Heme-binding protein 1	0.0475646	1.31044
DPP4	Dipeptidyl peptidase 4	0.028538	1.30805
ENG	Endoglin	0.00914316	1.30733
ITGA9	Integrin alpha-9	0.0219	1.30644
RASA4B	RAS P21 Protein Activator 4B	0.0249734	1.30516
PLXND1	Sema domain-containing protein	0.0391543	1.30481
SEPTIN10	Septin-10 isoform 1	0.0295636	1.3035
RASIP1	Ras interacting protein 1	0.011052	1.30051
FBXO44	F-Box Protein 44	0.0081792	1.29872
HERC6	Putative E3 ubiquitin-protein ligase HERC6 isoform 2	0.0426972	1.2973
MAMDC2	MAM domain containing 2	0.0363766	1.29315
DOK2	Docking protein 2	0.0340393	1.29227
EXOC6B	Exocyst complex component	0.0244535	1.28796
ATL1	GB1/RHD3-type G domain-containing protein	0.00896647	1.28721
STAT1	Signal transducer and activator of transcription 1	0.0387282	1.28617
FILIP1L	Filamin A-interacting protein 1-like isoform 3	0.025356	1.28516
GLS	Glutaminase	0.0184456	1.28404
HIP1		0.0238987	1.28388
SCARB2	Lysosome membrane protein 2	0.0242294	1.27797
GSDMD	Gasdermin-D	0.0101446	1.2697
RASSF8	Ras association domain-containing protein 8 isoform X1	0.033894	1.26596
PIK3R1	Phosphatidylinositol 3-kinase 85 kDa regulatory subunit alpha	0.0491751	1.26429
STXBP1	Syntaxin binding protein 1	0.0133898	1.26385
FGL2	Fibroleukin	0.020915	1.26371
CTRC	Chymotrypsin-C	0.0389426	1.2637
SDC2	Syndecan	0.0373728	1.26291
SEPTIN11	Septin-type G domain-containing protein	0.0227998	1.2619
SIPA1	Signal-Induced Proliferation-Associated 1	0.0138021	1.26051
CNP	2',3'-cyclic-nucleotide 3'-phosphodiesterase	0.0154994	1.25974
TTF2	Transcription termination factor 2 isoform X6	0.0207665	1.25796
PDZK1	PDZ domain-containing protein	0.013091	1.2572
LOC100517129	HSR domain-containing protein	0.0240393	1.25226
CAMK2D	Calcium/calmodulin-dependent protein kinase type II subunit delta	0.0334639	1.25204
ANKRD44	Serine/threonine-protein phosphatase 6 regulatory ankyrin repeat subunit B isoform X2	0.00315973	1.2509
TMEM115	Transmembrane protein 115	0.00557918	1.24999
EML1	Echinoderm microtubule-associated protein-like 1 isoform X1	0.0244012	1.24825
DDR2	Receptor protein-tyrosine kinase	0.00643284	1.24797
PPP3CA	Serine/threonine-protein phosphatase	0.00273121	1.24668
JCAD	Junctional cadherin 5 associated	0.0452546	1.24483
IDH3A	Isocitrate dehydrogenase [NAD] subunit, mitochondrial	0.011438	1.24442
PPP1R12C	Protein phosphatase 1 regulatory subunit	0.000276448	1.24408
LOC100523668	GB1/RHD3-type G domain-containing protein	0.0457344	1.24015
CDC42EP1	Cdc42 effector protein 1 isoform X1	0.00225523	1.23795
IFIT5	Interferon Induced Protein With Tetratricopeptide Repeats 5	0.00775346	1.23783
MCAM	Melanoma cell adhesion molecule	0.0390733	1.2367
ACADM	Medium-chain-specific acyl-CoA dehydrogenase, mitochondrial	0.0231985	1.23597
FMNL1	Formin like 1	0.0414379	1.23555
PLEKHO2	Pleckstrin homology domain-containing family O member 2 isoform 1	0.00996434	1.23548
TNS2	Tensin 2	0.0283221	1.2341
PSMB9	Proteasome subunit beta	0.0453246	1.23377
NDRG1	N-myc downstream-regulated gene 1 protein	0.000240779	1.23172
PECAM1	Platelet endothelial cell adhesion molecule	0.0288195	1.23021
WDFY1	WD repeat and FYVE domain containing 1	0.0367451	1.22809
AIP	AH receptor-interacting protein	0.0261899	1.22197
NDE1	NUDE_C domain-containing protein	0.0489988	1.22107
SEPTIN4	Septin 4	0.0387445	1.21991
RAB11FIP1	FIP-RBD domain-containing protein	0.033756	1.21989
TUBB4A	Tubulin beta chain	0.0389549	1.21898
NEDD4	HECT-type E3 ubiquitin transferase	0.0109022	1.21762
CEBPB	CCAAT/enhancer-binding protein	0.0393196	1.21606
FAM160B1	Family with sequence similarity 160 member B1	0.0449987	1.21571
DIAPH2	Diaphanous related formin 2	0.0168437	1.21355
PTPN9	Tyrosine-protein phosphatase non-receptor type 9	0.0345993	1.21255
ACAP2	ArfGAP with coiled-coil, ankyrin repeat and PH domains 2	0.0244219	1.21238
NQO1	NAD(P)H quinone dehydrogenase 1	0.0368328	1.21198
ERCC2	General transcription and DNA repair factor IIH helicase subunit XPD	0.0398555	1.21008
LOC396684	SERPIN domain-containing protein	0.0129163	1.20964
SYNJ2BP	Synaptojanin-2-binding protein	0.0411664	1.20868
STRN	Striatin isoform X1	0.0388945	1.20772
TLN1	Talin 1	0.0136535	1.20646
PCDH1	Protocadherin 1	0.0406319	1.20636
NRP1	Neuropilin	0.0259335	1.20438
GRSF1	G-rich RNA sequence binding factor 1	0.0168486	1.20325
VWF	von Willebrand factor	0.0285233	1.20285
SARM1	NAD(+) hydrolase SARM1	0.00929303	1.20244
DBR1	DBR1 domain-containing protein	0.0407515	1.20168
ACSL5	AMP-binding domain-containing protein	0.00199475	1.2012
CZIB	CXXC motif containing zinc binding protein	0.0254901	-1.20226
POP7	Ribonuclease P protein subunit p20	0.00438515	-1.20244
PRKAA1	Acetyl-CoA carboxylase kinase	0.0297998	-1.2034
ARHGEF16	Rho guanine nucleotide exchange factor 16 isoform X2	0.0231061	-1.20344
CCDC91	Coiled-coil domain-containing protein 91 isoform 1	0.0132064	-1.2037
IST1	IST1 homolog	0.00455221	-1.20412
CLIC1	Chloride intracellular channel protein	0.0260062	-1.2056
RUNDC1	RUN domain-containing protein 1 isoform 1	0.00391639	-1.2087
SPATA18	Mitochondria-eating protein	0.0127694	-1.2096
ANKRD35	Ankyrin repeat domain 35	0.017319	-1.21015
TRIM3	AH domain-containing protein	0.0239619	-1.21199
NHLRC3	NHL repeat containing 3	0.0151796	-1.2121
PRDX1	Peroxiredoxin-1	0.00571565	-1.2151
OSBPL8	Oxysterol-binding protein	0.00639692	-1.21648
SLTM	SAFB-like transcription modulator isoform X5	0.0406036	-1.21669
FKBP4	Peptidylprolyl isomerase	0.0468192	-1.21903
GRAMD2B	GRAM domain-containing protein 2B isoform 2	0.041681	-1.21909
LDHA	L-lactate dehydrogenase A chain	0.025289	-1.22009
RAB3B	RAB3B, member RAS oncogene family	0.00614841	-1.22279
CROT	Carn_acyltransf domain-containing protein	0.00475779	-1.22305
CKB	Creatine kinase B-type	0.0157527	-1.22527
ITGB4	Integrin beta	0.00176513	-1.22574
DSG2	Desmoglein 2	0.00266294	-1.22639
B4GALT5	Beta-1,4-galactosyltransferase 5	0.00613164	-1.22905
NIBAN2	PH domain-containing protein	0.0170322	-1.22979
DENND4C	DENN domain containing 4C	0.0290759	-1.23074
SERPINB6	Serpin family B member 6	0.0276795	-1.23141
FCSK	L-fucose kinase	0.0123316	-1.23225
ALDH3A2	Aldedh domain-containing protein	0.0495134	-1.234
NDRG2	N-myc downstream-regulated gene 2 protein	0.0282566	-1.23412
SPAG1	Sperm-associated antigen 1	0.00498145	-1.23613
UBAC2	Ubiquitin-associated domain-containing protein 2 isoform X1	0.0225219	-1.23672
PABPN1	Poly(A)-binding protein nuclear 1	0.0067456	-1.23755
NMT1	Glycylpeptide N-tetradecanoyltransferase	0.00692619	-1.23805
THUMPD2	THUMP domain-containing protein	0.0227878	-1.23826
IDNK	Gluconokinase	0.0232843	-1.23846
CMAS	CMP-N-acetylneuraminic acid synthase	0.0437386	-1.23855
BACH1	Transcription regulator protein BACH1	0.0439783	-1.23866
PANK2	Pantothenate kinase 2	0.0363751	-1.23899
EIF2S2	Eukaryotic translation initiation factor 2 subunit beta	0.0209418	-1.23947
ITGA2	VWFA domain-containing protein	0.0398259	-1.23973
ACSS2	Propionate--CoA ligase	0.00630278	-1.23982
ACO1	Citrate hydro-lyase	0.0104619	-1.2402
TIA1	TIA1 cytotoxic granule associated RNA binding protein	0.0286916	-1.24035
BCL10	B-cell CLL/lymphoma 10	0.0275323	-1.24173
ARFGEF1	SEC7 domain-containing protein	0.00594412	-1.24174
HDAC10	Histone deacetylase 10 isoform 1	0.0206315	-1.24376
CAB39	Calcium-binding protein 39	0.0259102	-1.24447
PPME1	Protein phosphatase methylesterase 1	0.000972155	-1.24468
ASAH1	Ceramidase	0.0183515	-1.24492
STXBP2	Syntaxin-binding protein 2	0.0182797	-1.24774
S100A14	Protein S100-A14 isoform X1	0.0237402	-1.24905
CTSZ	Cathepsin X	0.0339351	-1.24949
PSMG4	Proteasome Assembly Chaperone 4	0.0456753	-1.25178
RANBP17	Ran-binding protein 17	0.0119232	-1.25193
DPCD	Protein DPCD	0.0053592	-1.2535
DNAJA4	DnaJ Heat Shock Protein Family (Hsp40) Member A4	0.0363021	-1.25447
IQGAP2	IQ motif containing GTPase activating protein 2	0.00251119	-1.25818
SMS	Spermine synthase isoform X1	0.0346035	-1.25994
SESTD1	CRAL-TRIO domain-containing protein	0.00331511	-1.26093
CLDN4	Claudin	0.0151991	-1.26213
ADSS2	Adenylosuccinate synthetase isozyme 2	0.00965878	-1.26302
LIMK2	LIM domain kinase 2 isoform 2	0.0229955	-1.26473
SACM1L	Phosphatidylinositide phosphatase SAC1 isoform 1	0.0221288	-1.26493
UBE2D3	Ubiquitin-conjugating enzyme E2 D3	0.0450784	-1.26809
RAB3D	Ras-related protein Rab-3	0.0202321	-1.26968
NFIA	Nuclear factor 1	0.0314183	-1.27097
NFIC	Nuclear factor 1 C-type	0.0309513	-1.2715
UFC1	Ubiquitin-fold modifier-conjugating enzyme 1	0.0217719	-1.27172
GPD1L	Glycerol-3-phosphate dehydrogenase [NAD(+)]	0.000130042	-1.27211
CTSL	Procathepsin L	0.0400122	-1.2725
AGL	4-alpha-glucanotransferase	0.000904915	-1.27388
CXADR	CXADR Ig-like cell adhesion molecule	0.00794135	-1.27784
PRPF18	PRP18 homolog	0.0248135	-1.27828
SLC25A13	Solute carrier family 25 member 13	0.0129173	-1.28313
GFUS	GDP-4-keto-6-deoxy-D-mannose-3,5-epimerase-4-reductase	0.000881756	-1.28622
BTF3	Transcription factor BTF3	0.0291324	-1.28691
KCTD14	BTB domain-containing protein	0.0322455	-1.28737
LUC7L	LUC7 like	0.0327678	-1.28854
GNS	N-acetylglucosamine-6-sulfatase	0.0316971	-1.2895
TECR	Very-long-chain enoyl-CoA reductase	0.0221471	-1.29307
CHMP3	Charged Multivesicular Body Protein 3	0.00913375	-1.29346
ENPP5	Ectonucleotide pyrophosphatase/phosphodiesterase family member 5	0.00114076	-1.2945
TPD52	Tumor protein D52 isoform 5	0.0449772	-1.29707
RGN	Regucalcin	0.043251	-1.29832
B4GALT1	Beta-1,4-galactosyltransferase 1	0.0230419	-1.29885
SARAF	Store-operated calcium entry-associated regulatory factor	0.0170544	-1.3005
PRR15	Proline rich 15	0.036376	-1.30146
HID1	Protein HID1 isoform X1	0.0262972	-1.30233
LRBA	LPS responsive beige-like anchor protein	0.0334559	-1.30319
COASY	Bifunctional coenzyme A synthase	0.0195324	-1.30584
NADSYN1	Glutamine-dependent NAD(+) synthetase	0.0353799	-1.3088
ARL6IP1	Uncharacterized protein	0.00778409	-1.31012
FUCA1	Alpha-L-fucosidase	0.0117884	-1.31081
SRP54	Signal recognition particle 54 kDa protein	0.00115108	-1.31256
BROX	BRO1 domain- and CAAX motif-containing protein	0.00487707	-1.31387
ANP32A	Acidic leucine-rich nuclear phosphoprotein 32 family member A	0.0194231	-1.3149
PPAP2C	acidPPc domain-containing protein	0.0227851	-1.31522
SORL1	Low-density lipoprotein receptor relative with 11 ligand-binding repeats	0.0411594	-1.31671
MAFK	BZIP domain-containing protein	0.00458763	-1.32046
PNPLA6	Patatin like phospholipase domain containing 6	0.0174462	-1.32113
ACLY	ATP-citrate synthase	0.0239765	-1.3225
PM20D2	M20_dimer domain-containing protein	0.047435	-1.3308
TMUB1	Ubiquitin-like domain-containing protein	0.0169021	-1.3313
ARHGEF5	Rho guanine nucleotide exchange factor 5	0.0298114	-1.33229
FAM169A	Family with sequence similarity 169 member A	0.0412776	-1.33284
TSPAN15	Tetraspanin	0.0223599	-1.33396
AHCYL1	Adenosylhomocysteinase-like protein 1	0.0389032	-1.33586
HMOX2	Heme oxygenase (biliverdin-producing)	0.00141669	-1.33768
ASC	Apoptosis-associated speck-like protein containing a CARD	0.0278481	-1.3409
ANXA8	Annexin	0.0233914	-1.34567
GALNT4	Polypeptide N-acetylgalactosaminyltransferase	0.0111154	-1.34684
GNPNAT1	Glucosamine 6-phosphate N-acetyltransferase	0.0191775	-1.34982
STRBP	Spermatid perinuclear RNA-binding protein	0.00531092	-1.35034
EHHADH	Enoyl-CoA hydratase	0.0132709	-1.35166
DENR	Density-regulated protein	0.0288285	-1.35364
ELAPOR1	Endosome-lysosome associated apoptosis and autophagy regulator 1	0.0236799	-1.35443
IVNS1ABP	BTB domain-containing protein	0.0205239	-1.35552
PKP3	Plakophilin 3	0.00215289	-1.35558
TUBA1A	Tubulin alpha chain	0.0374674	-1.35612
PRKAA2	5'-AMP-activated protein kinase catalytic subunit alpha-2	0.00336073	-1.361
SNX5	Sorting nexin	0.0040645	-1.36427
CAMSAP3	Calmodulin-regulated spectrin-associated protein 3 isoform 2	0.034009	-1.36542
HSPA4	Heat shock 70 kDa protein 4	0.0136552	-1.36737
CADPS2	Calcium-dependent secretion activator 2 isoform X16	0.00880425	-1.37062
FMO5	Flavin-containing monooxygenase	0.0106247	-1.37621
SLC35C1	Solute carrier family 35, member C1	0.0328992	-1.37693
SGPL1	Sphingosine-1-phosphate lyase 1 isoform X1	0.0115671	-1.37746
MGST1	Microsomal glutathione S-transferase 1	0.0481645	-1.37921
SLC4A4	Electrogenic sodium bicarbonate cotransporter 1	0.00221706	-1.38612
EZR	FERM domain-containing protein	0.00429238	-1.39105
GPRC5C	G protein-coupled receptor class C group 5 member C	0.0028886	-1.39106
EPCAM	Epithelial cell adhesion molecule	0.00948956	-1.39692
HMGN1	High Mobility Group Nucleosome Binding Domain 1	0.00573203	-1.3995
PPIB	Peptidyl-prolyl cis-trans isomerase	0.0380469	-1.40067
KLC3	Kinesin light chain	0.00782859	-1.40117
CBS	Cystathionine beta-synthase	0.0439417	-1.40249
GPD1	Glycerol-3-phosphate dehydrogenase [NAD(+)]	0.00424936	-1.40477
SHTN1	Shootin-1	0.00450096	-1.40734
STX3	t-SNARE coiled-coil homology domain-containing protein	0.0133256	-1.41354
PNPLA7	Patatin-like phospholipase domain-containing protein 7 isoform X4	0.00362961	-1.41583
PHGDH	D-3-phosphoglycerate dehydrogenase	0.00294339	-1.42093
NASP	Nuclear autoantigenic sperm protein	0.0116416	-1.42143
CYSTM1	Cysteine-rich and transmembrane domain-containing protein 1	0.0381842	-1.42148
HMGA1	High mobility group AT-hook protein 1	0.00213775	-1.42184
LSR	Lipolysis stimulated lipoprotein receptor	0.0483455	-1.42932
CYB5R1	Cytochrome-b5 reductase	0.038191	-1.43295
LOC100517502	Small EDRK-rich factor 1 isoform 2	0.00115169	-1.43444
EPDR1	Mammalian ependymin-related protein 1	0.0153162	-1.44374
GRHPR	Glyoxylate reductase/hydroxypyruvate reductase	0.0172432	-1.45438
CWH43	Cell wall biogenesis 43 C-terminal homolog	0.0139666	-1.4665
AQP3	Aquaporin-3	0.032328	-1.47151
PYGL	Alpha-1,4 glucan phosphorylase	0.00470563	-1.48002
PACSIN1	Protein kinase C and casein kinase substrate in neurons protein 1	0.00968931	-1.48487
FAM177A1	Protein FAM177A1 isoform 1	0.0337198	-1.48761
SORD	Sorbitol dehydrogenase	0.0315611	-1.48961
LDHB	L-lactate dehydrogenase B chain	0.0101384	-1.49163
MYO6	Unconventional myosin-6	0.00504446	-1.50163
TACSTD2	Tumor-associated calcium signal transducer 2	0.0217857	-1.52001
CMTM4	CKLF-like MARVEL transmembrane domain-containing protein 4 isoform 1	0.00837488	-1.5298
TPD52L1	TPD52 like 1	0.0247532	-1.53118
PGRMC1	Membrane-associated progesterone receptor component 1	0.01198	-1.5387
ACP5	Tartrate-resistant acid phosphatase type 5	0.00332703	-1.53982
ALDH1A3	Aldehyde dehydrogenase family 1 member A3	0.0255054	-1.54782
CES3	Carboxylic ester hydrolase	0.00363825	-1.54834
CDS1	Phosphatidate cytidylyltransferase	0.00361619	-1.55446
ACSL3	AMP-binding domain-containing protein	0.000700252	-1.56982
CLDN3	Claudin	0.0122235	-1.57616
DNAAF1	Dynein assembly factor 1, axonemal	0.0243317	-1.61147
CLGN	Calmegin	0.020926	-1.61412
ANXA4	Annexin A4	0.0095086	-1.62201
TIMP2	Metalloproteinase inhibitor 2	0.0237316	-1.6687
SORT1	VPS10 domain-containing protein	0.0207249	-1.68638
ANP32E	Acidic Nuclear Phosphoprotein 32 Family Member E	0.003354	-1.71073
ZNF579	Zinc finger protein 579	0.0213535	-1.73053
MARVELD2	MARVEL domain-containing protein	0.0482362	-1.74265
ZC3H8	Zinc finger CCCH-type containing 8	0.00886495	-1.74272
TMA7	Coiled-coil domain-containing protein 72	0.00498748	-1.75146
ATP1B1	Sodium/potassium-transporting ATPase subunit beta-1	0.0140474	-1.76281
EPHX1	Epoxide hydrolase 1	0.00378526	-1.77669
ANK3	Ankyrin 3	0.0462277	-1.78667
SMPDL3B	Sphingomyelin phosphodiesterase acid like 3B	0.0118041	-1.7896
CYP4F8	Cytochrome P450 Family 4 Subfamily F Member 8	0.00230003	-1.80259
CCN2	CCN family member 2	0.00402481	-1.81154
MTMR7	Phosphatidylinositol-3-phosphate phosphatase	0.0457892	-1.8434
UABP-2	Uteroferrin-associated basic protein 2	0.0200817	-1.90197
KIF26B	Kinesin motor domain-containing protein	0.0218422	-2.00743
SCD5	Stearoyl-CoA 9-desaturase	0.0155281	-2.16403
