# Supplementary material for: Chemerin Effect on the Endometrial Proteome of the Domestic Pig during Implantation Obtained by LC-MS/MS Analysis
Source: Cells. 2022 Mar 30;11(7):1161. doi: 10.3390/cells11071161 (PMC8997736; doi:10.3390/cells11071161)
Supplement: Supplementary file 1 [file cells-11-01161-s001.zip › Table S3 GO CHEM 400 LC-MS gProfiler.xlsx]

## Sheet: GO CHEM LC-MS gProfiler_sscrofa
source	term_name	term_id	adjusted_p_value	negative_log10_of_adjusted_p_value	term_size	query_size	intersection_size	effective_domain_size	intersections
GO:MF	identical protein binding	GO:0042802	0.0005962053744541326	3.224604113366701	1389	334	59	14702	IFIT3,CORO1A,IFIH1,VIM,KCTD12,SLC9A3R2,STC1,NADK2,CRLF3,EEA1,DPP4,ENG,RASIP1,ATL1,STAT1,HIP1,SCARB2,SDC2,TMEM115,ACADM,TNS2,PECAM1,NDE1,CEBPB,NQO1,VWF,CCDC91,SPATA18,TRIM3,PRDX1,GRAMD2B,LDHA,ALDH3A2,PABPN1,BCL10,GPD1L,SLC25A13,GFUS,LUC7L,TPD52,ARL6IP1,PM20D2,AHCYL1,ASC,GNPNAT1,SLC4A4,EZR,GPD1,EPDR1,GRHPR,AQP3,PYGL,PACSIN1,SORD,TPD52L1,PGRMC1,ALDH1A3,CLDN3,ANXA4
GO:MF	protein-containing complex binding	GO:0044877	0.0012976145578721418	2.886854290777745	705	78	15	14702	CORO1A,VCAM1,FGR,CTSS,RCSD1,IFIH1,VIM,TPM4,TUBA8,SPTB,FERMT3,AIF1L,ANK1,SEMA7A,CD93
GO:MF	oxidoreductase activity, acting on CH-OH group of donors	GO:0016614	0.0029150734331389472	2.535350500525776	97	320	11	14702	IDH3A,LDHA,ALDH3A2,GPD1L,GFUS,EHHADH,GPD1,PHGDH,GRHPR,SORD,LDHB
GO:MF	oxidoreductase activity, acting on the CH-OH group of donors, NAD or NADP as acceptor	GO:0016616	0.007387071522887261	2.1315276960453606	88	320	10	14702	IDH3A,LDHA,GPD1L,GFUS,EHHADH,GPD1,PHGDH,GRHPR,SORD,LDHB
GO:MF	phosphatidylserine binding	GO:0001786	0.009462428439503687	2.023997391871917	30	177	5	14702	PLCD1,SCARB2,GSDMD,TLN1,OSBPL8
GO:MF	phospholipid binding	GO:0005543	0.01641081650107152	1.7848698105929592	295	334	19	14702	BIN2,SPTB,SNX7,EEA1,PLCD1,RASA4B,HIP1,SCARB2,GSDMD,TLN1,OSBPL8,IQGAP2,SESTD1,CHMP3,ANXA8,SNX5,EPDR1,PACSIN1,ANXA4
GO:MF	NAD binding	GO:0051287	0.016914587775073636	1.7717385819252076	44	327	7	14702	IDH3A,GPD1L,GPD1,PHGDH,GRHPR,SORD,ALDH1A3
GO:MF	structural constituent of cytoskeleton	GO:0005200	0.024626934773308677	1.6085896398815598	41	156	5	14702	VIM,TUBA8,SPTB,TUBB4A,TLN1
GO:MF	actin filament binding	GO:0051015	0.028129226058581508	1.550842216754503	123	321	11	14702	CORO1A,RCSD1,TPM4,SPTB,AIF1L,HIP1,TLN1,IQGAP2,CAMSAP3,EZR,MYO6
GO:BP	regulation of cell migration	GO:0030334	0.00024563470116159883	3.6097102798011025	604	158	23	14625	RARRES2,CORO1A,FGR,LMNA,NCKAP1L,PLVAP,TGFB1,MCC,EVL,MMRN2,FERMT3,STC1,PDGFRB,DPP4,ENG,PLXND1,PIK3R1,DDR2,PPP3CA,JCAD,PECAM1,SYNJ2BP,NRP1
GO:BP	regulation of cell motility	GO:2000145	0.0006669690511878899	3.1758943178228205	639	158	23	14625	RARRES2,CORO1A,FGR,LMNA,NCKAP1L,PLVAP,TGFB1,MCC,EVL,MMRN2,FERMT3,STC1,PDGFRB,DPP4,ENG,PLXND1,PIK3R1,DDR2,PPP3CA,JCAD,PECAM1,SYNJ2BP,NRP1
GO:BP	regulation of locomotion	GO:0040012	0.0016011205017022493	2.795575981475469	672	158	23	14625	RARRES2,CORO1A,FGR,LMNA,NCKAP1L,PLVAP,TGFB1,MCC,EVL,MMRN2,FERMT3,STC1,PDGFRB,DPP4,ENG,PLXND1,PIK3R1,DDR2,PPP3CA,JCAD,PECAM1,SYNJ2BP,NRP1
GO:BP	regulation of cellular component movement	GO:0051270	0.0020122700478040485	2.6963137371343726	681	158	23	14625	RARRES2,CORO1A,FGR,LMNA,NCKAP1L,PLVAP,TGFB1,MCC,EVL,MMRN2,FERMT3,STC1,PDGFRB,DPP4,ENG,PLXND1,PIK3R1,DDR2,PPP3CA,JCAD,PECAM1,SYNJ2BP,NRP1
GO:BP	cell migration	GO:0016477	0.00556158237001844	2.254801626260456	961	302	42	14625	RARRES2,CORO1A,BIN2,VCAM1,FGR,LMNA,NCKAP1L,PLVAP,TGFB1,MCC,EVL,MMRN2,FERMT3,STC1,ENPEP,PDGFRB,DPP4,ENG,PLXND1,PIK3R1,DDR2,PPP3CA,JCAD,PECAM1,NDE1,SYNJ2BP,NRP1,ARHGEF16,ITGB4,ITGA2,S100A14,DNAJA4,CLDN4,GFUS,B4GALT1,SORL1,ARHGEF5,ASC,CAMSAP3,SGPL1,PPIB,SHTN1
GO:BP	retinoid metabolic process	GO:0001523	0.008563704380816271	2.0673383329698636	37	45	4	14625	RARRES2,ALDH1A2,CYP1A1,CYP2S1
GO:BP	diterpenoid metabolic process	GO:0016101	0.010617313599653622	1.9739853548583535	39	45	4	14625	RARRES2,ALDH1A2,CYP1A1,CYP2S1
GO:BP	lymphocyte homeostasis	GO:0002260	0.013132863524372982	1.8816405688652955	43	43	4	14625	CORO1A,NCKAP1L,TGFB1,SPTA1
GO:BP	monocarboxylic acid metabolic process	GO:0032787	0.013786213134463269	1.860555011609583	315	351	22	14625	ALDH1A2,CYP1A1,ENO2,PRKAR2B,CYP2S1,HK3,ACADM,ACSL5,PRKAA1,CROT,PANK2,ASAH1,EHHADH,SGPL1,SLC4A4,GPD1,PHGDH,GRHPR,ALDH1A3,ACSL3,EPHX1,SCD5
GO:BP	terpenoid metabolic process	GO:0006721	0.015045580244119191	1.8225910587075607	43	14	3	14625	RARRES2,ALDH1A2,CYP1A1
GO:BP	cellular response to chemical stimulus	GO:0070887	0.019663151548626617	1.706346873559497	1824	32	14	14625	RARRES2,IFIT3,CORO1A,ALDH1A2,BIN2,VCAM1,CYP1A1,CTSS,LMNA,NCKAP1L,RCSD1,PLVAP,IFIH1,TGFB1
GO:BP	regulation of T cell proliferation	GO:0042129	0.02069309377502378	1.6841745741493377	108	69	6	14625	CORO1A,VCAM1,NCKAP1L,TGFB1,SPTA1,LRRC32
GO:BP	regulation of actin filament polymerization	GO:0030833	0.022662166317240415	1.6446985774975635	109	41	5	14625	ESAM,CORO1A,NCKAP1L,TMOD2,EVL
GO:BP	actin filament polymerization	GO:0030041	0.03331761095649421	1.4773261472895438	118	41	5	14625	ESAM,CORO1A,NCKAP1L,TMOD2,EVL
GO:BP	isoprenoid metabolic process	GO:0006720	0.0353914807857296	1.4511012660254574	57	14	3	14625	RARRES2,ALDH1A2,CYP1A1
GO:BP	regulation of actin polymerization or depolymerization	GO:0008064	0.03762280531068134	1.4245488248003682	121	41	5	14625	ESAM,CORO1A,NCKAP1L,TMOD2,EVL
GO:BP	regulation of actin filament length	GO:0030832	0.03762280531068134	1.4245488248003682	121	41	5	14625	ESAM,CORO1A,NCKAP1L,TMOD2,EVL
GO:BP	leukocyte cell-cell adhesion	GO:0007159	0.03923254403919034	1.4063535290777323	233	146	11	14625	CORO1A,VCAM1,NCKAP1L,TGFB1,SPTA1,FERMT3,LRRC32,DPP4,FGL2,PECAM1,CEBPB
GO:BP	carboxylic acid metabolic process	GO:0019752	0.039292045492784554	1.4056953617938026	519	351	29	14625	ALDH1A2,CYP1A1,ENO2,PRKAR2B,CYP2S1,HK3,GLS,ACADM,ACSL5,PRKAA1,LDHA,CROT,PANK2,ACO1,ASAH1,RGN,ACLY,EHHADH,SGPL1,SLC4A4,CBS,GPD1,PHGDH,GRHPR,LDHB,ALDH1A3,ACSL3,EPHX1,SCD5
GO:BP	cell motility	GO:0048870	0.04065143735505589	1.390924093997753	1078	302	43	14625	RARRES2,CORO1A,BIN2,VCAM1,FGR,LMNA,NCKAP1L,PLVAP,TGFB1,MCC,EVL,MMRN2,FERMT3,STC1,ENPEP,PDGFRB,DPP4,ENG,PLXND1,PIK3R1,DDR2,PPP3CA,JCAD,PECAM1,NDE1,SYNJ2BP,NRP1,ARHGEF16,ITGB4,ITGA2,S100A14,DPCD,DNAJA4,CLDN4,GFUS,B4GALT1,SORL1,ARHGEF5,ASC,CAMSAP3,SGPL1,PPIB,SHTN1
GO:BP	localization of cell	GO:0051674	0.04065143735505589	1.390924093997753	1078	302	43	14625	RARRES2,CORO1A,BIN2,VCAM1,FGR,LMNA,NCKAP1L,PLVAP,TGFB1,MCC,EVL,MMRN2,FERMT3,STC1,ENPEP,PDGFRB,DPP4,ENG,PLXND1,PIK3R1,DDR2,PPP3CA,JCAD,PECAM1,NDE1,SYNJ2BP,NRP1,ARHGEF16,ITGB4,ITGA2,S100A14,DPCD,DNAJA4,CLDN4,GFUS,B4GALT1,SORL1,ARHGEF5,ASC,CAMSAP3,SGPL1,PPIB,SHTN1
GO:BP	T cell homeostasis	GO:0043029	0.042693117921525435	1.3696421270731487	26	32	3	14625	CORO1A,NCKAP1L,TGFB1
GO:BP	positive regulation of cell migration	GO:0030335	0.04459641694116205	1.3507000328840872	348	158	14	14625	RARRES2,CORO1A,FGR,NCKAP1L,PLVAP,TGFB1,FERMT3,PDGFRB,PIK3R1,DDR2,PPP3CA,JCAD,PECAM1,NRP1
GO:BP	integrin-mediated signaling pathway	GO:0007229	0.04726350966818965	1.3254740319009843	63	204	7	14625	FGR,FERMT3,SEMA7A,TLN1,NRP1,ITGB4,ITGA2
GO:CC	anchoring junction	GO:0070161	0.000001382043950526472	5.859478145697262	401	342	31	14548	COL17A1,ESAM,CORO1A,CLMP,AIF1L,DPP4,RASIP1,PIK3R1,JCAD,TNS2,NDRG1,PECAM1,STRN,TLN1,NRP1,ITGB4,DSG2,NIBAN2,ITGA2,CLDN4,B4GALT1,PKP3,CAMSAP3,EZR,EPCAM,STX3,LSR,AQP3,CLDN3,MARVELD2,ATP1B1
GO:CC	cell-cell junction	GO:0005911	0.000029777285563607638	4.5261148941753975	295	342	24	14548	ESAM,CORO1A,CLMP,DPP4,RASIP1,PIK3R1,JCAD,NDRG1,PECAM1,STRN,TLN1,DSG2,NIBAN2,CLDN4,B4GALT1,PKP3,CAMSAP3,EPCAM,STX3,LSR,AQP3,CLDN3,MARVELD2,ATP1B1
GO:CC	actin cytoskeleton	GO:0015629	0.00009720189101420851	4.012325286009452	323	71	11	14548	CORO1A,BIN2,VCAM1,FGR,SPTA1,TPM4,SPTB,FERMT3,AIF1L,TPM3,FILIP1
GO:CC	podosome	GO:0002102	0.0001772784926535447	3.7513439496131653	17	64	4	14548	BIN2,VCAM1,TPM4,FERMT3
GO:CC	spectrin-associated cytoskeleton	GO:0014731	0.0005251477173657127	3.2797185179020882	6	72	3	14548	SPTA1,SPTB,ANK1
GO:CC	cytoskeleton	GO:0005856	0.0021199858762236414	2.67366703241963	1398	72	20	14548	CORO1A,BIN2,VCAM1,FGR,LMNA,SEPTIN6,TMOD2,VIM,PRKAR2B,EVL,SPTA1,CLMP,TPM4,TUBA8,SPTB,FERMT3,AIF1L,TPM3,FILIP1,ANK1
GO:CC	cell leading edge	GO:0031252	0.0025659814815766316	2.590746482208208	226	321	17	14548	CORO1A,FGR,VIM,EVL,DPP4,PLXND1,JCAD,IFIT5,ACAP2,TLN1,ITGB4,IQGAP2,EZR,SHTN1,STX3,PACSIN1,MYO6
GO:CC	phagocytic cup	GO:0001891	0.010745660517501046	1.9687668840078703	14	11	2	14548	CORO1A,BIN2
GO:CC	cell junction	GO:0030054	0.011198263772368863	1.9508493070200752	1007	342	44	14548	COL17A1,ESAM,CORO1A,SEPTIN6,PRKAR2B,CLMP,AIF1L,SEPTIN5,DPP4,RASIP1,HIP1,PIK3R1,STXBP1,PPP3CA,JCAD,TNS2,NDRG1,PECAM1,NDE1,STRN,TLN1,PCDH1,NRP1,SARM1,RAB3B,ITGB4,DSG2,NIBAN2,ITGA2,CLDN4,NFIA,B4GALT1,TSPAN15,PKP3,CAMSAP3,EZR,EPCAM,STX3,LSR,AQP3,PACSIN1,CLDN3,MARVELD2,ATP1B1
GO:CC	polymeric cytoskeletal fiber	GO:0099513	0.01579387606552511	1.8015112742164432	313	321	19	14548	CORO1A,LMNA,VIM,CLMP,TUBA8,AIF1L,NDRG1,TUBB4A,NRP1,SARM1,GRAMD2B,BCL10,RAB3D,HID1,TUBA1A,CAMSAP3,EZR,SHTN1,MYO6
GO:CC	cortical cytoskeleton	GO:0030863	0.019788102408491146	1.7035958507170175	62	55	4	14548	CORO1A,SPTA1,TPM4,SPTB
GO:CC	cytoplasmic microtubule	GO:0005881	0.022308879642452036	1.6515222395466573	39	283	6	14548	CLMP,GRAMD2B,BCL10,RAB3D,HID1,TUBA1A
GO:CC	cell cortex	GO:0005938	0.026668468228439796	1.574001928406136	148	145	8	14548	CORO1A,SEPTIN6,SPTA1,TPM4,SPTB,EXOC6B,SEPTIN11,NEDD4
GO:CC	spectrin	GO:0008091	0.04759634482488844	1.3224263977696973	6	55	2	14548	SPTA1,SPTB
KEGG	Hypertrophic cardiomyopathy	KEGG:05410	0.033651632788668374	1.472993858812802	86	204	9	7852	LMNA,TGFB1,TPM4,TPM3,ATP2A3,ITGA9,PRKAA1,ITGB4,ITGA2
KEGG	Dilated cardiomyopathy	KEGG:05414	0.04204040526957863	1.3763331060240682	87	90	6	7852	LMNA,TGFB1,TPM4,TPM3,ATP2A3,ITGA9
